# Supplementary material for: Detection and genomic characterisation of foot-and-mouth disease virus serotypes circulating in Cameroon using environmental sampling
Source: Sci Rep. 2025 Jan 22;15:2834. doi: 10.1038/s41598-024-84724-2 (PMC11882811; doi:10.1038/s41598-024-84724-2)
Supplement: Supplementary file 2 — Supplementary Material 2 [file 41598_2024_84724_MOESM2_ESM.csv]

Additional information 2. Individual probe sequences used for FMDV library target enrichment.
Sequence_origin	start	end	probe
AB079062_1_Foot_and_mouth_disease_virus_type_O_genomic_RNA_strain_O_JPN_2000_S_fragment	247	367	CCCGTCAGGGGCCGTCCGGTGCTCCACGGTTCCCACGCATGACAAACTACGGTGATGGGGCCGCTTCGTGCGAGTTGATCGCCTGGTGTGTTTCGGCTGTCACCCAGAGCCCACCTTTCA
AJ539136_1_Foot_and_mouth_disease_virus_O_strain_TAW_2_99_TC_complete_genome	237	357	CTCTGGGCACTCCCGTTGGGGGCCGTCCGGTGCTCCACGGTTCCCACGCATGACAAACTACGGTGATGGGGCCGCTTCGTGCGAGTTGATCGCCTGGTGTGTTTCGGCTGTCACCCGAAG
AJ539136_1_Foot_and_mouth_disease_virus_O_strain_TAW_2_99_TC_complete_genome	355	475	AGCCCACCTTTCACCCCCCCCCCAAGTTTTTACCGCCTTTCCCGGCGTTAAAGGGAGGTAACCACGAGCTTGCAACTGTCTTGCCCGACGATAAAGGGCTGTGATTGCAAGATGATACCG
AB079062_1_Foot_and_mouth_disease_virus_type_O_genomic_RNA_strain_O_JPN_2000_S_fragment	123	243	TCACGGCACCGCGTAGCCATTTTAGCTGGACTGTGCGGACGAACGCCACTTGCGCACCCCGCGTGACTGGTTAATACTCTTACCACTTTCCGCCTACTTGGTCATTAGCGCTGCCCTGGG
LC456872_1_Foot_and_mouth_disease_virus_type_O_O_GHA_Asu_11_2018_gene_for_polyprotein_complete_cds	3477	3597	ATGGCAACAAAACACGGACCCGATTTTAACAGGTTGGTGTCCGCATTTGAGGAACTAGCCACTGGAGTGAAAGCCATCAGGACTGGCCTCGACGAGGCCAAACCGTGGTACAAGCTTGTC
LC149698_1_Foot_and_mouth_disease_virus_type_O_gene_for_polyprotein_complete_cds_strain_O_JPN_2010_171_2S	6190	6310	GCGTATCTAGATCCATGCTCCAAAAAATGAAGGCACACATCGACCCTGAACCACACCACGAGGGGTTGATCGTAGACACCAGAGATGTGGAAGAGCGCGTGCACGTCATGCGCAAAACCA
AJ539140_1_Foot_and_mouth_disease_virus_O_strain_SAR_19_2000_complete_genome	2136	2256	AAACCCACTTGTTCGACTGGGTCACCAGTGACCCGTTTGGACGGTGCTATCTGCTGGAACTCCCAACTGACCACAAAGGTGTCTACGGCAGCCTGACCGACTCTTATGCTTACATGAGAA
HQ832583_1_Foot_and_mouth_disease_virus_type_A_isolate_IND_447_2005_complete_genome	2609	2729	TGTGCGGACGGTTATGGTGGTTTGGTGACAACGGACCCGAAGACAGCTGACCCTGTCTATGGTATGGTGTACAACCCCCCTAGAACAAACTTTCCTGGGCGGTTTACAAACCTGTTGGAC
AY593825_1_Foot_and_mouth_disease_virus_O_isolate_o1valle_iso64_complete_genome	1202	1322	GTTGGTTGAACACCATCCTTCAGTTGTTCAGGTACGTCGATGAACCCTTCTTCGACTGGGTCTACAGCTCGCCTGAGAACCTCACGCTTGATGCCATCAAGCAGCTGGAGGAACTCACAG
AY593834_1_Foot_and_mouth_disease_virus_O_isolate_orey_iran_iso53_complete_genome	2851	2971	CGAAGCACATGTCGAACACCTTCCTTGCTGGTCTTGCCCAGTACTACACACAGTACAGCGGCACCATTAACCTACACTTCATGTTCACAGGTCCCACTGACGCGAAAGCGCGCTACATGA
JF749851_1_Foot_and_mouth_disease_virus_type_O_isolate_IRN_073_2001_complete_genome	2021	2141	ACAACCCAGTCGAGTGTTGGAGTTACTTACGGGTACGCAACAGCTGAGGACTTTGTGAGCGGACCAAACACATCTGGACTTGAGACCAGGGTTGTGCAGGCAGAGCGGTTCTTCAAAACC
AY593844_1_Foot_and_mouth_disease_virus_SAT_1_isolate_sat1_7isrl_iso12_complete_genome	2019	2139	CAGCATCAGACAAGTTTCTCCCAGGGCCAAATACCAACGGGCTTGAGACACGTGTGGAACAGGCCGAACGCTACTTCAAGCAGAAGCTGTTCGACTGGGACACCACCCAAAAATTTGGTG
MK071699_1_Foot_and_mouth_disease_virus_type_O_isolate_BAN_BO_Na_161_2013_complete_genome	7624	7744	TCTACGTGCTCTACGCCCTGCGTAGGCACTATGAGGGAGTTGAGCTGGACACTTACACCATGATCTCCTACGGAGATGACATCGTGGTTGCAAGTGATTACGATTTGGACTTCGAGGCCC
MF678823_1_Foot_and_mouth_disease_virus_type_SAT_1_isolate_SAT1_NIG_1_15_complete_genome	3928	4048	ACCTGTTAAAGTTGGCCGGAGACGTGGAGTCCAACCCAGGGCCCTTCTTCTTCAATGACATCAGGTCGAACTTCACCAAGCTGGTTGACACCATCAACCAAATGCAGGACGACATGTCCC
MH053321_1_Foot_and_mouth_disease_virus_type_SAT_1_isolate_MOZ_5_81_complete_genome	3914	4034	CGTTGAGTCCAACCCTGGGCCCTTCTTCTTCGCCGACGTCAGGGAGAACTTCACAAAGCTGGTGGAAAGCATCAACAACATGCAACATGACATGTCCACCAAACACGGACCCGACTTCAA
DQ478937_1_Foot_and_mouth_disease_virus_type_O_complete_genome	4805	4925	CCAGACCCTGACCACTTCGACGGTTACAACCAACAGACCGTTGTCGTGATGGATGATTTAGGCCAGAACCCCGACGGCAAGGACTTTAAGTACTTCGCCCAAATGGTTTCAACCACGGGT
KU726614_1_Foot_and_mouth_disease_virus_type_O_isolate_GRE_23_94_complete_genome	3840	3960	GTGGCACCTGTGAAGCAGCTTTTAAACTTTGACCTGCTCAAGTTGGCGGGAGACGTTGAGTCCAACCCTGGGCCCTTCTTCTTCTCCGACGTCAGGTCAAACTTCTCCAAACTGGTAGAC
AY593847_1_Foot_and_mouth_disease_virus_SAT_2_isolate_sat2_1rhod_iso26_complete_genome	7402	7522	TCCGAACGCTGTTTGGATTCTCAAAACTCTCACCAACACGGAACACGCCTATGGGAACAAGCGCATCACTGTTGAAGGTGGAATGCCCTCGGGTTGCTCCGCCACCAGCATCATTAACAC
KF112885_1_Foot_and_mouth_disease_virus_type_O_isolate_JPN_1_2010_complete_genome	6054	6174	GACTTGCAAAAGATGGTCATGGGTAACACCAAGCCCGTTGAGCTCATACTCGACGGGAAGACAGTAGCCATCTGCTGTGCTACTGGAGTATTTGGCACTGCCTACCTCGTGCCTCGTCAT
KY404934_1_Foot_and_mouth_disease_virus_type_A_isolate_A01L_complete_genome	2144	2264	TTGTTTGATTGGACAACGGACAAGCCTTTTGGACACCTGCACAAACTGGAGTTGCCCACCGACCACCACGGTGTTTTCGGACACTTGGTGGACTCATACGCCTACATGAGGAACGGTTGG
KX162590_1_Foot_and_mouth_disease_virus_type_O_strain_O_SKR_JC_2014_complete_genome	4687	4807	TTGCGAACGTTTTGGCACAAGCCATCTCCACCCACTTTACCGGTAGGACTGACTCAGTTTGGTACTGTCCGCCAGACCCTGACCACTTCGATGGTTATAACCAGCAGACCGTCGTTGTGA
KF694731_1_Foot_and_mouth_disease_virus_type_O_isolate_O_S01KOR_2002_complete_genome	2259	2379	ACATGAGAAACGGTTGGGACGTTGAGGTCACTGCGGTGGGAAATCAGTTCAACGGAGGATGCTTGTTGGTGGCCATGGTGCCAGAACTTTGCTCTATTGACAAGAGAGGGCTGTACCAGC
DQ409185_1_Foot_and_mouth_disease_virus_type_C_isolate_C_S8p260p3d_complete_genome	6683	6803	CGCGCACGGTGTGTTCAATCCTGAGTTCGGGCCTGCCGCCTTGTCTAACAAGGACCCACGTCTGAACGAAGGTGTTGTCCTCGATGAAGTCATTTTCTCCAAGCACAAAGGAGACACAAA
MH053349_1_Foot_and_mouth_disease_virus_type_SAT_3_isolate_ZIM_P6_83_WN_16_complete_genome	7063	7183	GCAGGCGCTGAAGCTCATGGAGAAGAGGGAGTACAAGTTCACCTGTCAAACCTTCCTGAAGGACGAGATTCGCCCTCTGGAAAAAGTTAAGGCCGGCAAGACTCGCATTGTCGACGTCCT
LC149700_1_Foot_and_mouth_disease_virus_type_O_gene_for_polyprotein_complete_cds_strain_O_JPN_2010_173_3S	2378	2498	GACGGATTCGGACAGGGTGCTCGCACAATTTGACTTGTCTTTGGCAGCAAAACACATGTCAAACACCTTCCTTGCAGGTCTTGCCCAGTACTACACGCAGTACAGCGGCACCGTCAACCT
AY593803_1_Foot_and_mouth_disease_virus_A_isolate_avenceslau_iso70_complete_genome	4869	4989	CAACCAACAGACCGTTGTTGTGATGGATGATTTGGGCCAGAACCCTGATGGCAAAGACTTCAAGTACTTCGCCCAGATGGTTTCAACCACAGGGTTCATCCCGCCCATGGCATCGCTCGA
MH053311_1_Foot_and_mouth_disease_virus_type_O_isolate_ETH_3_2004_complete_genome	6370	6490	AACGCTGACGTTGGGAGACTGATTTTCTCTGGTGAAGCCCTCACCTACAAGGACATTGTAGTGTGCATGGATGGAGACACAATGCCTGGACTCTTTGCCTACAGAGCCGCCACTAAGGCC
AY593782_1_Foot_and_mouth_disease_virus_A_isolate_a_argentina_2000_iso104_complete_genome	475	595	TTTCCCGGCGTTAAAGGGATGTAACCACAAGACGCACCTTCACCCGGAAGTAAAACGGCACTTCTACACAGTTTTGCCCGTTTTCATGAGAAATGGGACGTCAGCGCACGAAACGCGCCG
AY593828_1_Foot_and_mouth_disease_virus_O_isolate_o5india_iso34_complete_genome	1800	1920	AGGGTCCACGGATACAACCTCTACCCACACAACCAACACTCAGAACAACGACTGGTTTTCAAAGCTGGCTAGTTCCGCTTTCAGCGGTCTTTTCGGCGCCCTTCTCGCCGACAAGAAAAC
AY593782_1_Foot_and_mouth_disease_virus_A_isolate_a_argentina_2000_iso104_complete_genome	3090	3210	TGCTGCGGATTACGCCTACACGGCGTCTGACGAGGCAGAAGCAACAAACGTACAGGGATGGGTTTGCATTTACCAAATCACACACGGGAAGGCCGAAGACGACACTCTTGTTGTGTCAGT
MH053309_1_Foot_and_mouth_disease_virus_type_C_isolate_KEN_32_70_K267_67_complete_genome	1559	1679	AGGACTTTTACCCCTGGACACCCGACCCAACGGATGTCTTGGTGTTTGTCCCGTATGATCAGGAGCCACTTAATGGAGACTGGAAAAACAAGGTTCAGCAGAAACTCAAGGGTGCCGGGC
KY086465_1_Foot_and_mouth_disease_virus_type_O_strain_O_GJ_SKR_2016_complete_genome	6459	6579	CTTGCTAAGGATGGAGCCGACACATTCATTGTTGGCACTCAATCTGCAGGTGGCAATGGAGTCGGGTACTGCTCATGCGTGTCCAGATCCATGCTCCAGAAGATGAAGGCACACATCGAC
DQ404162_1_Foot_and_mouth_disease_virus_type_O_strain_UKG_14476_2001_complete_genome	1664	1784	GAAAGCAAAGGTTCAGAAACGACTCAGAGGCGCCGGGCAGTCCAGCCCGGCGACTGGGTCACAGAACCAGTCAGGCAACACTGGAAGCATTATCAACAATTACTATATGCAGCAGTACCA
AY593751_1_Foot_and_mouth_disease_virus_A_isolate_a10holland_iso82_complete_genome	4320	4440	CGCCTCGAGTTTCTTCCGGTCCACACCCGAAGACCTTGAGAGAGCAGAGAAACAGCTCAAAGCACGTGACATTAACGACATCTTCGCCATTCTCAAGAACGGCGAGTGGCTGGTCAAACT
DQ478936_1_Foot_and_mouth_disease_virus_type_O_complete_genome	2282	2402	TATGGTGCCAGAGCTTTGTTCCGTTAACAAGAGAGAGCTGTACCAGCTCACGCTCTTCCCTCACCAGTTCATCAACCCACGGACGAACATGACAGCACACATCACCGTGCCCTTTGTTGG
AY593839_1_Foot_and_mouth_disease_virus_SAT_1_isolate_sat1_20_iso11_complete_genome	4310	4430	TTCCGGTCCACACCCGAAGACTTGGAGAGAGCAGAAAAACAGCTCAAGGCACGTGACATCAACGACATCTTCGCCATCCTCAAGAACGGCGAATGGCTGGTCAAACTCATCCTGGCTATC
DQ404164_1_Foot_and_mouth_disease_virus_type_O_strain_UKG_11676_2001_complete_genome	832	952	CCACGTCCTCACGGACCCACCATGTGTGCAACCCCAGCACGGCAACTTTACTGTGAAAACCACTTTAAGGTGACACTGATACTGGTACTCAACCACTGGTGACAGGCTAAGGATGCCCTT
AY593762_1_Foot_and_mouth_disease_virus_A_isolate_a22iraq_95_iso95_complete_genome	6785	6905	TGGTCCCGCCGCCTTGTCCAACAAGGACCCGCGGCTGAATGAAGGTGTTGTCCTCGATGAAGTCATTTTCTCCAAACACAAAGGAGACACGAAAATGACCGAGGAGGACAAAGCGCTGTT
DQ404162_1_Foot_and_mouth_disease_virus_type_O_strain_UKG_14476_2001_complete_genome	2257	2377	GCTGGGATGTTGAGGTCACCGCAGTGGGAAATCAGTTCAACGGAGGATGTCTGTTGGTGGCCATGGTGCCAGAACTTTGCTCTATTGACAAGAGAGAGCTGTACCAGCTCACGCTCTTTC
KJ825809_1_Foot_and_mouth_disease_virus_type_O_isolate_IND250_541_2013_complete_genome	4040	4160	ATGTCAACAAAACACGGACCCGACTTTAACCGGTTGGTGTCTGCGTTTGAGGAATTGGCCACTGGAGTGAAAGCTATCAGGACAGGCCTCGACGAGGCCAAACCCTGGTACAAGCTCATC
AY593853_1_Foot_and_mouth_disease_virus_SAT_3_isolate_sat3_4bech_iso23_complete_genome	5860	5980	TGAAAGCAAAACTGCCTGTGGCCAAGGAAGGGCCATACGAAGGACCAGTGAAGAAACCTGTTGCTTTGAAAGTGAAAGCAAGAGCCCCGATTGTCACTGAAAGCGGATGCCCACCGACCG
HM854022_1_Foot_and_mouth_disease_virus_type_A_strain_IND17_77_complete_genome	7850	7970	ACATGGACTATGGAACTGGGTTTTACAAACCTGTGATGGCCTCAAAGACCCTTGAGGCTATCCTCTCCTTTGCACGCCGTGGGACCATACAGGAGAAGTTGATCTCCGTGGCAGGACTCG
KM268895_1_Foot_and_mouth_disease_virus_type_O_isolate_TUR_12_2013_complete_genome	7380	7500	GGAACGTGTGGGACGTGGACTATTCGGCCTTTGATGCTAACCACTGTAGTGACGCAATGAACATCATGTTTGAGGAGGTGTTCCGCACGGAGTTCGGCTTCCACCCAAATGCTGAGTGGA
LC149702_1_Foot_and_mouth_disease_virus_type_O_gene_for_polyprotein_complete_cds_strain_O_JPN_2010_180_3S	4388	4508	GACTGACTCAGTTTGGTACTGTCCGCCAGACCCTGACCACTTCGACGGTTACAACCAGCAGACCGTTGTTGTGATGGATGATTTGGGCCAGAATCCCGACGGCAAGGACTTCAAGTACTT
AY593850_1_Foot_and_mouth_disease_virus_SAT_3_isolate_sat3_2sa_iso27_complete_genome	5046	5166	CTCTGAACCGACGGTTCCACTTTGACATCGATGTGAGTGCCAGGGATGGGTACAGAGTTAACAACAGATTGGACATCATCAAAGCACTGGAGGACACGCACACAAACGCGCCCGCCATGT
DQ989312_1_Foot_and_mouth_disease_virus_type_Asia_1_isolate_IND_13_91_complete_genome	1798	1918	TCCGACAACCGGGTCGCAGAACCAGTCTGGCAACACTGGGAGCATCATCAACAACTACTACATGCAACAGTACCAGAATTCCATGGACACACAACTTGGTGACAACGCTACCAGCGGAGG
MH053340_1_Foot_and_mouth_disease_virus_type_SAT_3_isolate_MAL_3_76_complete_genome	3234	3354	AGTGGTGACCACAGACGTTACCACTCACGGCGGCACAGTTGACACACCAAGAAGACAGCACACCAACGTGGAGTTTCTGCTGGACAGATTCACACACATTGGACAGGTCACAAAAGCCCA
DQ409188_1_Foot_and_mouth_disease_virus_type_C_isolate_C_S8p360p5d_complete_genome	3340	3460	CGGATAACCAACACACACTCGACGTGATGCAGGCACACAAAGACAACATCGTGGGCGCGCTTCTTCGCGCAGCCACGTACTATTTTTCTGATCTGGAAATAGCAGTGACCCACACTGGGA
LC438823_1_Foot_and_mouth_disease_virus_type_O_O_MYA_Yan_5_2016_gene_for_polyprotein_complete_cds	1905	2025	TCAACGGAGGTTGTTTACTGGTGGCCATGGTGCCAGAACTCTGCTCCATCCAGAAGAGAGAGCTGTACCAACTTACGCTCTTCCCTCATCAGTTCATCAACCCTCGCACGAACATGACGG
AY593819_1_Foot_and_mouth_disease_virus_O_isolate_o1campos94_iso94_complete_genome	2851	2971	GCAAAACACATGTCAAACACCTTCCTCGCAGGTCTTGCGCAGTACTACACACAGTACAGTGGCACCATCAACCTGCACTTCATGTTCACAGGACCCACTGACGCGAAGGCGCGTTACATG
JX869186_1_Foot_and_mouth_disease_virus_type_O_isolate_BFS_69_68_complete_genome	950	1070	TCAGGTACCCCGAGGTAACAAGCGACACTCGGGATCTGAGAAGGGGACTGGGACTTCTTTAAAGTACCCAGTTTAAAAAGCTTCTACGCCTGAATAGGTGACCGGAGGCCGGCACCTTTC
KF112886_1_Foot_and_mouth_disease_virus_type_O_isolate_SKR_4_2010_complete_genome	831	951	AAGCCACGTCTCAGGACCCACCATGTGTGCAACCCCAGCACGGCAACTTTACCACGAAAACCACTTTAAGGTGACACTGAAACTGGTACTCAACCACTGGTGACAGGCTAAGGATGCCCT
AY593795_1_Foot_and_mouth_disease_virus_Asia_1_isolate_asia1_1pak_iso3_complete_genome	4508	4628	AGAAGAGAAGTTTGTCACTATGACAGACTTGGTGCCTGGCATCCTTGAAAAGCAGCGGGACCTTAACGACCCGAGCAAGTACAAGGAAGCCAAGGAATGGCTCGACAATGCGCGGCAAGC
HQ009509_1_Foot_and_mouth_disease_virus_type_O_strain_China_5_99_Fujian_complete_genome	6799	6919	CCTTGTCCAACCAGGACCCGCGCCTGAATGAAGGGGTTGTCCTTGACGAGGTCATTTTCTCCAAACACAAAGAAGACACAAAGATGTCTGAGGAGGACAAAGCACTGTTCCGCCGCTGTG
AY593766_1_Foot_and_mouth_disease_virus_A_isolate_a23kenya_iso8_complete_genome	2258	2378	AACGGTTGGGATGTAGAGGTGTCTGCTGTTGGAAACCAATTCAACGGCGGCTGCCTTCTGGTGGCCATGGTCCCGGAGTGGAAAGAGTTTGACAACCGTGAAAAGTACCAACTCACCCTT
KJ206910_1_Foot_and_mouth_disease_virus_type_O_isolate_SAU_3_2013_polyprotein_gene_complete_cds	600	720	GATCTATGCAGGTTTCCACAACTGACACAAACCGTGCAATTTGAAGCTCCGCCTGGTCTTTCCAGGTCTAGAGGGGCAACACTTTGTACTGTGCTTGACTCCACGCTCGGTCCACTAGCG
MH053341_1_Foot_and_mouth_disease_virus_type_SAT_3_isolate_UGA_BUFF_27_70_complete_genome	3808	3928	GAGCTCTACCTTCGCATGAAGAGAGCAGAACTGTACTGCCCACGCTGGCTCTTTGTCCGCTACACACACACAGCGGACCGCTACAAAGTGCCACTTACCAAACCAGAGAAACAGCTGGCA
FJ175664_1_Foot_and_mouth_disease_virus_type_O_isolate_Israel_07_6389_complete_genome	1918	2038	CACAGACACCACTTCCAGCCACACAACCAACACTCAGAACAACGACTGGTTTTCAAAGCTAGCCAGTTCCGCTTTCAGCGGTCTTTTCGGCGCTCTTCTCGCCGACAAGAAAACCGAGGA
AY593786_1_Foot_and_mouth_disease_virus_A_isolate_aarg_Trenquelauquen_iso103_complete_genome	476	596	TTTCCCGGCGTTAACGGGACGTAACCACAAGACTTACCTCCACCCGGGAGTAAAATGGAACAACACTACAGTTTGCCCGTTTTCATGAGAAATGGGACGTCTGCGCACGAAACGCGCCGT
EF117837_1_Foot_and_mouth_disease_virus_type_A_isolate_Lindholm_1_3_PAK3_2006_complete_genome	3333	3453	AACTCCTGAACTTCGACCTGCTCAAGTTGGCGGGAGACGTCGAGTCTAACCCTGGGCCCTTCTTCTTCTCTGACGTCAGGACGAACTTTTCTAAGCTGGTTGACACCATCAACCAGATGC
JX869183_1_Foot_and_mouth_disease_virus_type_O_isolate_BFS_41_68_complete_genome	6048	6168	GACCGACTTGCAAAAGATGGTCATGGGCAACACAAAGCCTGTTGAGCTCATCCTCGACGGGAAGACAGTAGCCATTTGCTGTGCTACTGGAGTGTTTGGTACTGCTTACCTCGTGCCTCG
KR401160_1_Foot_and_mouth_disease_virus_type_O_isolate_O_SKR_08_2011_complete_genome	2014	2134	TCGACAACCCAGTCGAGCGTTGGTATAACGCACGGGTACGCAACAGCTGAGGATTTTGTGAGCGGACCAAACACCTCTGGTCTTGAGACCAGAGTTGTCCAGGCGGAACGGTTCTTTAAA
AY687333_1_Foot_and_mouth_disease_virus_type_Asia_1_isolate_IND_321_01_complete_genome	1303	1423	CCTGAAAACCTCACTCTTGATGCAATCAAACAACTGGAAGAACTCACTGGTCTTGAGCTGCACGAGGGTGGACCGCCCGCCCTAGTCATTTGGAACATCAAGCACTTGCTCCACACCGGA
EF614457_1_Foot_and_mouth_disease_virus_type_O_strain_O_SKR_14_02_complete_genome	7854	7974	CTTCCACATGGACTATGGAACTGGGTTTTACAAACCTGTGATGGCTTCGAAGACCCTCGAGGCTATCCTCTCCTTTGCACGTCGTGGGACCATACAGGAGAAGTTGATCTCCGTGGCAGG
JX040501_1_Foot_and_mouth_disease_virus_type_O_isolate_ISR_2_2011_complete_genome	119	239	TGGATTCACTGCACCGCTTGGCCAATTAGCTGGTTTGTGCGGACGAACACCGCTTGCGCATCTCGCGTGACCGGTTAATACTCTTACCACTTATCGCCTACTTGGTCGTTAGCGCTGTTT
FJ175664_1_Foot_and_mouth_disease_virus_type_O_isolate_Israel_07_6389_complete_genome	4074	4194	TCAACCAGATGCAGGAGGACATGTCAACAAAACACGGACCCGACTTCAACCGGTTGGTGTCTGCATTTGAGGAATTGGCCACTGGAGTGAAGGCTATCAGAACTGGTCTCGACGAGGCCA
DQ409187_1_Foot_and_mouth_disease_virus_type_C_isolate_C_S8p360d951_complete_genome	3462	3582	CTTGCCATCCGCGACTGGATTAAGGCATGGATCGCCTCAGAAGAGAAGTTTGTCACCATGACAGACCTGGTGCCTGGTATCCTTGAAAAACAGCGGGACCTCAACGACCCAAGCAAGTAC
MH053323_1_Foot_and_mouth_disease_virus_type_SAT_1_isolate_TCH_1_72_complete_genome	593	713	TCTGACGCAGGTTTCCTCAACTGACACACCCGTGCATTCCGAAGTTTCGCCTGGTCTTTCCAGGTCTTGAGAGACGACGTTTTGTACTGAGACTAACTCCACAATCGGTCTACTGGCGGG
HQ632770_1_Foot_and_mouth_disease_virus_type_O_isolate_MAY_1_2004_complete_genome	3917	4037	CAAGTTGGCAGGGGACGTTGAGTCCAACCCTGGGCCCTTCTTCTTCTCCGACGTGAGGTCGAACTTCTCCAAACTGGTAGACACCATCAACCAGATGCAGGAGGACATGTCAACAAAACA
MG372732_1_Foot_and_mouth_disease_virus_type_C_isolate_C1_OBERBAYERN_complete_genome	5934	6054	ACTGATTTTCTCTGGTGAGGCCCTTACCTACAAAGACATTGTAGTGTGCATGGATGGAGACACCATGCCCGGTCTCTTTGCCTACAAAGCCGCTACCAAGGCTGGCTACTGTGGAGGAGC
HM854022_1_Foot_and_mouth_disease_virus_type_A_strain_IND17_77_complete_genome	952	1072	GGTACCCCGAGGTAACAAGCGACACTCGGGATCTGAGAAGGGGACTGGGACTTCTTTAAAAGTGCCCAGTTTAAAAAGCTTCTATGTCTGAATAGGCGACCGGAGGCCGGTGCCTTTCCT
MH053336_1_Foot_and_mouth_disease_virus_type_SAT_2_isolate_UGA_BUFF_12_70_complete_genome	1659	1779	GGGGGCCGGACAATCCAGTCCAGCCACCGGATCGCAGAATCAATCTGGCAACACCGGCAGCATCATAAACAACTACTACATGCAACAGTACCAAAACTCAATGGACACCCAACTTGGCGA
KF985189_1_Foot_and_mouth_disease_virus_type_O_isolate_BAN_NA_Ha_156_2013_complete_genome	2751	2871	CTCGCTCAGTTCGACCTGTCTTTGGCAGCAAAGCACATGTCAAACACCTTTCTGGCAGGCCTCGCCCAGTACTACACACAGTACAGCGGCACCATCAACCTGCATTTCATGTTCACAGGA
JF749862_1_Foot_and_mouth_disease_virus_type_SAT_2_isolate_UGA_002_2002_complete_genome	4565	4685	TCCAAGTACCAGGAGTCAAAGCAGTGGCTCGAGAACGCCCGAGAGACGTGTCTCAAGAATGGCAACATTCACATCGCCAACCTCTGCAAAGTTAATGCACCAGCACCGAGCAAGTCGAGA
EF149010_1_Foot_and_mouth_disease_virus_type_Asia_1_strain_Asia_1_HNK_CHA_05_complete_genome	5220	5340	CGTTGAAATGAAGAGAATGCAACAAGATCTGTTCAAGCCTCAACCGCCCCTCCAGAACGTCTACCAGCTTGTTCAGGAGGTGATTGACCGGGTCGAGCTCCATGAGAAGGTGTCGAGCCA
AY593761_1_Foot_and_mouth_disease_virus_A_isolate_a21kenya_iso77_complete_genome	2759	2879	AGGACAGATGAACGGCGGCTTTTGGCCAAGTTCGACGTTTCCCTTGCTGCAAAACACATGTCCAACACCTACCTTGCAGGGCTTGCACAGTACTACGCACAGTACTCTGGCACCATCAAC
JX040499_1_Foot_and_mouth_disease_virus_type_O_isolate_TUR_8_2011_complete_genome	6054	6174	GACTTGCAAAAGATGGTCATGGGTAACACCAAGCCCGTTGAGCTCATACTTGACGGGAAGACAGTAGCCATCTGCTGTGCTACTGGAGTGTTTGGAACCGCCTACCTCGTGCCTCGTCAT
HQ632769_1_Foot_and_mouth_disease_virus_type_O_isolate_MAY_7_2001_complete_genome	3120	3240	ACACTGCTGAGACCACAAATGTTCAGGGATGGGTTTGCTTGTTCCAAATAACACACGGGAAAGCTGACGGTGACGCCTTAGTCGTTCTGGCTAGCGCTGGTAAGGACTTTGAGCTCCGCC
KJ825803_1_Foot_and_mouth_disease_virus_type_O_isolate_IND139_302_2013_complete_genome	474	594	CCACACGCTTGTACCGCCTTTCCCGGCGTTAACGGGATGTAACCATACGAACAACCTTCGTCCGGAAGTAAAGCGGCAACCACACACAGTTTTGCCCGTTTTCATGAGAAATGGGACGTC
DQ409191_1_Foot_and_mouth_disease_virus_type_C_isolate_C_S8p460p5d_complete_genome	2385	2505	GGTGTCAACAGGTATGACCAGTACAAACAGCACAGGCCCTGGACCCTCGTGGTCATGGTTGTTGCGCCACTCACCACAAACACAGCAGGTGCCCAACAGATCAAAGTGTATGCCAACATA
AJ633821_1_Foot_and_mouth_disease_virus_polyprotein_gene_genomic_RNA_serotype_O_isolate_FRA_1_2001_complete_genome	954	1074	TTAGGTACCCTGAGGTAACACGCGACACTCGGGATCTGAGAAGGGGACTGGGGCTTCTTTAAAAGCGCCTAGTTTAAAAAGCTTCTACGCCTGAATAGGTGACCGGAGGCCGGCACCTTT
AY593829_1_Foot_and_mouth_disease_virus_O_isolate_o6pirbright_iso58_complete_genome	1308	1428	ACAACTCACCCCAGAACCTCACGCTTGAAGCCATCAAACAGCTGGAAGAACTCACAGGGCTTGAGTTACACGAAGGCGGACCGCCTGCCGCTGTTGTTTGGAACATCAAACACTTGCTTC
MH053350_1_Foot_and_mouth_disease_virus_type_SAT_3_isolate_ZIM_P6_83_WN_19_complete_genome	2038	2158	GCGGGCTTGAAACACGCGTTGAACAAGCTGAGAGGTTCTTCAAGGAGAAACTCTTCACTTGGACTGCGTCTCAAGAGTACGCACACATGCACCTGTTGGAACTGCCGGTGGACCACAAAG
JX869178_1_Foot_and_mouth_disease_virus_type_O_isolate_BFS_1836_complete_genome	4863	4983	CAATCAGCAAACCGTCGTTGTGATGGATGATTTGGGCCAGAACCCTGACGGCAAGGACTTCAAATACTTTGCCCAAATGGTCTCGACCACAGGGTTCATCCCGCCCATGGCATCACTCGA
HQ632773_1_Foot_and_mouth_disease_virus_type_A_isolate_MAY_3_2007_complete_genome	594	714	GCCGTCGCTTGAGGAGGACTTGTACAAACACGATCTACGCAGGTCTCCACAACTGACACAAAACGTGCAACTTGAAACCCCGCCTGGTCTTTCCAGGTCTAGAGGGGAGACACTTTGTAC
MK071699_1_Foot_and_mouth_disease_virus_type_O_isolate_BAN_BO_Na_161_2013_complete_genome	3813	3933	AAGAGGGCCGAAACATACTGCCCTCGGCCCCTGCTGGCCATTCACCCGAGCACAGCCAGACACAAACAGAAGATAGTGGCACCTGTGAAACAGTTCTTGAATTTTGACCTGCTCAAGTTG
DQ404176_1_Foot_and_mouth_disease_virus_type_O_strain_UKG_150_2001_complete_genome	5223	5343	GCATGGCCGTTGAAATGAAGAGAATGCAACAAGATATGTTCAAGCCTCAACCGCCCCTCCAGAACGTCTACCAGCTTGTTCAGGAGGTGATTGACCGGGTCGAGCTCCACGAGAAGGTGT
KY322675_1_Foot_and_mouth_disease_virus_type_A_isolate_LAO_3_2014_complete_genome	3325	3445	AAACACAAACACAGCGACGCCACCACACCGACGTCAGTTTCATAATGGACAGGTTTGTGCAGATCAAGCCTGTAAGCCCTATACACGTCATTGACCTCATGCAGACGCACCAGCACGGGC
AY593762_1_Foot_and_mouth_disease_virus_A_isolate_a22iraq_95_iso95_complete_genome	1308	1428	TATGACTCGCCTGAGAACCTCACCTGTGAGGCAATTAGGCAGTTGGAAGAGATAACTGGTCTTGAGCTACACGAGGGTGGACCACCCGCCCTCGTCATCTGGAACATCAAACACTTGCTC
AY593840_1_Foot_and_mouth_disease_virus_SAT_1_isolate_sat1_3swa_iso14_complete_genome	2488	2608	CAAAAGCTGAGGTTTACGTGAACATTGCACCAACCAACGTTTACGTGGCCGGTGAGAAACCCGCCAAAGAAGGGATTCTCCCCGTAGCCGTCTCTGACGGTTACGGTGGCTTCCAAAACA
DQ404163_1_Foot_and_mouth_disease_virus_type_O_strain_UKG_14339_2001_complete_genome	4985	5105	CAAAGGCAAACCTTTCAACAGCAAGGTCATCATCGCCACCACCAACCTGTACTCGGGCTTCACCCCGAGAACTATGGTGTGCCCTGACGCACTGAACCGAAGGTTCCACTTTGACATTGA
DQ409184_1_Foot_and_mouth_disease_virus_type_C_isolate_C_S8p260d999_complete_genome	1424	1544	CACGGACATGTGTCTTGCTGACTTTCATGCAGGCATTTTCATGAAAGGACGGGAACACGCTGTCTTTGCGTGTGTCACCTCCAACGGGTGGTACGCGATTGATGACGAGGACTTCTACCC
KC412634_1_Foot_and_mouth_disease_virus_type_Asia_1_isolate_Asia1_HN_2006_complete_genome	954	1074	TGACAGGCTAAGGATGCCCTTCAGGTACCCCGAGGTAACACGCGACACTCGGGATCTGAGAAGGGGACCGGGACTTCTTTAAAAGTGCCCGGTTTAAAAAGCTTCTATGCCTGAATAGGC
KJ825805_1_Foot_and_mouth_disease_virus_type_O_isolate_IND341_707_2013_complete_genome	6654	6774	AAAATGAAGGCACACATTGACCCTGAACCACACCATGAAGGGTTGGTTGTTGACACCAGAGATGTGGAAGAGCGCGTGCACGTCATGCGCAAAACCAAGTTTGCACCCACCGTGGCACAC
AY593834_1_Foot_and_mouth_disease_virus_O_isolate_orey_iran_iso53_complete_genome	594	714	GCCGTCGCTTGAGGAGGACTTGTACAAACACGATCTATGCAGGTTTCCCCAACTGACACAAACCGTGCAACTCGGAACTCCACCTGGTCTTTCCAGGTCTAGAGGGGTGACGTTTTGTAC
AY593808_1_Foot_and_mouth_disease_virus_C4_isolate_C4_Tierra_del_Fuego_iso2_complete_genome	2375	2495	TTTACCCCCACCAGTTTATTAACCCACGCACCAACATGACGGCACACATCACTGTGCCCTACGTGGGTGTCAACAGGTACGACCAGTACAATCAACACAAGCCCTGGACCCTTGTGGTCA
AY593811_1_Foot_and_mouth_disease_virus_O_isolate_o10phil54_iso54_complete_genome	4752	4872	GGCCAGGGAAAGAGTTTCCTTGCGAACGTGCTCGCACAAGCAATTTCCACCCATTTCACTGGCAGAACCGATTCAGTTTGGTACTGTCCACCTGACCCTGACCACTTCGACGGTTACAAC
KM268895_1_Foot_and_mouth_disease_virus_type_O_isolate_TUR_12_2013_complete_genome	5238	5358	AAATGAAGAGAATGCAACAAGACATGTTCAAGCCTCAACCGCCCCTCCAGAACGTGTACCAGCTAGTTCAGGAGGTGATTGAACGGGTCGAGCTCCACGAGAAAGTGTCGAGCCACCCGA
HM229661_1_Foot_and_mouth_disease_virus_type_O_isolate_HKN_20_2010_complete_genome	7406	7526	TCCACCCGAATGCTGAGTGGATTCTGAAGACCCTCGTGAACACGGAACACGCCTATGAGAACAAACGCATTACAGTTGAAGGTGGAATGCCGTCCGGCTGTTCCGCAACCAGCATCATCA
AY593770_1_Foot_and_mouth_disease_virus_A_isolate_a26arg_iso74_complete_genome	4414	4534	TGGATCAAGGCATGGATCGCCTCAGAAGAAAAGTTTGTCACCATGACAGACTTGGTGCCTGGAATCCTTGAAAAGCAGCGGGACCTCAACGACCCGAGCAAGTACAAGGAGGCCAAGGAG
MH053330_1_Foot_and_mouth_disease_virus_type_SAT_2_isolate_BOT_BUFF_17_69_complete_genome	2521	2641	GAATGTTTTCGTTGCCGGCGAGAAACCCGCGAAACAGGGCATCATCCCAGTTGCCTGTTCCGATGGTTATGGTGGATTCCAAAACACTGACCCGAAGACCGCAGATCCCATCTACGGTTA
JF749843_1_Foot_and_mouth_disease_virus_type_A_isolate_Egypt_2006_complete_genome	2020	2140	CCAGTCGAGTGTGGGGGTTACGTACGGGTACTCCACTGGAGAAGACCACGTTTCTGGGCCTAACACATCAGGTCTGGAGACGAGGGTGGTACAGGCAGAAAGATTCTTCAAAAAGCACAT
MH053312_1_Foot_and_mouth_disease_virus_type_O_isolate_ETH_58_2005_complete_genome	6724	6844	ACGGTGTGTTCAACCCTGAGTTTGGCCCTGCTGCCTTGTCCAACAAAGACCCGCGGCTGAACGAGGGAGTTGTTCTCGATGAGGTCATCTTCTCCAAACACAAAGGGGACACAAAGATGA
AF026168_2_Foot_and_mouth_disease_virus_O_strain_Chu_Pei_complete_genome	6304	6424	TTCAACCCTGAGTTCGGGCCTGCCGCTCTGTCCAACAAGGACCCGCGCCTGAACGAAGGGGTTGTCCTTGACGATGTCATTTTCTCCAAACACAAAGGAGATACAAGGATGTCTGAAGAG
KX712091_1_Foot_and_mouth_disease_virus_type_O_isolate_BAN_GO_Ka_236_Pig_2015_complete_genome	3808	3928	ATGAAGAGGGCCGAAACATACTGCCCTCGGCCTCTGCTGGCCATTCACCCGGAACAAGCCAGACACAAGCAGAAGATTGTGGCACCTGTGAAACAGTTGTTGAATTTCGACCTGCTCAAG
MH053327_1_Foot_and_mouth_disease_virus_type_SAT_1_isolate_UGA_BUFF_21_70_complete_genome	5568	5688	TAATGATCCGCGAGACTCGCAAGAGACAGCAGATGGTTGATGATGCGCTGGACGAATACATCGAGAAGGCCAACATCACCACAGACGACAAGACTCTTGACGAGGCGGAACAGAACCCTC
KY072818_1_Foot_and_mouth_disease_virus_type_O_isolate_YNTBa_complete_genome	6041	6161	GGCAACACTAAGCCTGTTGAGCTCATCCTCGACGGCAAGACAGTAGCCATCTGCTGTGCTACTGGAGTGTTTGGTACTGCCTACCTCGTGCCTCGTCATCTTTTTGCAGAGAAGTACGAC
DQ989316_1_Foot_and_mouth_disease_virus_type_Asia_1_isolate_IND_21_89_complete_genome	2278	2398	CCTGGAACTCCCAACTGAGCACAAAGGCGTGTACGGCAGTCTCATGGACTCGTACGCTTACATGAGGAATGGATGGGACATAGAGGTGACTGCTGTTGGAAACCAATTCAACGGCGGTTG
AY593822_1_Foot_and_mouth_disease_virus_O_isolate_o1m11_iso57_complete_genome	2039	2159	TTGTGAGTGGACCAAACACTTCTGGTCTCGAGACCAGAGTTGTCCAGGCAGAACGCTTTTTCAAAACCCACCTTTTCGATTGGGTCACCAGCGACTCATTCGGACGTTGCCACCTCCTGG
JX066664_1_Foot_and_mouth_disease_virus_type_O_isolate_12LPN1_complete_genome	1782	1902	CAGAACTCCATGGACACACAACTTGGTGACAACGCTATCAGCGGAGGCTCCAACGAAGGGTCCACGGACACCACCTCCACCCACACAACCAACACTCAGAACAACGACTGGTTTTCAAAA
MG725872_1_Foot_and_mouth_disease_virus_type_A_isolate_A_NIG_1_13_complete_genome	2390	2510	GAAACACAAACCCTGGACACTGGTGGTCATGGTGGTTTCACCGCTTACCGTGAACACCAATTCTGCATCACAAATCAAGGTTTATGCCAACATCGCCCCGACCTACGTGCACGTGGCTGG
KF112880_1_Foot_and_mouth_disease_virus_type_O_isolate_MYA_5_2009_complete_genome	2730	2850	CTGGATGTGGCTGAGGTTTGCCCCACGTTTCTGCACTTCGATGGTGACGTACCGTATGTGACCACGAAGACGGATTCGGACAGGGTGCTCGCACAATTTGACTTGTCTTTGGCAGCAAAA
AY593820_1_Foot_and_mouth_disease_virus_O_isolate_o1canefa_iso59_complete_genome	2020	2140	TCGACAACCCAGTCAAGCGTTGGAGTCACATACGGGTACGCAACAGCTGAGGATTTCGTGAGCGGACCGAACACTTCTGGTCTCGAGACCAGAGTTGTGCAGGCAGAACGGTTTTTCAAA
KF985189_1_Foot_and_mouth_disease_virus_type_O_isolate_BAN_NA_Ha_156_2013_complete_genome	6697	6817	ACCCTGAGTTTGGCCCCGCTGTCTTGTCCAACAAGGATCCGCGGTTGAACGAGGGCGTTGTACTTGATGAAGTCATCTTCTCCAAGCACAAAGGGGACGCAAAGATGACAGAGGAAGACA
MG983729_1_Foot_and_mouth_disease_virus_type_O_isolate_SAU_2_2016_complete_genome	2965	3085	ACATGATTGCATATGCCCCGCCTGGCATGGAGCCGCCTAAAACACCTGAGGCGGCTGCTCACTGCATTCATGCAGAGTGGGACACAGGGCTGAACTCAAAGTTCACATTTTCAATCCCTT
MH053325_1_Foot_and_mouth_disease_virus_type_SAT_1_isolate_UGA_6_78_complete_genome	5465	5585	CCCTCAAGGAGGAACTCCGCCCTCTTCTCCAACAAACTTCATTTGTGAAACGCGGCTTTAAGCGCCTGAAGGAGAATTTTGAGATCGTGGCACTGGTGCTGGCCCTTCTGGCCAACATCA
KY322672_1_Foot_and_mouth_disease_virus_type_O_isolate_MAY_3_2014_complete_genome	4445	4565	CGAGTGGCTGGTCAAACTGATCCTGGCTATCCGCGACTGGATTAAAGCTTGGATTGCCTCAGAAGAGAAGTTTGTCACCATGACAGACCTGGTACCTGGCATCCTTGAGAAGCAGCGGGA
AY593783_1_Foot_and_mouth_disease_virus_A_isolate_aarg2001_iso93_complete_genome	475	595	CTTTCCCGGCGTTAACGGGACGTAACCACAAGATTTACCTCCACCCGGGAGTAAAACGGAACATCACTACAGTTTTGCCCGTTTTCATGAGAAATGGGACGTCTGCGCACGAAACGCGCC
MH845413_2_Foot_and_mouth_disease_virus_type_O_strain_O_VN1_2014_complete_genome	837	957	TACTCAACCACTGGTGACAGGCTAAGGATGCCCTTCAGGTACCCCGAGGTAACACGCGACACTCGGGATCTGAGAAGGGGATTGGGGCTTCTGTAAAAGCGCCCAGTTTAAAAAGCTTCT
AF308157_1_Foot_and_mouth_disease_virus_complete_genome	7057	7177	GCTCATGGAAAGCCGCGAGTACAAATTCGTCTGCCAAACCTTCCTGAAGGACGAAATTCGGCCGCTAGAAAAGGTACGCGCTGGCAAGACACGCATTGTCGACGTGTTGCCTGTTGAACA
KM268901_1_Foot_and_mouth_disease_virus_type_SAT_3_isolate_ZIM_6_91_complete_genome	6754	6874	ACAAACGCCTGAACGAAGGTGTGGTGCTGGACGAAGTCATCTTTTCCAAGCACAAGGGCGATGCCAAAATGTCTGAGGCTGACAAGAAACTGTTCCGCCTGTGCGCTGCTGACTATGCCT
AY593758_1_Foot_and_mouth_disease_virus_A_isolate_a18zulia_iso40_complete_genome	7490	7610	CGCGGAGTGGATTCTGAAGACTCTCGTGAACACGGAACACGCCTATGAGAACAAGCGCATCACTGTTGAGGGCGGGATGCCATCTGGCTGTTCCGCAACAAGCATCATCAACACAATTCT
AY593803_1_Foot_and_mouth_disease_virus_A_isolate_avenceslau_iso70_complete_genome	832	952	AGCCACGTCCACACGGACCCGTCATGTGTGCAACCCCAGCACGGCAACTTTACTGTGAAACACACTTTAAAGTGACACTGAAACTGGTACCCAATCACTGGTGACAGGCTAAGGATGCCC
GU384682_1_Foot_and_mouth_disease_virus_type_O_isolate_PAK_44_2008_complete_genome	1800	1920	GGCGACTGGGTCACAGAACCAGTCAGGCAACACTGGAAGCATCATCAACAACTACTACATGCAGCAGTACCAGAACTCCATGGACACACAACTTGGTGACAACGCTATCAGCGGAGGCTC
KJ825801_1_Foot_and_mouth_disease_virus_type_O_isolate_IND142_310_2013_complete_genome	2377	2497	ACCAACTCACGCTCTTTCCCCATCAGTTCATCAACCCTCGCACGAACATGACGGCACACATTACTGTGCCCTTTGTTGGCGTCAACCGCTATGACCAGTACAAGGTACACAAGCCCTGGA
KY322671_1_Foot_and_mouth_disease_virus_type_O_isolate_MAY_2_2014_complete_genome	2020	2140	AGTCGAGTGTTGGCGTTACGTACGGGTATGCAACAGCTGAGGATTTTGTGAGCGGGCCAAACACCTCTGGTCTCGAGACCAGGGTTGTTCAGGCAGAACGGTTCTTCAAAACCCACTTGT
HQ632769_1_Foot_and_mouth_disease_virus_type_O_isolate_MAY_7_2001_complete_genome	4799	4919	CACTTCACTGGCAGAACCGATTCAGTTTGGTACTGCCCACCAGACCCTGACCACTTTGACGGTTACAACCAACAAACCGTCGTAGTGATGGATGATTTGGGCCAGAACCCTGACGGCAAG
KM268896_1_Foot_and_mouth_disease_virus_type_A_isolate_TUR_11_2013_complete_genome	5236	5356	TGAAATGAAGAGAATGCAACAAGATGTGTTCAAGCCTCAACCACCCCTCCAGAACGTGTACCAACTCGTCCAGGAGGTGATTGAACGGGTCGAGCTCCACGAGAAAGTGTCGAGCCACCC
AF274010_1_Foot_and_mouth_disease_virus_C_strain_C_S8_clone_MARLS_complete_genome	7280	7400	GAGATTCGGCACACACTTCGCCCACTACAGAAACGTGTGGGACGTGGACTATTCGGCCTTTGATGCAAACCACTGCAGCGATGCCATGAACATCATGTTTGAAGAGGTGTTCCGCACGGA
MH053320_1_Foot_and_mouth_disease_virus_type_SAT_1_isolate_K303_83_complete_genome	1319	1439	TCAAGGATTGTCTCAACACCGGCGTTGGCACAAGCACTCGCCCCAGCGAGATTTGTGTTATCAACGGGGTCACCATGACCCTGGCTGACTTCCATGCCGGTATCTTCATTAAAGGTACTG
DQ989321_1_Foot_and_mouth_disease_virus_type_Asia_1_isolate_IND_438_01_complete_genome	6835	6955	ACACGGTGTGTTCAACCCTGAGTTTGGCCCCGCTGCCTTGTCTAACAAGGACCCGCGGCTAAACGAAGGCGTTGTCCTCGATGAAGTTATCTTCTCCAAGCACAAAGGGGACACAAAGAT
MH053329_1_Foot_and_mouth_disease_virus_type_SAT_2_isolate_BOT_BUFF_2_69_complete_genome	5045	5165	CGCTCTGAACCGACGGTTCCACTTTGACATTGACGTGAGTGCCAAGGACGGGTACAAAGTTAACAACAGATTGGACATCATCAAAGCACTGGAGGACACGCACACAAACGCGCCCGCCAT
HQ832590_1_Foot_and_mouth_disease_virus_type_A_isolate_IND_245_2007_complete_genome	6759	6879	CCTGAATTTGGGCCTGCCGCTTTGTCCAACAAGGACCCGCGCCTGAATGAAGGTGTCGTCCTCGATGAAGTCATCTTCTCCAAGCACAAGGGAGACACCAACATGTCAGAGGAAGACAAA
AY593761_1_Foot_and_mouth_disease_virus_A_isolate_a21kenya_iso77_complete_genome	1439	1559	GACATGTGCTTGGCTGACTTTCATGCTGGAATCTTCCTAAAAGGACAGGAACACGCTGTGTTTGCTTGCGTCACCTCCGAAGGGTGGTACGCGATTGACGACGAGGATTTCTACCCCTGG
AY593808_1_Foot_and_mouth_disease_virus_C4_isolate_C4_Tierra_del_Fuego_iso2_complete_genome	6525	6645	CGTTCTTGCTAAGGACGGAGCTGACACCTTCATCGTTGGCACTCACTCTGCTGGAGGCAACGGAGTTGGGTACTGCTCATGTGTATCCAGGTCCATGCTCCTCAAAATGAAGGCACACAT
KF112888_1_Foot_and_mouth_disease_virus_type_O_isolate_DRK_31_2011_complete_genome	1663	1783	AAAGCAAGGGTTCAGAGACGGCTCAAGGGAGCCGGACAATCCAGTCCGGCTACTGGGTCACAGAACCAATCAGGCAACACCGGGAGTATCATCAACAATTACTACATGCAGCAGTACCAG
AY593762_1_Foot_and_mouth_disease_virus_A_isolate_a22iraq_95_iso95_complete_genome	832	952	AAGCCACGTCCTCACGGACCCATCATGTGTGCAACCCCAGCACAGCAACTTTACTGCGAAAGCCACTTTAAGGTGACACTGATACTGGTACTCAACCACTGGTGACAGGCTAAGGATGCC
LC149636_1_Foot_and_mouth_disease_virus_type_O_gene_for_polyprotein_complete_cds_strain_O_JPN_2010_46_3S	5927	6047	CACAGCAAGAATGAAGAAAGGCACCCCCGTCGTTGGTGTGATCAACAACGCTGACGTCGGGAGACTGATTTTCTCAGGTGAGGCCCTCACCTACAAGGACATTGTAGTGTGCATGGATGG
AY593793_1_Foot_and_mouth_disease_virus_A_isolate_aphilippines_iso50_complete_genome	4516	4636	GGATCGCCTCAGAAGAGAAGTTTGTCACTATGACAGACCTGGTGCCTGGCATTCTTGAAAAGCAGCGGGACCTGAACGACCCGAGTAAGTACAAGGAAGCCAAGGAATGGCTCGACAACG
KY322679_1_Foot_and_mouth_disease_virus_type_A_isolate_TAI_4_2014_complete_genome	4509	4629	GATCGCCTCAGAAGAAAAGTTTGTCACCATGACAGACTTGGTGCCTGGCATCCTTGAAAAGCAGCGGGATCTCAACGACCCGAGCAAGTACAAGGAAGCCAAGGAATGGCTCGACAACGC
AY593761_1_Foot_and_mouth_disease_virus_A_isolate_a21kenya_iso77_complete_genome	7800	7920	GACACTTCCACATGGATTATGGAACTGGGTTTTACAAACCTGTGATGGCCTCGAAGACCCTCGAGGCTATCCTCTCCTTTGCACGCCGTGGGACCATACAGGAGAAGTTGATCTCCGTGG
LC149715_1_Foot_and_mouth_disease_virus_type_O_gene_for_polyprotein_complete_cds_strain_O_JPN_2010_253_2S	118	238	TACACAGTTTTGCCCGTTTTCATGAGAAATGGGACGTCAGCGCACGAAACGCGCAGTCGCTTGAGGAGGACTTGTACAAACACGTCTCACACAGGTGCCCACAACCGACACAAAACGTGC
HM854025_1_Foot_and_mouth_disease_virus_type_A_strain_IND40_00_complete_genome	4770	4890	CGACGGTTACAACCAGCAGACCGTTGTTGTGATGGATGATTTGGGCCAAAACCCTGATGGCAAGGACTTTAAGTACTTTGCCCAGATGGTTTCCACCACAGGGTTCATCCCGCCCATGGC
KY446901_1_Foot_and_mouth_disease_virus_type_Asia_1_isolate_Mazbi_QOL_UVAS_Pak_2006_complete_genome	3919	4039	AGGAGACGTGGAGTCCAACCCTGGGCCCTTCTTCTTCTCTGATGTCAGGTCGAACTTCACCAAGCTGGTGGACACCATTAACCAGATGCAAGAGGACATGTCAACAAAACACGGACCCGA
KR401153_1_Foot_and_mouth_disease_virus_type_O_isolate_O_MYA_223_2009_complete_genome	3081	3201	CCTCTCGGCGGCTGATTACGCGTATACCGCGTCTGACGTTGCTGAGACCACAAATGTTCAGGGATGGGTCTGCTTATTTCAAATAACACACGGGAAAGCTGAGGGTGACGCTCTTGTCGT
LC149707_1_Foot_and_mouth_disease_virus_type_O_gene_for_polyprotein_complete_cds_strain_O_JPN_2010_198_2S	118	238	TACACAGTTTTGCCCGTTTTCATGAGAAACGGGACGTCAGCGCACGAAACGCGCAGTCGCTTGAGGAGGACTTGTACAAACACGTCTCACACAGGTACCCACAACCGACACAAAACGTGC
MH053334_1_Foot_and_mouth_disease_virus_type_SAT_2_isolate_NR_1_64_complete_genome	591	711	GCAGGAATCTTAGACCAACCACACCCGTGCACTTGTAATCTTCGCCCGGTCTTTCCGGGTCTAGAGAGGAGAACATTTGTACTGAGACTGACTCCACGATCGGTCTACTGGCGGGTACTA
DQ989309_1_Foot_and_mouth_disease_virus_type_Asia_1_isolate_IND_82_96_complete_genome	3117	3237	ATCCACTCTGAGTGGGACACTGGTCTTAACTCCAAGTTCACCTTTTCCATACCCTACCTCTCTGCTGCTGACTACGCATACACCGCTTCTGACACGGCGGAGACCACAAGTGTGCAAGGA
DQ989319_1_Foot_and_mouth_disease_virus_type_Asia_1_isolate_IND_423_01_complete_genome	720	840	CAGGTTTCCACAACTGACACACAACGTGCAACTTGAAACTCCGCCTGGTCTTTCCAGGTCTAGAGGGGTGACACTTTGTACTGTGCTTGACACCACGCTCGGTCCACTAGCGAGTCTTAG
MF678824_1_Foot_and_mouth_disease_virus_type_SAT_1_isolate_SAT1_NIG_2_15_complete_genome	2500	2620	CCTACACCAACGACCAGACCATTGGTTCAAGCAAAGCCGAAGTTTACGTAAACATTGCACCAACCAACGTTTACGTAGCCGGGGAGAAGCCCGCCAAACAGGGCATACTCCCCGTAGCAT
AY593762_1_Foot_and_mouth_disease_virus_A_isolate_a22iraq_95_iso95_complete_genome	6309	6429	GTACTCCACCGTGGGAATCGCGTGAGAGACATCACGAAACACTTTCGTGACACAGCAAGAATGAAGAAAGGCACCCCTGTTGTCGGAGTGATCAACAATGCCGACGTCGGGAGACTGATC
AY593815_1_Foot_and_mouth_disease_virus_O_isolate_o1bfs_iso18_complete_genome	832	952	AGCCACGTCCTAACGGACCCAACATGTGTGCAACCCCAGCACGGCAGCTTTACTGTGAAACCCACTTCAAGGTGACATTGATACTGGTACTCAAACACTGGTGACAGGCTAAGGATGCCC
MK088171_1_Foot_and_mouth_disease_virus_type_A_isolate_BAN_CH_Sa_304_2016_complete_genome	6789	6909	GGCCCCGCTGCCTTGTCCAACAAGGACCCGCGGCTGAACGAAGGTGTTGTCCTCGATGAAGTTATCTTCTCCAAACACAAAGGGGACACAAAGATGACAGAGGAAGACAAGAAGCTGTTC
MG372727_1_Foot_and_mouth_disease_virus_type_SAT_3_isolate_SAT_3_2_S_Africa_complete_genome	1801	1921	CGGACACCACGTCCACGCACACCAACAACACGCAAAACAATGATTGGTTTTCCAAATTGGCACAATCCGCCATCTCGGGTCTCTTCGGAGCCCTTCTGGCGGACAAAAAGACAGAGGAGA
HM854021_1_Foot_and_mouth_disease_virus_type_A_strain_IND81_00_complete_genome	4412	4532	GGATTAAGGCATGGATCGCCTCAGAAGAAAAGTTTGTCACCATGACAGACTTGGTGCCTGGCATCCTTGAAAAGCAGCGGGACCTCAACGACCCGAGCAAGTACAAGGAGGCCAAGGAGT
JX040491_1_Foot_and_mouth_disease_virus_type_O_isolate_TUR_18_2010_complete_genome	832	952	CGTCCTAACGGACCCACCATGTGTGCAACCCCAGCACGGCAACCTTTCTGTGAAAGCCACTTTAAGGTGACACTGAAACTGGTACTCAATCACTGGTGACAGGCTAAGGATGCCCTTCAG
AY593752_1_Foot_and_mouth_disease_virus_A_isolate_a12valle_119_iso20_complete_genome	4992	5112	CAAAGGTAAACCTTTCAACAGCAAGGTCATCATTGCGACCACCAACCTGTACTCGGGCTTCACCCCGAGAACCATGGTGTGCCCTGATGCACTGAACCGGAGGTTCCACTTTGACATCGA
MH784405_1_Foot_and_mouth_disease_virus_type_O_isolate_PAK_14_2017_complete_genome	2258	2378	AAACGGTTGGGATGTTGAAGTCACTGCGGTGGGAAACCAGTTCAACGGAGGATGCCTGTTGGTGGCAATGGTGCCAGAACTCTGCTCCATCAACAAGAGAGAGCTGTACCAACTCACGCT
AY593829_1_Foot_and_mouth_disease_virus_O_isolate_o6pirbright_iso58_complete_genome	2140	2260	AACCCACCTCTTCGATTGGGTCACCAGTGACCCATTCGGACGCTGCCACCTGTTGGAACTCCCAACTGACCACAAAGGTGTCTACGGAAGTCTGACCGACTCGTACGCATATATGAGAAA
AY593754_1_Foot_and_mouth_disease_virus_A_isolate_a14_spain_iso39_complete_genome	6781	6901	GGCCAGCTGCCTTGTCCAACAAGGACCCGCGTCTGAACGAGGGTGTTGTCCTTGATGAAGTCATTTTCTCCAAACACAAGGGAGACACAAAGATGTCTGAGGAGGACAAAGCGCTGTTCC
KJ206908_1_Foot_and_mouth_disease_virus_type_O_isolate_BHU_1_2013_polyprotein_gene_complete_cds	600	720	CGATCTATGCAGGTTTCCACAACTGACACAAACCGTGCAATCTGAAGCTCCGCCTGGTCTTTCCAGGTCTAGAGGGGTAACACTTTGTACTGTGCTTGACTCCACGCTCGGTCCACTAGC
KX712091_1_Foot_and_mouth_disease_virus_type_O_isolate_BAN_GO_Ka_236_Pig_2015_complete_genome	2974	3094	ATGATTGCATATGCCCCGCCTGGCATGGAGCCGCCTAAAACACCTGAGGCGGCTGCTCACTGCATTCATGCAGAGTGGGACACAGGGCTGAACTCAAAGTTCACATTTTCAATCCCTTAC
LC320038_1_Foot_and_mouth_disease_virus_type_O_gene_for_polyprotein_complete_cds_strain_O_MOG_BU_2_7_2015	2623	2743	ATTCACGCAGAGTGGGACACAGGGCTGAACTCAAAGTTCACATTTTCAATCCCTTACCTTTCGGCGGCTGATTACGCGTACACCGCGTCTGACGCTGCCGAAACCACAAATGTGCAGGGA
FJ175661_1_Foot_and_mouth_disease_virus_type_O_isolate_Israel_07_6378_complete_genome	3963	4083	AAAGATAGTGGCACCTGTGAAGCAGCTCTTGAACTTCGACCTGCTCAAGTTGGCAGGGGACGTTGAGTCCAATCCTGGGCCCTTCTTCTTCTCCGACGTGAGGTCGAACTTCTCCAAACT
HM854024_1_Foot_and_mouth_disease_virus_type_A_strain_IND17_82_complete_genome	840	960	AAACTCACTTTAAGGTGACACTGATACTGGTACTCATCCACTGGTGACAGGCTAAGGATGCCCTTCAGGTACCCCGAGGTAACACGCGACACTCGGGATCTGAGAAGGGGACTGGGACTT
AY593756_1_Foot_and_mouth_disease_virus_A_isolate_a16belem_iso80_complete_genome	7279	7399	ACTTCGCCCAATACAGAAACGTGTGGGACGTGGACTATTCGGCCTTCGATGCTAACCACTGCAGTGACGCCATGAACATCATGTTTGAGGAGGTGTTTCGCACGGACTTTGGGTTCCACC
LC149622_1_Foot_and_mouth_disease_virus_type_O_gene_for_polyprotein_complete_cds_strain_O_JPN_2010_8_1S	2382	2502	GATTCGGACAGGGTGCTCGCACAATTTGACTTGTCTTTGGCAGCAAAACACATGTCAAACACCTTCCTTGCAGGTCTTGCCCAGTACTACACGCAGTACAGCGGCACCGTCAACCTGCAC
MH053346_1_Foot_and_mouth_disease_virus_type_SAT_3_isolate_RHO_16_76_complete_genome	6672	6792	GGTGTGTTTCAGCCTGAATTTGGACCTGCCGCCCTGTCGAACAACGACAAACGCCTGAACGAGGGCGTAGTGTTGGACGAAGTCATCTTCTCCAAGCACAAGGGTGATGCCAAAATGTCT
AY687333_1_Foot_and_mouth_disease_virus_type_Asia_1_isolate_IND_321_01_complete_genome	6517	6637	GCCGTTCTTGCAAAAGACGGAGCCGATACTTTCATCGTCGGCACTCACTCCGCAGGTGGTAATGGAGTTGGATACTGCTCGTGCGTTTCCAGGTCCATGCTACTTAAGATGAAGGCACAC
MH053349_1_Foot_and_mouth_disease_virus_type_SAT_3_isolate_ZIM_P6_83_WN_16_complete_genome	5628	5748	ATGACAAAACTCTTGACGAGGCGGAAAAGAACCCTCAGGAGGTCGTTGACAAACCCACTGTCGGCTTCCGTGAGAGAAAACTCCCCGGGCACAAGACTGACGATGAAGTGAACTCTGAGC
GU384682_1_Foot_and_mouth_disease_virus_type_O_isolate_PAK_44_2008_complete_genome	5760	5880	CAAGACTCTTGATGAGGCGGAAAAGAACCCACTAGAAACCAGTGGTGCCAGCACCATTGGTTTCAGAGAGAGAACTCTCCCAGGACACAAGGTGAGTGATGACGTGAACTCCGAGCCCAC
MH053339_1_Foot_and_mouth_disease_virus_type_SAT_3_isolate_BOT_BUFF_13_70_complete_genome	4408	4528	ACTGGATCAAAGCCTGGATTTCCTCAGAGGAGAAGTACATCTCCATGACGGACCTTGTGCCGCGCATTCTCGAGTGCCAGCGCAACCTGAACGATCCGTCAAAATACCAGGAGAGCAAGG
HQ832577_1_Foot_and_mouth_disease_virus_type_A_isolate_IND_110_1999_complete_genome	4030	4150	CTGACTTTAGCCGGTTAGTGTCCGCTTTTGAGGAATTGGCCACTGGAGTAAAGGCTATCAGAAACGGTCTCGACGAGGCCAAACCCTGGTACAAGCTCATCAAACTCCTGAGCCGCCTGT
KY322675_1_Foot_and_mouth_disease_virus_type_A_isolate_LAO_3_2014_complete_genome	5936	6056	GAAAGCAAAAGCCCCGGTCGTGAAGGAAGGACCTTACGAAGGACCGGTGAGGAAGCCTGTCGCTTTGAAAGTGAAAGCTAAGAACTTGATTGTCACTGAGAGTGGTGCTCCCCCAACCGA
MG983719_1_Foot_and_mouth_disease_virus_type_O_isolate_NEP_21_2015_complete_genome	593	713	GCCGTCGCTTGGGGAAGATTTGCACAAACACGATCTATGCAGGCTTCCACAACTGACACAAACCGTGCAATTTGAAGCTCCGCCTGGTCTTTCCAGGTCTAGAGGGGCAACACTTTGCAC
KY086465_1_Foot_and_mouth_disease_virus_type_O_strain_O_GJ_SKR_2016_complete_genome	2273	2393	AGAGCTGTTCCAGCTTACACTCTTCCCCCACCAGTTCATCAACCCCCGGACGAACATGACAGCCCACATCAAGGTGCCCTTTGTTGGCGTCAACCGTTACGATCAGTACAAGGTACACAA
KT003716_1_Foot_and_mouth_disease_virus_type_O_isolate_Nari_UVAS_Pak_2005_complete_genome	6719	6839	GTGTGTTCAATCCTGAATTTGGCCCCGCTGCCTTGTCCAACAAGGACCCGCGGTTGAACGAGGGAGTTGTCCTCGATGAAGTCATCTTCTCCAAACACAAGGGAGACACCAAGATGTCTG
KU821590_1_Foot_and_mouth_disease_virus_type_SAT_1_isolate_SAT1_NAM01_2010_complete_genome	7003	7123	GGGAAAGCGCCGCGGAGCTCTCATTGATTTCGAGAACGGCACTGTCGGACCCGAGATTGAAGCGGCTCTGAAGCTCATGGAGAAAAAGGAGTACAAGTTCACCTGTCAAACCTTCCTGAA
KJ825801_1_Foot_and_mouth_disease_virus_type_O_isolate_IND142_310_2013_complete_genome	3920	4040	CTTCGACCTGCTCAAGTTGGCGGGAGACGTTGAGTCCAATCCTGGGCCCTTCTTCTTCTCCGACGTTAGGTCGAACTTCTCTAAACTGGTGGAAACCATCAACCAGATGCAGGAGGACAT
KC440884_1_Foot_and_mouth_disease_virus_type_SAT_2_isolate_EGY_3_2012_complete_genome	5495	5615	ACTCATCTTCTCTGGAGAGGCACTCACCTACAAAGACATTGTAGTGTGTATGGATGGCGACACCATGCCAGGCCTCTTTGCCTATAAAGCCGCCACCAAAGCTGGCTACTGTGGAGGAGC
HQ832588_1_Foot_and_mouth_disease_virus_type_A_isolate_IND_88_2006_complete_genome	4029	4149	ACTTTAACCGGTTGGTGTCTGCATTTGAGGAACTGGCCATTGGAGTGAAAGCTATCAGGACCGGTCTCGACGAGGCCAAACCCTGGTATAAGCTCATCAAGCTCCTGAGCCGCCTGTCAT
DQ404159_1_Foot_and_mouth_disease_virus_type_O_strain_UKG_14603_2001_complete_genome	3679	3799	GACCAATGTGAGAGGTGACCTGCAAGTATTGGCCCAAAAGGCGGCAAGAACGCTGCCTACCTCCTTCAATTACGGTGCCATCAAAGCCACTCGGGTGACTGAACTGCTTTACCGCATGAA
MK088171_1_Foot_and_mouth_disease_virus_type_A_isolate_BAN_CH_Sa_304_2016_complete_genome	2024	2144	CACCTCCACAACTCAATCGAGTGTGGGAGTCACCTACGGGTATTCCACTGGAGAGGACCATGTTTCCGGGCCCAACACGTCCGGTTTGGAAACGCGAGTGATACAAGCAGAAAGGTTTTT
KJ608371_1_Foot_and_mouth_disease_virus_type_A_strain_A_VN_T11D_2013_complete_genome	5249	5369	TCGAGATGAAGAGATTGCAACAGGATGTGTTCACTCCCCAACCACCTATACAGAACGTGTACCAACTCGTTCAGGAGGTGATTGACCGGGTGGAGCTCCACGAGAAAGTGTCGAGCCACC
AF506822_2_Foot_and_mouth_disease_virus_O_strain_China_1_99_Tibet_complete_genome	1775	1895	AGAACTCCATGGACACGCAACTTGGTGATAACGCTATTAGCGGAGGCTCCAACGAGGGGTCCACGGACACCACCTCCACCCACACAACCAACACTCAGAACAATGACTGGTTTTCAAAGC
DQ989314_1_Foot_and_mouth_disease_virus_type_Asia_1_isolate_IND_354_01_complete_genome	6475	6595	CAACAACGCTGATGTTGGGAGACTGATTTTCTCTGGTGAGGCCCTTACCTACAAGGACATTGTAGTGTGCATGGACGGAGACACCATGCCTGGCCTCTTTGCCTACAAAGCCGCCACCAA
MH053340_1_Foot_and_mouth_disease_virus_type_SAT_3_isolate_MAL_3_76_complete_genome	5031	5151	CGACGCTTTGAACCGACGGTTCCACTTTGACATTGACGTGAGCGCCAAGGACGGGTACAAAGTTAACAACAGATTGGACATCATCAAAGCACTGGAGGATACGCACACAAACGCGCCCGC
MF461724_1_Foot_and_mouth_disease_virus_type_O_isolate_O_XJ_CHA_2017_complete_genome	6545	6665	GTTCTCGCAAAGGACGGAGCTGAGACTTTCATCGTAGGCACCCACTCTGCAGGAGGCAATGGAGTTGGTTACTGCTCATGCGTTTCCAGGTCCATGCTTCTCAAGATGAAGGCACACATC
HM854024_1_Foot_and_mouth_disease_virus_type_A_strain_IND17_82_complete_genome	7799	7919	CTTCCACATGGATTATGGAACTGGGTTTTACAAACCTGTGATGGCTTCGAAGACCCTCGAGGCTATCCTCTCCTTTGCACGCCGTGGGACCATACAGGAGAAGTTGATCTCCGTGGCAGG
AB079061_1_Foot_and_mouth_disease_virus_type_O_genomic_RNA_strain_O_JPN_2000_L_fragment	5214	5334	TCCGCGAGACTCGCAAGAGACAGCAGATGGTGGATGATGCAGTGAACGAGTACATTGAGAGGGCAAACATCACCACGGATGACAAGACTCTTGACGAGGCGGAAAAGAACCCTCTGGAGA
MH053306_1_Foot_and_mouth_disease_virus_type_A_isolate_TCH_2_73_complete_genome	3315	3435	AGGTCCAAAGGCGGCACCACACGGATGTCGGCTTCATCATGGACAGATTCGTGAAAATAAACAGCCCTAACCCCACACATGTCATAGACCTCATGCAAACACACCAGCACGGGCTGGTAG
AY593843_1_Foot_and_mouth_disease_virus_SAT_1_isolate_sat1_6swa_iso16_complete_genome	5927	6047	AACTGCCTGTGGCCAAGGAAGGGCCATATGAAGGACCAGTGAAGAAGCCTGTCGCTTTGAAAGTGAAAGCAAAAGCCCCGATTGTCACTGAAAGCGGATGCCCACCGACCGACTTGCAAA
KY086466_1_Foot_and_mouth_disease_virus_type_O_strain_O_GC_SKR_2016_complete_genome	5505	5625	GTGATCATGATCCGCGAGACTCGCAAGAGACAGCAGATGGTGGATGATGCAGTGAACGAGTACATCGAGAGAGCAAACATCACCACAGACGACAAGACCCTTGACGAGGCGGAGAAGAAC
DQ248888_1_Foot_and_mouth_disease_virus_type_O_isolate_lz_complete_genome	7627	7747	GTGACTACGACCTGGACTTTGAGGCTCTCAAGCCCCACTTCAAGTCCCTCGGTCAGACCATCACTCCAGCCGGCAAAAGCGACAAAGGTTTTGTTCTTGGTCACTCCATAACCGATGTCA
MH784403_1_Foot_and_mouth_disease_virus_type_O_isolate_PAK_10_2016_complete_genome	2968	3088	CATGATTGCATATGCCCCCCCTGGCATGGAGCCGCCCAAAACACCTGAGGCGGCTGCCCACTGTATTCATGCGGAGTGGGACACTGGGCTGAATTCAAAATTTACATTCTCAATCCCTTA
KY322679_1_Foot_and_mouth_disease_virus_type_A_isolate_TAI_4_2014_complete_genome	1663	1783	TGGAAAGTAAAGGTTCAGAAGCGGCTCAAAGGGGCCGGGCAATCCAGTCCGGCCACCGGATCACAGAACCAATCAGGCAACACCGGCAGCATTATCAACAACTACTACATGCAGCAATAC
MH053323_1_Foot_and_mouth_disease_virus_type_SAT_1_isolate_TCH_1_72_complete_genome	2612	2732	AAACACTGACCCAAAAACGTCGGACCCCATTTACGGGCACGTTTACAACGCTGCACGCACCAACTACCCCGGAAGGTACACCAACCTGATGGACGTAGCAGAAGCATGCCCCACATTTTT
JF749862_1_Foot_and_mouth_disease_virus_type_SAT_2_isolate_UGA_002_2002_complete_genome	4806	4926	GTCCACCTGACCCTGACCACTTTGACGGGTACAACCAACAAACTGTCGTGGTCATGGATGATTTGGGCCAGAACCCTGACGGCAAGGACTTCAAGTACTTCGCCCAAATGGTGTCAACCA
JX869179_1_Foot_and_mouth_disease_virus_type_O_isolate_BFS_1848_complete_genome	4983	5103	GGACAAAGGCAAACCTTTCAACAGCAAAGTCATCATCGCGACCACCAACTTGTACTCGGGCTTCACCCCGAGGACTATGGTGTGTCCCGACGCACTGAACCGGAGGTTTCACTTTGACAT
AF511039_1_Foot_and_mouth_disease_virus_type_O_strain_Akesu_58_complete_genome	4792	4912	CCCGACCACTTCGACGGTTACAACCAACAGACCGTTGTCGTGATGGATGATTTGGGCCAGAACCCCGACGGCAAGGACTTTAAGTACTTCGCCCAAATGGTTTCAACCACGGGTTTCATC
KR401157_1_Foot_and_mouth_disease_virus_type_O_isolate_O_MYA_10_2009_complete_genome	3792	3912	CCGCATAAAGAGGGCTGAGACGTACTGTCCTCGGCCCCTCTTGGCTGTCCACCCGAGTGAAGCTAGACACAAACAGAAAATAGTGGCACCTGTGAAGCAGTCCTTGAACTTTGATCTGCT
MH053347_1_Foot_and_mouth_disease_virus_type_SAT_3_isolate_RHO_23_76_complete_genome	2037	2157	ACACGCGTTGAACAAGCAGAGAGGTTTTTCAAGGAGAGACTCTTCACTTGGACCGCGTCTCAAGAGTACGCACACGTGCATCTGTTGGAACTGCCGGTGGACCACAAAGGCATCTACGGT
AY593762_1_Foot_and_mouth_disease_virus_A_isolate_a22iraq_95_iso95_complete_genome	1428	1548	CACACTGGGATCGGCACTGCCTCACGACCTAGTGAAGTGTGCATGGTTGACGGAACGGACATGTGCTTGGCTGACTTCCACGCTGGCATTTTCTTGAAAGGACAGGAACATGCTGTGTTT
FJ175662_1_Foot_and_mouth_disease_virus_type_O_isolate_Israel_07_6380_complete_genome	1919	2039	GAAGGGTCCACAGACACCACTTCCAGCCACACAACCAACACTCAGAACAACGACTGGTTTTCAAAGCTAGCCAGTTCCGCTTTCAGCGGTCTTTTCGGCGCTCTTCTCGCCGACAAGAAA
LC149624_1_Foot_and_mouth_disease_virus_type_O_gene_for_polyprotein_complete_cds_strain_O_JPN_2010_10_396V	5922	6042	CGTGACACAGCAAGAATGAAGAAAGGCACCCCCGTCGTTGGTGTGATCAACAACGCTGACGTCGGGAGACTGATTTTCTCAGGTGAGGCCCTCACCTACAAGGACATTGTAGTGTGCATG
KX375417_1_Foot_and_mouth_disease_virus_type_SAT_3_isolate_SAT3_ZIM_4_1981_complete_genome	478	598	GTTTGCGCACGAAACGCGCCGTTGCTCTTTGCATTCTTGTACAAACACGATCTTGACGCAGGAATCTTAGACCAACCCAACCCGTGCAACTGCAAGTTTCGCCCGGTCTTTCCGGGTCTT
AY593759_1_Foot_and_mouth_disease_virus_A_isolate_a1bayern_iso41_complete_genome	1441	1561	ACATGTGTCTTGCCGATTTCCACGCAGGCATTTTCCTGAAAGGACAGGAACACGCAGTGTTTGCGTGTGTCACCTCTGACGGGTGGTACGCGATTGACGACGAGGATTTTTACCCGTGGA
KX712091_1_Foot_and_mouth_disease_virus_type_O_isolate_BAN_GO_Ka_236_Pig_2015_complete_genome	2737	2857	AACTTCCTTGATGTGGCTGAGGCGTGTCCTACGTTTCTGCACTTTGAAGGTGACGTACCGTACGTGACCACGAAGACAGATTCGGACAGGGTGCTCGCTCAGTTTGACCTGTCTTTGGCA
MH053337_1_Foot_and_mouth_disease_virus_type_SAT_2_isolate_UGA_BUFF_24_70_complete_genome	4621	4741	CGTGTCTCAAGAATGGCAACATTCACATCGCCAACCTCTGCAAAGTTAACGCACCAGCACCAAGCAAGTCGAGACCTGAACCAGTGGTCGTTTGCCTCCGCGGCAAATCGGGCCAAGGTA
MG725876_1_Foot_and_mouth_disease_virus_type_A_isolate_A_NIG_6_15_complete_genome	4780	4900	ACCACTTCGACGGCTACAACCAACAGACCGTTGTTGTGATGGACGATTTGGGCCAGAACCCCGACGGTAAGGACTTCAAGTACTTTGCCCAGATGGTTTCAACTACGGGGTTCATCCCAC
JF749851_1_Foot_and_mouth_disease_virus_type_O_isolate_IRN_073_2001_complete_genome	952	1072	GGTACCCCGAGGTAACACGCGACACTCGGGATCTGAGAAGGGGACTGGGGCTTCTTTAAAAGCGCCTAGTTTAAAAAGCTTCTATGCCTGAATAGGTGACCGGAGGCCGGCACCTTTTTT
MH053313_1_Foot_and_mouth_disease_virus_type_O_isolate_ETH_2_2006_complete_genome	5041	5161	CGCTGAACCGGAGGTTCCACTTCGACATCGATGTGAGCGCCAAGGACGGGTACAAAGTCAACAACAGATTGGACATAATCAAAGCTCTTGAGGACACCCACACCAACCCGGTGGCAATGT
MH053323_1_Foot_and_mouth_disease_virus_type_SAT_1_isolate_TCH_1_72_complete_genome	4390	4510	CTGAGAAGCAGCTCAAGGCACGTGACATCAACGACGTCTTCGCCATTCTTAAGAACGGTGAGTGGCTGGTCAAACTTATCCTGGCTATCCGCGACTGGGTTAAAGCCTGGATCTCCTCAG
MG725875_1_Foot_and_mouth_disease_virus_type_A_isolate_A_NIG_5_15_complete_genome	7528	7648	TTCTCAACAACATTTACGTGCTCTACGCCCTGCGTAGGCACTATGAGGGAGTCGAGCTGTCCACCTACTCGATGATTTCCTACGGGGACGACATCGTGGTGGCAAGTGATTTTGACCTGG
KF112883_1_Foot_and_mouth_disease_virus_type_O_isolate_RUS_Jul_2010_complete_genome	1663	1783	GAAAGCAAGGGTTCAGAGACGGCTCAAGGGAGCCGGACAATCCAGTCCGGCTACTGGGTCACAGAACCAATCAGGCAACACCGGGAGTATCATCAACAATTACTACATGCAGCAGTACCA
AY593850_1_Foot_and_mouth_disease_virus_SAT_3_isolate_sat3_2sa_iso27_complete_genome	1801	1921	GGACACCACGTCCACGCACACCAACAACACGCAAAACAATGATTGGTTTTCCAAATTGGCACAATCCGCCATCTCGGGTCTCTTCGGAGCCCTTCTGGCGGACAAAAAGACAGAGGAGAC
KU821591_1_Foot_and_mouth_disease_virus_type_O_isolate_O_ZAM14_2010_complete_genome	1439	1559	CATGTGCTTGGCTGACTTCCATGCTGGCATTTTCCTGAAGGGACAGGAACACGCTGTCTTTGCATGTGTCACCTCCAATGGGTGGTTTGCGATTGATGACGAGGACTTCTACCCCTGGAC
MG372731_1_Foot_and_mouth_disease_virus_type_Asia_1_isolate_TBD_complete_genome	4534	4654	GCATGGATCGCCTCAGAAGAAAAGTTTGTTACCATGACAGACTTGGTGCCTGGCATCCTTGAAAAGCAGCGGGACCTCAACGACCCGAGCAAGTACAAAGAAGCCAAGGAGTGGCTCGAC
AY593853_1_Foot_and_mouth_disease_virus_SAT_3_isolate_sat3_4bech_iso23_complete_genome	718	838	ATGGTAACATGGACCCACCGGGCCAAAAGCCACGCCTCACGGCCTCATGTGTGTGCAACCCCAGCACGGCAATTTGTTTGTGAAACACACCTTAAGGTAACACTGAGACTGGTACTTGGT
AY593842_1_Foot_and_mouth_disease_virus_SAT_1_isolate_sat1_5sa_iso13_complete_genome	3672	3792	ACCTCGCAACTCTTGCTGCGCGGATTGCTAGTGAGACCCACATCCCGACGACATTTAACTACGGGATGATTTACACACAGGCAGAGGTGGACGTGTACCTGAGGATGAAGAGAGCAGAAC
MH053347_1_Foot_and_mouth_disease_virus_type_SAT_3_isolate_RHO_23_76_complete_genome	839	959	AACACTGAGACTGGTACTCAGTTTCTGGAGACAGGCTAAGGATGCCCTCCAGGTACCCCGAGGTAACAAGAGACACTCGGGATCTGAGGAGGGGACCAGGAGTTCTTTAAAACTGTCTGG
DQ409186_1_Foot_and_mouth_disease_virus_type_C_isolate_C_S8p360d417_complete_genome	473	593	GTAAAACGGCTGCGTCACATAGTTTTGCCCGTTTTCACGAGAAACGGGACGTCTGCGCACGAAACGCGCCGTCGCTTGAGGAAGACTTGTACAAACACGATCTAAGCAGGTTTCCCCAAC
DQ989305_1_Foot_and_mouth_disease_virus_type_Asia_1_isolate_IND_116_90_complete_genome	4556	4676	TGATCCTTGCCATCCGCGACTGGATCAAGGCATGGATCGCCTCAGAAGAAAAGTTTGTCACCATGACAGACTTGGTGCCTGGCATCCTTGAAAAGCAACGGGACCTTAACGACCCGAGCA
DQ989307_1_Foot_and_mouth_disease_virus_type_Asia_1_isolate_IND_247_92_complete_genome	120	240	GACTCACGGCACCGTGTGGCTATGATAGCTGAATTGTGCGAACGAACGCCGATTGCGCTTCTCGCGTAACCGGTTAGTACCTTCATAACTTTTCGCCTACATGGTCGTTAGCGCTGTCCT
AY593775_1_Foot_and_mouth_disease_virus_A_isolate_a32ven_iso36_complete_genome	4878	4998	CAGACCGTCGTTGTGATGGATGATTTGGGCCAGAATCCCGATGGCAAGGATTTCAAGTACTTCGCCCAAATGGTTTCCACCACAGGGTTCATTCCGCCCATGGCGTCACTCGAGGATAAG
AY593789_1_Foot_and_mouth_disease_virus_A_isolate_acanefa_iso48_complete_genome	5981	6101	ACTGACTTGCAAAAGATGGTCATGGGCAACACAAAGCCTGTTGAGCTCATCCTCGACGGGAAGACAGTAGCCATCTGCTGTGCTACTGGAGTGTTTGGTACTGCCTACCTCGTGCCTCGT
AJ539137_1_Foot_and_mouth_disease_virus_O_strain_TAW_2_99_BOV_complete_genome	5218	5338	CAACGGCATGGCCGTTGAAATGAAGAGAATGCAACAAGATATGTTCAAGCCTCAACCGCCCCTCCAGAACGTCTACCAGCTTGTTCAGGAGGTGATTGACCGGGTCGAGCTCCACGAGAA
KR401157_1_Foot_and_mouth_disease_virus_type_O_isolate_O_MYA_10_2009_complete_genome	3318	3438	CGAGACACAGGTCCAGAGGCGCCACCACACAGACGTCTCATTCATATTGGACAGGTTTGTGAAAGTCACGCCAAAAGACTCAATAAATGTGTTGGACCTGATGCAGACCCCCCCCCACAC
AY593764_1_Foot_and_mouth_disease_virus_A_isolate_a22iraq70_iso92_complete_genome	356	476	AAGTCCGCCTTTCACCCCCCCCCCCTAAGTTTTACCGTCACACCCGACGTTAAAGGGAAATAACCACAAGCTTGACACCGTCTTGTCCGACGTTAAAGGGCTGTAACCACAAGCTTGCAC
HQ832583_1_Foot_and_mouth_disease_virus_type_A_isolate_IND_447_2005_complete_genome	6402	6522	GACTGATTTTCTCTGGTGAGGCCCTCACCTACAAAGACATTGTAGTGTGTATGGATGGTGACACCATGCCTGGCCTCTTTGCCTACAGAGCCGCCACTAAGGCTGGTTACTGTGGAGGAG
MG983695_1_Foot_and_mouth_disease_virus_type_O_isolate_LIB_7_2013_complete_genome	6763	6883	TGTTCAACCCCGAATTTGGCCCCGCTGCCTTGTCAAACAAGGACCCGCGGCTGAATGAAGGAGTTGTCCTTGATGAGGTCATCTTCTCCAAACACAAGGGAGACGCCAAGATGTCTGAAG
HM854022_1_Foot_and_mouth_disease_virus_type_A_strain_IND17_77_complete_genome	356	476	CGCCCGCCTTTCATCCCCCCTAAGTTTTACCGTCGTTCCCGACGTTAAAGGGAGGTAACCACAAGCTTGATACCGTCTTGTCCGACGTTAAAGGGCTGTAACCAAAAGCTTGTACCGCCT
HM854023_1_Foot_and_mouth_disease_virus_type_A_strain_IND258_99_complete_genome	3804	3924	ACGTGCTGAGCTTTACTGCCCCAGGCCACTGCTGGCAGTAGAGGTGACGGCACAGGACAGGCACAAACAGAAAATCATTGCACCTGCAAAGCAGCTCCTGAACTTTGACCTGCTTAAGTT
AY593787_1_Foot_and_mouth_disease_virus_A_isolate_abage_iso63_complete_genome	6056	6176	CGACTGATCTTCAAAAGATGGTCATGGGTAACACCAAGCCCGTTGAGCTCATCCTTGACGGGAAGACAGTAGCCATCTGCTGTGCTACTGGAGTGTTTGGCACTGCTTACCTCGTGCCTC
DQ989318_1_Foot_and_mouth_disease_virus_type_Asia_1_isolate_IND_61_02_complete_genome	3116	3236	ACTCTGAGTGGGACACTGGTCTTAACTCCAAGTTCACCTTTTCCATACCCTACCTCTCTGCTGCTGACTATGCGTACACTGCTTCTGACACGGCGGAGACCACAAGTGTGCAAGGTTGGG
MF678824_1_Foot_and_mouth_disease_virus_type_SAT_1_isolate_SAT1_NIG_2_15_complete_genome	3930	4050	GACCTGTTAAAGTTGGCCGGAGACGTGGAGTCCAACCCAGGGCCCTTCTTCTTCAATGACATCAGGTCGAACTTCACCAAGCTGGTTGACACCATCAACCAAATGCAGGACGACATGTCC
AY593789_1_Foot_and_mouth_disease_virus_A_isolate_acanefa_iso48_complete_genome	2632	2752	GACTAACTACCCCGGGCGCTTTACAAACCTGTTGGACGTGGCTGAGGCGTGTCCCACCTTTCTTTGTTTCGACGACGGGAAACCGTATGTTGTCACGAAGACAGAACAAGACCGACTTCT
EF614457_1_Foot_and_mouth_disease_virus_type_O_strain_O_SKR_14_02_complete_genome	4879	4999	CAGCAGACCGTTGTAGTAATGGATGATTTGGGCCAGAACCCCGACGGGAAGGACTTCAAGTACTTTGCCCAAATGGTTTCAACTACGGGGTTTATCCCGCCCATGGCTTCACTCGAGGAC
KU821590_1_Foot_and_mouth_disease_virus_type_SAT_1_isolate_SAT1_NAM01_2010_complete_genome	832	952	GGTAACACTGAGACTGGTACTTGGTCTCTGGAGACAGGCTAAGGATGCCCTTCAGGTACCTCGAGGTAACAAGAGACACTCGGGATCTGAGAAGGGGACCAGGAGTTCTATCAAACTGCC
KY446902_1_Foot_and_mouth_disease_virus_type_A_isolate_Hafizabad_QOL_UVAS_Pak_2005_complete_genome	6761	6881	AATCCTGAATTTGGCCCCGCTGCCTTGTCCAACAAGGACCCGCGGTTGAACGAGGGAGTTGTCCTCGATGAAGTCATCTTCTCCAAACACAAGGGAGACACCAAGATGTCTGAGGAGGAT
AY593823_1_Foot_and_mouth_disease_virus_O_isolate_o1manisa_iso87_complete_genome	7849	7969	ACTTCCACATGGACTATGGAACTGGGTTTTACAAACCTGTGATGGCCTCAAAGACCCTCGAGGCCATTCTCTCCTTTGCACGCCGTGGGACCATACAGGAGAAGTTGATCTCCGTGGCAG
MF678825_1_Foot_and_mouth_disease_virus_type_SAT_1_isolate_SAT1_NIG_3_15_complete_genome	1665	1785	GAAATGCGCGCTCTTCTTGAAGGGCGCTGGACAGTCCTCGCCTGCCACTGGATCACAGAACCAGTCTGGCAACACAGGCAGCATCATCAACAACTACTACATGCAACAGTACCAAAACTC
AY593788_1_Foot_and_mouth_disease_virus_A_isolate_abrazil_iso67_complete_genome	357	477	CACCTTTCACCCCCCCCCCCCTAAGTTTTACCGTCTTTCCCGACGTGAAATGGAAGTAACCACAAGCTTGACACCGTCTTTCCGACGTTAAAGGGAAGTAACCACAAGCTTAGTGCCGCC
MG725873_1_Foot_and_mouth_disease_virus_type_A_isolate_A_NIG_1_15_complete_genome	7292	7412	TTTTGCCCAGTACAGGAACGTGTGGGACGTGGATTATTCGGCCTTCGATGCTAACCACTGTAGTGACGCCATGAACATCATGTTCGAAGAGGTCTTCCGTCCGGAATTCGGCTTCCACCC
AY593835_1_Foot_and_mouth_disease_virus_O_isolate_otaiwan97_iso106_112_complete_genome	2251	2371	AACCAATTCAACGGAGGCTGTTTGCTGGTGGCGATGGTACCGGAGCTCTGTTCCATCAGCAAGAGAGAGTTGTACCAGCTTACGCTTTTCCCCCACCAGTTCATCAACCCACGGACGAAT
KM268895_1_Foot_and_mouth_disease_virus_type_O_isolate_TUR_12_2013_complete_genome	4763	4883	AGTTTCCTTGCGAACGTGCTTGCACAAGCAATCTCCACTCACTTCACTGGCAGAACTGATTCAGTTTGGTACTGCCCACCTGACCCTGACCACTTCGACGGTTACAACCAGCAGGCCGTT
HM854021_1_Foot_and_mouth_disease_virus_type_A_strain_IND81_00_complete_genome	714	834	CCTTGGTAACAAGGACCCACGGGGCCGAAAGCCACGTCCTAACGGACCCAACATGTGTGCAACCCCAGCACGGCAACTTTACTGTGAAAACCACTTTAAGGTGACACTGATACTGGTACT
LC149702_1_Foot_and_mouth_disease_virus_type_O_gene_for_polyprotein_complete_cds_strain_O_JPN_2010_180_3S	6642	6762	CTGATTGACTTCGAGAACGGCACTGTCGGACCCGAAGTCCAGGCTGCCTTGGAGCTCATGGAGAAAAGAGAATACAAGTTTGCCTGTCAGACCTTCCTGAAGGACGAAATTCGCCCGATG
AF274010_1_Foot_and_mouth_disease_virus_C_strain_C_S8_clone_MARLS_complete_genome	1788	1908	GGCTCCACGGACACAACCTCTACACACACAACCAACACCCAGAACAACGACTGGTTTTCCAAACTTGCCAGTTCAGCCTTCAGCGGTCTTTTCGGCGCCCTTCTCGCTGATAAGAAAACG
AY593810_1_Foot_and_mouth_disease_virus_C_isolate_cwald_iso32_complete_genome	5127	5247	TCTCAACGGCATGGCCGTTGAAATGAAGAGAATGCAACAAGATGTGTTCAAGCCTCAACCGCCCCTCCAGAACGTATACCAACTCGTTCAGGAGGTGGTTGAACGGGTCGAGCTCCACGA
AY593760_1_Foot_and_mouth_disease_virus_A_isolate_a20ussr_iso10_complete_genome	3715	3835	TGCAATTAGGGCCGAAAACATCCACGAGCTTCTCGTGCGCATGAAACGGGCCGAGCTTTACTGCCCCAGGCCACTACTGGCAATAGAAGTGTCTTCGCAGGATAGGCACAAGCAAAAGAT
KY322677_1_Foot_and_mouth_disease_virus_type_A_isolate_MAY_20_2013_complete_genome	5936	6056	AAAGCAAAAGCCCCGGTCGTGAAGGAAGGACCTTACGAAGGACCGGTGAGGAAGCCTGTCGCTTTGAAAGTGAAAGCTAAGAACTTGATTGTCACTGAGAGTGGTGCTCCCCCAACCGAC
GU384683_1_Foot_and_mouth_disease_virus_type_O_isolate_PAK_45_2008_complete_genome	4805	4925	AACCTGTGGTCATTTGCCTCCGTGGCAAATCCGGCCAGGGTAAGAGTTTCCTTGCGAACGTGCTTGCACAAGCAATCTCCACCCACTTCACTGGCAGAACTGATTCAGTTTGGTACTGCC
DQ409184_1_Foot_and_mouth_disease_virus_type_C_isolate_C_S8p260d999_complete_genome	1780	1900	CCAATGAAGGCTCCACGGACACAACCTCTACACACACAACCAACACCCAGAACAACGACTGGTTTTCCAAACTTGCCAGTTCAGCCTTCAGCGGTCTTTTCGGCGCCCTTCTCGCTGATA
HM854023_1_Foot_and_mouth_disease_virus_type_A_strain_IND258_99_complete_genome	5946	6066	AAAAGCCCCGGTCGTTAAGGAAGGACCTTACGAGGGACCGGTGAAGAAGCCTGTCGCTTTGAAAGTGAAAGCTAAGAACTTGATTGTTACTGAGAGTGGTGCCCCCCCGACCGACTTGCA
MH053346_1_Foot_and_mouth_disease_virus_type_SAT_3_isolate_RHO_16_76_complete_genome	4290	4410	CGGTCCACACCCGAAGACTTGGAGAGAGCAGAAAAACAGCTCAAGGCACGTGACATCAACGACATCTTCGCCATCCTCAAGAACGGCGAATGGCTGGTCAAACTAATTCTGGCTATCCGC
HQ632770_1_Foot_and_mouth_disease_virus_type_O_isolate_MAY_1_2004_complete_genome	2256	2376	AACGGTTGGGATGTCGAGGTCACTGCAGTGGGAAACCAGTTCAACGGAGGATGCCTGTTGGTAGCCATGGTGCCAGAACTTTGCTCTATTGACAAAAGAGAGCTGTACCAGCTCACGCTC
JX040492_1_Foot_and_mouth_disease_virus_type_O_isolate_TUR_36_2010_complete_genome	7362	7482	TTCGCCCAGTACAGAAACGTGTGGGACGTGGACTATTCGGCTTTTGATGCTAACCACTGCAGTGACGCAATGAACATCATGTTTGAGGAGGTGTTCCGCACGGAGTTCGGCTTCCACCCA
JX040499_1_Foot_and_mouth_disease_virus_type_O_isolate_TUR_8_2011_complete_genome	4748	4868	CCAGGGCAAGAGTTTCCTTGCTAACGTGCTCGCGCAAGCGATTTCATCTCACTTTACCGGCAGAACCGATTCAGTTTGGTACTGTCCGCCTGACCCTGACCACTTTGACGGTTACAACCA
KX162590_1_Foot_and_mouth_disease_virus_type_O_strain_O_SKR_JC_2014_complete_genome	5528	5648	GAGACAGCAGATGGTGGATGATGCAGTGAACGAGTACATCGAGAGAGCAAACATCACCACAGACGACAAGACTCTTGACGAGGCGGAGAAGAACCCTCTAGAGACTAGCGGTGCCAGTAC
KU127247_1_Foot_and_mouth_disease_virus_type_A_isolate_SAU_1_2015_complete_genome	6770	6890	GTGTTCAACCCTGACTTTGGCCCCGCTGTCTTGTCCAACAAGGACCCGCGGCTGAACGAAGGTGTTGTCCTCGATGAAGTCATCTTCTCCAAACACAAAGGGGACACAAAGATGACAGAG
DQ478937_1_Foot_and_mouth_disease_virus_type_O_complete_genome	1800	1920	CCAACGAGGGCTCCACAGACACAACTTCCACACACACAACCAACACCCAGAACAACGACTGGTTTTCAAAGCTTGCCAGTTCTGCTTTCAGCGGTCTTTTCGGTGCCCTTCTCGCCGATA
JQ900581_1_Foot_and_mouth_disease_virus_type_O_strain_O_GSLX_2010_complete_genome	3220	3340	CTGACCCCGTGACTGCCACCGTTGAGAATTACGGCGGCGAGACACAGGTCCAGAGGCGCCACCACACAGACGTCTCATTCATATTGGACAGATTTGTGAAAGTCACACCAAAAGACTCAA
KY446902_1_Foot_and_mouth_disease_virus_type_A_isolate_Hafizabad_QOL_UVAS_Pak_2005_complete_genome	2374	2494	TCAGTTCATTAGCCCCAGAACCAACATGACTGCTCACATCACGGTCCCGTACCTTGGTGTGAATAGGTATGACCAGTACAAGAAGCACAAGCCCTGGACGCTGGTCGTGATGGTGGTCTC
AY593818_1_Foot_and_mouth_disease_virus_O_isolate_o1campos_iso96_complete_genome	951	1071	CTTCAGGTACCCCGAGGTAACAAGCGACACTCGGGATCTGAGAAGGGGACTGGGACTTCTTTAAAGTGCCCAGTTTAAAAAGCTTCTATGCCTGAATAGGTGACCGGAGGCCGGCACCTT
HM854023_1_Foot_and_mouth_disease_virus_type_A_strain_IND258_99_complete_genome	5230	5350	GCCGTTGAAATGAAGAGAATGCAACACGACATGTTTAAGCCTCAGCCACCCCTCCAGAACGTGTACCAACTTGTTCAGGAGGTGATTGACCGGGTCGAGCTCCACGAGAAAGTGTCGAGC
AY390432_1_Foot_and_mouth_disease_virus_Asia1_strain_YNBS_58_complete_genome	6482	6602	ACTGCGGAGGAGCTGTTCTCGCCAAGGACGGAGCTGACACATTCATCGTTGGCACTCACTCCGCAGGTGGCAATGGAGTTGGATACTGCTCATGTGTTTCCAGGTCCATGCTTTTGAAAA
AY593793_1_Foot_and_mouth_disease_virus_A_isolate_aphilippines_iso50_complete_genome	6063	6183	GACTTACAGAAGATGGTGATGGGTAACACCAAGCCTGTCGAGCTCATCCTTGACGGGAAGACAGTAGCCATCTGCTGTGCTACTGGGGTGTTTGGCACTGCTTACCTTGTTCCCCGTCAT
AY593823_1_Foot_and_mouth_disease_virus_O_isolate_o1manisa_iso87_complete_genome	1427	1547	GCTTCACACCGGAATCGGCACTGCCTCACGCCCTAGCGAGGTGTGTATGGTGGACGGAACGGACATGTGTTTAGCTGATTTTCATGCTGGCATTTTCCTGAAAGGACAGGAACATGCTGT
DQ404167_1_Foot_and_mouth_disease_virus_type_O_strain_UKG_9327_2001_complete_genome	5221	5341	CGGCATGGCCGTTGAAATGAAGAGAATGCAACAAGATATGTTCAAGCCTCAACCGTCCCTCCAGAACGTCTACCAGCTTGTTCAGGAGGTGATTGACCGGGTCGAGCTCCACGAGAAGGT
AY593807_1_Foot_and_mouth_disease_virus_C3_isolate_c3resende_iso1_complete_genome	1664	1784	GAATGGAAGACTAAGGTTCAGCAGAAGCTTAAGGGAGCCGGGCAATCCAGCCCGGCGACCGGATCGCAGAACCAATCTGGCAACACTGGCAGCATAATCAACAACTATTACATGCAGCAG
AY593851_1_Foot_and_mouth_disease_virus_SAT_3_isolate_sat3_3bech_iso29_complete_genome	3242	3362	GATGTTGTCACCACTGACGTCACCACACACGGTGGTGAGGTGAGTGTGCCACGACGTCAGCACACCAACGTGGAGTTTCTGCTGGACAGATTCACACATATTGGCACAATCAATGGACAC
AY593845_1_Foot_and_mouth_disease_virus_SAT_1_isolate_sat1bot_iso47_complete_genome	6751	6871	ATTTGGACCTGCCGCCCTGTCAAACAACGACAAACGCCTGAACGAAGGCGTGGTGCTGGACGAAGTCATCTTCTCCAAACACAAGGGCGATGCCAAAATGTCTGAGGCTGACAAGAGACT
KY322673_1_Foot_and_mouth_disease_virus_type_O_isolate_MAY_8_2014_complete_genome	7041	7161	GGCTGCCTTAGAGCTCATGGAGAAAAGAGAATACAAGTTTGCTTGCCAGACCTTCCTGAAGGACGAGATTCGCCCGATGGAGAAAGTGCGTGCCGGCAAGACCCGCATTGTCGATGTCTT
MH053346_1_Foot_and_mouth_disease_virus_type_SAT_3_isolate_RHO_16_76_complete_genome	477	597	ACGTCCGCGCACGAAACGCGCCGTTGCTCTTTGCATTCTTGTACAAACACGATTTTGACGCAGGAATCTTAGACCAACCCAATCCGTGTAACTGCAAGTTTCGCCCGGTCTTTCCGGGTC
LC149640_1_Foot_and_mouth_disease_virus_type_O_gene_for_polyprotein_complete_cds_strain_O_JPN_2010_61_1S	5232	5352	AACATCACCACAGATGACAAGACTCTTGACGAGGCGGAAAAGAACCCTCTAGAGACTAGCGGTGCCAGCACTGTTGGTTTCAGAGAGAGAACTCTCCCGGGACACAAGGTGGGTGATGAC
FJ542368_1_Foot_and_mouth_disease_virus_type_O_isolate_UKG_1734_2001_complete_genome	4866	4986	ACCAGCAGACCGTTGTAGTAATGGATGATTTGGGCCAGAACCCCGACGGGAAGGACTTCAAGTACTTTGCCCAAATGGTTTCAACTACGGGGTTTATCCCGCCCATGGCTTCACTCGAGG
MH053317_1_Foot_and_mouth_disease_virus_type_O_isolate_UGA_17_98_complete_genome	2371	2491	ATCAACCCCCGGACGAACATGACAGCACACATTACCGTGCCTTTTGTTGGCGTCAATCGCTACGACCAGTACAAGGTTCACAAACCCTGGACCCTTGTGGTTATGGTTGTGGCTCCTCTG
AY593758_1_Foot_and_mouth_disease_virus_A_isolate_a18zulia_iso40_complete_genome	3922	4042	AGTTGGCGGGCGACGTTGAGTCCAACCCTGGGCCCTTCTTCTTCTCCGACGTTAGGTCAAACTTTTCCAAGCTGGTGGACACAATCAACCAGATGCAAGAGGACATGTCCACAAAACACG
MH053311_1_Foot_and_mouth_disease_virus_type_O_isolate_ETH_3_2004_complete_genome	600	720	TGCAAGATTCCACGACTGACACAATTCGTGCAACTTGAAACTCCGCCTGGTCTTTCCAGGTCTAGAGGGGTGACACTTTGTACTGTGATTGACTCCACGCCCGGTCCACTGGCGAGTGTT
HQ631363_1_Foot_and_mouth_disease_virus_type_Asia_1_isolate_Asia1_1_YZ_CHA_06_complete_genome	5228	5348	GAAATGAAGAGAATGCAACAAGACATGTTCAAGCCTCAACCGCCCCTCCAGAACGTGTACCAACTTGTTCAGGAGGTGATTGATCGGGTCGAGCTCCACGAGAAAGTGTCGAGCCACCCG
DQ409187_1_Foot_and_mouth_disease_virus_type_C_isolate_C_S8p360d951_complete_genome	6328	6448	AGAGATTCGGCACACACTTCGCCCAATACAGAAACGTGTGGGACGTGGACTACTCGGCCTTTGATGCAAACCACTGCAGCGATGCCATGAACATCATGTTTGAAGAGGTGTTCCGCACGG
KY234501_1_Foot_and_mouth_disease_virus_type_O_strain_O_CHA_7_2011_complete_genome	7635	7755	ACGCCTTGCGCAGGCACTATGAGGGAGTTGAGCTGGACTCTTACACCATGATCTCCTATGGAGATGACATCGTGGTTGCAAGTGATTACGATCTGGACTTCGAGGCCCTCAAGCCTCACT
AY593787_1_Foot_and_mouth_disease_virus_A_isolate_abage_iso63_complete_genome	832	952	GCCACGTCCGCAAGGACCCGTCATGTGTGCAACCCCAGCACGGCAACTTTACTGTGAAACACACTTTAAGGTGACATTGAAACTGGTACCCAATCACTGGTGACAGGCTAAGGATGCCCT
AJ539141_1_Foot_and_mouth_disease_virus_O_strain_UKG_35_2001_complete_genome	7115	7235	TTGAAGCTCATGGAGAAAAGAGAGTACAAGTTTACATGCCAGACCTTCCTGAAGGACGAGATTCGCCCGATGGAGAAGGTACGTGCCGGCAAGACTCGCATTGTCGACGTCCTGCCCGTT
KY322675_1_Foot_and_mouth_disease_virus_type_A_isolate_LAO_3_2014_complete_genome	7480	7600	CGAACGCTGAGTGGATCCTGAAGACTCTCGTGAACACGGAACACGCCTATGAGAACAAACGCATCATTGTTGAGGGCGGGATGCCGTCCGGTTGTTCTGCAACCAGCATCATCAACACAA
HQ632770_1_Foot_and_mouth_disease_virus_type_O_isolate_MAY_1_2004_complete_genome	2138	2258	AACCCACTTGTTCGACTGGGTCACCAGTGACTCGTTCGGACGGTGCCACCTGCTGGAACTTCCAACTGACCACAAAGGTGTCTACGGCAGCCTGACTGATTCTTACGCTTACATGAGAAA
KX712091_1_Foot_and_mouth_disease_virus_type_O_isolate_BAN_GO_Ka_236_Pig_2015_complete_genome	6545	6665	TTCTCGCAAAGGACGGAGCTGAGACTTTCATCGTAGGCACCCACTCTGCAGGAGGCAATGGAGTTGGTTACTGCTCATGCGTTTCCAGGTCCATGCTTCTCAAGATGAAGGCACACATCG
AY593759_1_Foot_and_mouth_disease_virus_A_isolate_a1bayern_iso41_complete_genome	5884	6004	AGCCGCTGAAAGTAAAAGCAAGAGCCCCGGTCGTCAGGGAAGGACCTTACGAGGGACCGGTGAAGAAGCCTGTCGCTTTGAAAGTGAAAGCCAAGAACTTGATTGTCACTGAGAGTGGTG
MH053328_1_Foot_and_mouth_disease_virus_type_SAT_2_isolate_BOT_BUFF_2_68_complete_genome	3948	4068	CATGTCCACCAAGCACGGACCCGACTTCAACCGTCTGGTGTCCGCATTTGAGGAACTGACAAAAGGAGTTAAAGCCATCAAGGATGGCCTCGACGAGGCCAAGCCCTGGTACAAAGTTAT
KJ825803_1_Foot_and_mouth_disease_virus_type_O_isolate_IND139_302_2013_complete_genome	4858	4978	GACCCCGACCACTTCGACGGTTACAACCAACAGACCGTTGTTGTGATGGATGATTTGGGCCAGAACCCTGACGGCAAAGACTTTAAGTACTTTGCCCAGATGGTTTCCACCACGGGGTTC
MH053347_1_Foot_and_mouth_disease_virus_type_SAT_3_isolate_RHO_23_76_complete_genome	5627	5747	GACTCTTGACGAGGCGGAAAAGAACCCTCAGGAGGTTGTCGACAAACCCACTGTCGGCTTCCGTGAGAGAAAACTCCCCGGGCACAAAACTGACGATGAAGTGAACTCTGAGCCAGTTAA
JF749851_1_Foot_and_mouth_disease_virus_type_O_isolate_IRN_073_2001_complete_genome	832	952	ACGTCCTCACGGACCCACCATGTGTGCAACCCCAGCACGGCAACTTTGCTGTGAAAACCACTTTAAGGTGACACTGATACTGGTACTCAACCACTGGTGACAGGCTAAGGATGCCCTTCA
KF112888_1_Foot_and_mouth_disease_virus_type_O_isolate_DRK_31_2011_complete_genome	2849	2969	AACACATGTCAAACACCTTCCTTGCAGGTCTTGCCCAGTACTACACGCAGTACAGCGGCACCGTCAACCTGCACTTCATGTTCACAGGTCCCACTGACGCGAAAGCGCGTTACATGATTG
AY593817_1_Foot_and_mouth_disease_virus_O_isolate_o1brugge_iso79_complete_genome	2850	2970	AGCAAAACACATGTCAAACACCTTCCTCGCAGGTCTTGCGCAGTACTACACACAGTACAGTGGCACCATCAACCTGCACTTCATGTTCACAGGACCCACCGACGCGAAGGCGCGTTACAT
AY593839_1_Foot_and_mouth_disease_virus_SAT_1_isolate_sat1_20_iso11_complete_genome	7061	7181	ATGGAGAAGAAGGAGTACAAGTTCACCTGTCAAACCTTCCTGAAGGACGAGATCCGCCCTCTGGAGAAAGTTAAGGCCGGCAAGACTCGCATCGTCGATGTCCTGCCTGTGGAACACATC
MH053352_1_Foot_and_mouth_disease_virus_type_SAT_3_isolate_ZIM_P27_90_DSA_31_complete_genome	3360	3480	CAAAACCATTGACCTCCTCGAGACAAAAGAGCACACGCTGGTGGGCGCACTCCTGCGTTCAGCTACGTATTACTTTTGTGACCTCGAGGTCGCTGTGCTCGGTGAAACAAAATGGGTTGG
HQ832586_1_Foot_and_mouth_disease_virus_type_A_isolate_IND_43_2006_complete_genome	2136	2256	TGACTGGACAACGGATAAGCCATTTGGACACCTGGAGAAACTGGAGCTCCCCACTGATCACAAGGGTGTCTACGGACACCTGGTGGACTCTTTTGCTTACATGAGGAACGGTTGGGACGT
KM268901_1_Foot_and_mouth_disease_virus_type_SAT_3_isolate_ZIM_6_91_complete_genome	3318	3438	ACACACGTTGGTAAAATCACCACCTCACGGACAATTGACCTCATGGACACGAAGGAACACACACTGGTGGGCGCGATCCTGCGCTCTGCCACGTACTACTTTTGTGACCTTGAGATCGCT
KC440881_1_Foot_and_mouth_disease_virus_type_A_isolate_EGY_9_2011_complete_genome	1312	1432	ATATATGAGGAACGGCTGGGATGTGGAGGTGTCTGCCGTTGGGAACCAATTCAACGGTGGTTGCCTCTTGGTGGCTATGGTCCCAGAGTGGAAGGAACTGAGTCAACGTGAGAAGTACCA
AY593828_1_Foot_and_mouth_disease_virus_O_isolate_o5india_iso34_complete_genome	4439	4559	TTCTTGCCATCCGCGACTGGATCAAGGCATGGATCGCCTCAGAAGAAAAGTTTGTCACCATGACAGACTTGGTGCCTGGCATTCTTGAAAAGCAGCGGGACCTCAACGACCCCAGCAAGT
MG725873_1_Foot_and_mouth_disease_virus_type_A_isolate_A_NIG_1_15_complete_genome	5500	5620	TTCTAGCCAACATCATCATCATGATCCGCGAGACCCACAAGAGACAGGAAATGGTGGACAACGCTGTGAACGATTACATCGAACGCGCCGGCATCACCACCGATGACCAGACTCTGGATG
DQ989303_1_Foot_and_mouth_disease_virus_type_Asia_1_isolate_IND_151_94_complete_genome	477	597	GTCGTCCCCGACGTTAAATGGGAGTAACCACAAGCTTGCGCCGCCTTTCCCGGCGTCAAAGGGATGTAACCGCAAGATGAACCTTCACCCGGAAGTAAAACGGCAACTTCACACAGATTT
AY593753_1_Foot_and_mouth_disease_virus_A_isolate_a13brazil_iso75_complete_genome	2496	2616	GGTTGTGTCGCCACTTACGGTTAACGCCACGAGTGCAACACAAATCAAGGTCTACGCCAACATTGCTCCAACTTACGTTCACGTGGCTGGAGAACTCCCCTCGAAAGAGGGGATTTTCCC
AF377945_1_Foot_and_mouth_disease_virus_O_SKR_2000_complete_genome	4499	4619	TTGTAGTAATGGATGACTTGGGCCACAACCCCGACGGGAAGGACTCCAAGTACTTCGCCCAAATGGTTTCAACTACGGGGTTTATCCCGCCCATGGCCTCACTTGAGGACAAAGGCAATC
KY322670_1_Foot_and_mouth_disease_virus_type_O_isolate_LAO_1_2013_complete_genome	2850	2970	GTCAAACACCTTTCTTGCAGGTCTTGCCCAGTACTACACGCAGTACAGCGGCACGATCAACCTGCACTTCATGTTCACAGGTCCCACTGACGCGAAAGCGCGTTACATGATTGCATACGC
AY593758_1_Foot_and_mouth_disease_virus_A_isolate_a18zulia_iso40_complete_genome	6420	6540	CTGATTTTCTCTGGTGAAGCCCTTACCTACAAGGACATTGTAGTGTGCATGGATGGTGACACCATGCCTGGGCTCTTTGCCTACAAAGCCGCAACCAAGGCTGGGTATTGCGGAGGAGCT
AY593815_1_Foot_and_mouth_disease_virus_O_isolate_o1bfs_iso18_complete_genome	2494	2614	ATGGTTGTAGCCCCTCTGACCGTCAACACTGAAGGTGCCCCTCAGATCAAGGTGTATGCCAACATTGCCCCAACTAACGTGCACGTCGCGGGTGAGTTTCCTTCCAAAGAGGGAATATTC
DQ989320_1_Foot_and_mouth_disease_virus_type_Asia_1_isolate_IND_182_02_complete_genome	6835	6955	ACACGGTGTGTTCAACCCTGAGTTTGGCCCCGCTGCCTTGTCTAACAAGGACCCTCGGCTAAACGAAGGCGTTGTCCTCGATGAAGTCATCTTCTCCAAGCACAAGGGAGACACAAAGAT
DQ533483_2_Foot_and_mouth_disease_virus_type_Asia_1_strain_ZB_CHA_58_att_complete_genome	2376	2496	TTTCCCACACCAGTTTATAAACCCACGCACCAACATGACGGCCCACATTAACGTGCCGTTCGTGGGTGTCAACAGGTATGACCAGTACGCGCTCCACAAACCGTGGACGCTTGTTGTGAT
AY593844_1_Foot_and_mouth_disease_virus_SAT_1_isolate_sat1_7isrl_iso12_complete_genome	2493	2613	CCTCCAAAGCTGAAGTCTATGTGAACATAGCTCCAACAAATGTCTATGTCGCTGGCGAACGACCAGCGAAGGAGGGCATTGTCCCAGTAGCCGTGGCTGACGGTTACGGAGGTTTCCAAA
DQ989305_1_Foot_and_mouth_disease_virus_type_Asia_1_isolate_IND_116_90_complete_genome	7554	7674	TTTCCACCCAAACGCTGTGTGGATTCTGAAGACTCTCGTGAACACGGAGCATGCCTACGAGAACAAACGCATCATTGTTGAGGGCGGGATGCCGTCTGGTTGTTCCGCGACAAGCATCAT
KM268896_1_Foot_and_mouth_disease_virus_type_A_isolate_TUR_11_2013_complete_genome	5952	6072	CCCCGGTCGTTAAGGAAGGACCTTACGAGGGACCGGTGAAGAAGCCTGTCGCTTTGAAAGTGAAAGCAAAGAACCTGATTGTCACTGAGAGTGGTGCCCCACCGACTGACTTGCAAAAGA
HQ832579_1_Foot_and_mouth_disease_virus_type_A_isolate_IND_281_2003_complete_genome	3792	3912	GAACTCTACTGCCCCAGACCACTGTTGGCGGTGGAGGTCTCGTCGCAAGACAGACACAAACAGAAGATCATTGCACCAGCAAAACAGCTCCTGAACTTTGACCTGCTCAAGTTGGCAGGA
AY333431_1_Foot_and_mouth_disease_virus_O_isolate_O_NY00_complete_genome	5708	5828	AGCCTGTTGAGCTCATCCTCGACGGGAAGACGGTGGCCATCTGCTGCGCCACTGGAGTGTTTGGTACTGCCTACCTTGTTCCTCGTCATCTTTTCGCAGAGAAGTATGACAAGATCATGT
AF540910_1_Foot_and_mouth_disease_virus_SAT_2_clone_ZIM_7_83_complete_genome	4736	4856	AGAGTTTCCTTGCTAACGTGCTCGCACAAGCAATCTCAACTCACTTCACTGGCAGAACCGACTCTGTCTGGTACTGCCCGCCTGACCCCGACCACTTCGATGGCTATAACCAACAAACTG
MH053352_1_Foot_and_mouth_disease_virus_type_SAT_3_isolate_ZIM_P27_90_DSA_31_complete_genome	3840	3960	CGCACTTGTGTCACCAGCCAAACAACTGTGCAACTTCGACCTGTTAAAGTTGGCCGGAGACGTTGAGTCCAACCCTGGGCCCTTCTTCTTCGCTGACGTCAGGGAGAACTTCACAAAACT
MH053349_1_Foot_and_mouth_disease_virus_type_SAT_3_isolate_ZIM_P6_83_WN_16_complete_genome	4790	4910	TGTCCACCTGACCCTGACCACTTCGACGGCTACAACCAACAAGCTGTTGTTGTGATGGATGATTTGGGCCAGAACCCTGACGGCAAGGACTTCAAGTACTTCGCCCAGATGGTATCTACC
DQ404161_1_Foot_and_mouth_disease_virus_type_O_strain_UKG_14391_2001_complete_genome	4985	5105	AAGGCAAACCTTTCAACAGCAAGGTCATCATCGCCACCACCAACCTGTACTCGGGCTTCACCCCGAGAACTATGGTGTGCCCTGACGCACTGAACCGAAGGTTTCACTTTGACATTGACG
DQ404163_1_Foot_and_mouth_disease_virus_type_O_strain_UKG_14339_2001_complete_genome	2256	2376	GGTTGGGATGTTGAGGTCACCGCAGTGGGAAATCAGTTCAACGGAGGATGTCTGTTGGTGGCCATGGTGCCAGAACTTTGCTCTATTGACAAGAGAGAGCTGTACCAGCTCACGCTCTTC
AY593752_1_Foot_and_mouth_disease_virus_A_isolate_a12valle_119_iso20_complete_genome	5587	5707	GTGATCATGATCCGCGAAACTCGCAAGAGGCAGAAGATGGTGGATGATGCGGTGAACGAGTACATCGAGAAGGCAAACATCACCACGGATGACACGACTCTTGACGAGGCGGAGAAGAAC
EF614457_1_Foot_and_mouth_disease_virus_type_O_strain_O_SKR_14_02_complete_genome	2259	2379	CATGAGAAACGGTTGGGACGTTGAGGTCACTGCGGTGGGAAATCAGTTCAACGGAGGATGCTTGTTGGTGGCCATGGTGCCAGAACTTTGCTCTATTGACAAGAGAGGGCTGTACCAGCT
AY593833_1_Foot_and_mouth_disease_virus_O_isolate_openghu_iso108_complete_genome	4903	5023	ATGGTATCCACCACGGGGTTCATCCCGCCTATGGCCTCGCTCGAGGATAAGGGTAAACCCTTCAACAGCAAGGTCATAATAGCTACAACCAACCTGTACTCGGGATTCACCCCAAAGACC
MH053345_1_Foot_and_mouth_disease_virus_type_SAT_3_isolate_RHO_5_75_complete_genome	4313	4433	GGTCGCCTCCATGTTCTTCCGGTCAACACCCGAAGACTTGGAGAGAGCAGAAAAACAGCTCAAGGCACGTGACATTAACGACATCTTCGCCATCCTCAAGAACGGCGAATGGCTGGTCAA
MH053343_1_Foot_and_mouth_disease_virus_type_SAT_3_isolate_RV_7_34_complete_genome	4437	4557	TCAAACTCATCCTGGCTATCCGCGACTGGATCAAAGCTTGGATTTCCTCAGAGGAGAAATACATCTCCATGACGGACCTTGTGCCGCGCATTCTCGAGTGCCAGCGCAACCTCAACGATC
MH053327_1_Foot_and_mouth_disease_virus_type_SAT_1_isolate_UGA_BUFF_21_70_complete_genome	6753	6873	AGTACGGACCAGCCGCGCTGTCAAACAATGACAAGCGCCTGAATGAAGGCGTCGTCCTGGACGACGTCATTTTCTCCAAGCATAAAGGAGACGCCAAAATGTCCGAGGCTGACAAGAAAC
MH053327_1_Foot_and_mouth_disease_virus_type_SAT_1_isolate_UGA_BUFF_21_70_complete_genome	6516	6636	TGCTCACCAAGAGTGGCAGTCAAACTGTTATCATTGGCACTCACTCTGCGGGCGGTAACGGCGTGGGTTACTGTTCGTGCGTCTCAAAATCGATGCTCGATCAGATGAAAGCCCACATCG
DQ989317_1_Foot_and_mouth_disease_virus_type_Asia_1_isolate_IND_148_01_complete_genome	7554	7674	GTTTCCACCCCAACGCAGAGTGGATTCTGAAGACTCTCGTGAACACGGAGCACGCCTATGAGAACAAACGCATTACTGTTGAGGGCGGGATGCCGTCTGGTTGTTCCGCAACAAGCATTA
DQ989317_1_Foot_and_mouth_disease_virus_type_Asia_1_isolate_IND_148_01_complete_genome	4556	4676	CTGATCCTTGCTATCCGCGACTGGATCAAAGCATGGATTGCCTCAGAAGAGAAGTTTGTCACCATGACAGACTTGGTGCCTGGCATCCTTGAAAAGCAGCGGGACCTCAACGACCCAAGC
AF540910_1_Foot_and_mouth_disease_virus_SAT_2_clone_ZIM_7_83_complete_genome	5683	5803	CAAGAGGTTGTCGACAAACCCACTGTCGGCTTCCGCGAGAGAAAACTCCCTGGGCATAAAACTGACGATGAAGTGAACTCTGAGCCAGCCAAACCCACGGAGAAACCACAAGCTGAAGGA
KY446901_1_Foot_and_mouth_disease_virus_type_Asia_1_isolate_Mazbi_QOL_UVAS_Pak_2006_complete_genome	7840	7960	CCACATGGATTATGGAACTGGGTTTTACAAACCTGTAATGGCCTCGAAGACCCTCGAGGCTATCCTCTCCTTTGCACGCCGTGGGACCATACAGGAGAAGTTGATCTCCGTGGCAGGACT
KY072818_1_Foot_and_mouth_disease_virus_type_O_isolate_YNTBa_complete_genome	3791	3911	AGGCCCCTCCTTGCCATCCACCCGAGTGAGGCTAGACATAAGCAGAAGATTGTGGCACCCGCAAAACAGCTTTTGAACTTTGACCTTTTGAAGTTGGCAGGAGACGTTGAGTCCAACCCC
HQ832592_1_Foot_and_mouth_disease_virus_type_A_isolate_IND_17_2009_complete_genome	3951	4071	TCAACAAGATGCAGGATGACATGTCAACAAAACACGGACCCGACTTTAACCGGTTGGTGTCCGCATTTGAGGAATTGGCCACTGGAGTGAGAGCTATCAGGACCGGTCTCGACGAGGCCA
AY686687_1_Foot_and_mouth_disease_virus_O_ES_2001_isolate_O_ES_2001_complete_genome	5161	5281	GACACCCACACCGACCCTGTGGCGATGTTCCAGTACGACTGCGCCCTTCTCAACGGAATGGCTGTTGAAATGAAGAGAATGCAACAAGACATGTTCAAACCTCAACCGCCTCTCCAGAAC
AY593787_1_Foot_and_mouth_disease_virus_A_isolate_abage_iso63_complete_genome	5938	6058	AAAGTGAAAGCAAAAGCCCCCGTCGTCAAGGAAGGACCTTACGAGGGGCCGGTGAAGAAGCCTGTCGCTTTGAAAGTGAAAGCCAAGAATTTGATTGTCACTGAGAGTGGTGCCCCACCG
KM268901_1_Foot_and_mouth_disease_virus_type_SAT_3_isolate_ZIM_6_91_complete_genome	6162	6282	GGCCGCGCCCTGACAGACAGTGACTTTAGAGTGTTTGAGTTTGAGGTGAAAGTAAAAGGACAGGACATGCTCTCTGATGCCGCACTCATGGTTCTCCACTCTGGAAACCGTGTGCGCGAT
KJ825803_1_Foot_and_mouth_disease_virus_type_O_isolate_IND139_302_2013_complete_genome	4503	4623	CATCCGCGACTGGATCAAGGCATGGATCGCCTCAGAAGAAAAGTTTGTCACCGTGACAGACTTGGTGCCTGGCATCCTTGAAAAGCAGCGGGATCTCAACGACCCAAGCAAGTACAAGGA
KU821590_1_Foot_and_mouth_disease_virus_type_SAT_1_isolate_SAT1_NAM01_2010_complete_genome	7123	7243	GGACGAGATTCGCCCTCTGGAGAAAGTCAAGGCCGGCAAGACTCGCATCGTCGACGTCCTGCCTGTTGAGCACATCATCTACACCAGAATGATGATTGGCAGATTCTGTGCACAAATGCA
KY322670_1_Foot_and_mouth_disease_virus_type_O_isolate_LAO_1_2013_complete_genome	3444	3564	GCTCCTTCGTACTGCCACTTACTACTTCGCTGATTTAGAAGTGGCAGTGAAACACGAGGGGGATCTCACCTGGGTACCAAATGGAGCACCTGAGACAGCCTTGGAAAACACCACCAACCC
LC149630_1_Foot_and_mouth_disease_virus_type_O_gene_for_polyprotein_complete_cds_strain_O_JPN_2010_22_3S	6663	6783	ACTGTCGGACCCGAAGTCCAGGCTGCCCTGGAGCTCATGGAGAAAAGAGAATACAAGTTTGCCTGTCAGACCTTCCTGAAGGACGAAATTCGCCCGATGGAAAAAGTACGTGCCGGCAAG
HQ832592_1_Foot_and_mouth_disease_virus_type_A_isolate_IND_17_2009_complete_genome	2396	2516	CGGTATGACCAGTACAAGAAACACAAACCTTGGACGCTGGTCGTAATGGTGGTTTCACCACTCACTACCACCAGCATTGGTGCCACCCAAATCAAGGTCTACGCCAATATCGCCCCGACC
MG372727_1_Foot_and_mouth_disease_virus_type_SAT_3_isolate_SAT_3_2_S_Africa_complete_genome	4445	4565	ACTTATCCTGGCTATCCGCGACTGGATCAAAGCCTGGATTTCCTCAGAGGAGAAATACATCTCCATGACGGACCTTGTGCCGCGCATTCTTGAATGCCAGCGCAACCTCAACGATCCGTC
KY322674_1_Foot_and_mouth_disease_virus_type_O_isolate_SKR_6_2014_complete_genome	5641	5761	TACATCGAGAGAGCAAACATCACCACAGACGACAAGACTCTTGACGAGGCAGAGAAGAACCCTCTAGAGACTAGCGGCGCTAGCACTGTTGGTTTCAGAGAGAGAACTCTCCCGGGACGT
KY322679_1_Foot_and_mouth_disease_virus_type_A_isolate_TAI_4_2014_complete_genome	593	713	GCCGTCGCTTGAGGAGGACTTGTACAAACACGATCTACGCAGGTCTCCACAACTGACACAAAACGTGCAATTTGGAACCCCGCCTGGTCTTTCCAGGTCTAGAGGGGAGACACTTTGTAC
HQ832577_1_Foot_and_mouth_disease_virus_type_A_isolate_IND_110_1999_complete_genome	829	949	GACCCACCATGTGTGCAACCCCAGCACGGCAACCTTACTTGGAAAACCACCTTAAGGTGACACTGATACTGGTACTCAACCACTGGTGACAGGCTAAGGATGCCCTTCAGGTACCCCGAG
AY593791_1_Foot_and_mouth_disease_virus_A_isolate_airan_iso105_complete_genome	480	600	TAACCACAAGCTAGAAACCGTCTTGTCCGGCGTTATAGGGCTGTAACCACATGCTCGTACCGCCTTTCCCGGCGTTAACGGGACATAACCACACGATGGACCTTCACCCGGAAGTAAAAC
AY687334_1_Foot_and_mouth_disease_virus_type_Asia_1_strain_IND_491_97_complete_genome	829	949	AACGGACCCATCATGTGTGCAACCCCGGCACGGCAACTTTGTTGTGAAAGCCACTTTAAGGTGACACTGATACTGGTACCCAACCACTGGTGACAGGCTAAGGATGCCCTTCAGGTACAC
LC149626_1_Foot_and_mouth_disease_virus_type_O_gene_for_polyprotein_complete_cds_strain_O_JPN_2010_15_1S	4564	4684	AAGGCAAGCCTTTCAACAGCAAAGTCATCATTGCCACCACCAACCTGTACTCGGGCTTCACCCCGAGAACCATGGTGTGCCCCGATGCTCTGAACCGAAGGTTTCACTTTGACATTGACG
AY593791_1_Foot_and_mouth_disease_virus_A_isolate_airan_iso105_complete_genome	6840	6960	CCCGAATTTGGGCCTGCTGCCTTGTCCAACAAGGACCCGCGCTTGAGTGAGGGAGTTGTCCTCGATGAAGTCATCTTCTCTAAACACAAGGGAGACACCAAGATGTCTGAGGAGGACAAA
HQ832591_1_Foot_and_mouth_disease_virus_type_A_isolate_IND_437_2008_complete_genome	949	1069	CGAGGTAACAAGTGACACTCGGGATCTGAGAAGGGGACAGGGGCTTCTTTAAAAGCGCCCTGTTTAAAAAGCTTCTATGCCTGGATAAGCGACCGGAGGCCGGCGCTTTTCTACCAAACC
AY593787_1_Foot_and_mouth_disease_virus_A_isolate_abage_iso63_complete_genome	4512	4632	ATGGATCGCCTCAGAAGAGAAGTTTGTCACCATGACAGACTTGGTGCCTGGCATCCTTGAAAAGCAGAGGGACCTCAACGACCCAAGCAAGTACAAGGAGGCCAAGGAGTGGCTCGACAA
MF678826_1_Foot_and_mouth_disease_virus_type_SAT_1_isolate_SAT1_NIG_4_15_complete_genome	2737	2857	GTGGCTGAGGCGTGTCCGACCATGTTGGACTTCAACGGGGTACCGTACGTCACGACCCAACACAACAGCGGGTCGAAAGTGATGACATGCTTTGATTTGGCTTTTGGACACAAGAACATG
AY390432_1_Foot_and_mouth_disease_virus_Asia1_strain_YNBS_58_complete_genome	7802	7922	ACTTCCACATGGACTATGGAACTGGGTTTTACAAACCTGTGATGGCTTCGAAGACCCTCGAGGCTATCCTCTCCTTTGCACGCCGTGGGACCATACAGGAGAAGTTGATCTCCGTGGCAG
KM257062_1_Foot_and_mouth_disease_virus_type_O_isolate_UKG_1558_2001_polyprotein_gene_complete_cds	949	1069	CTTTAGGTACCCTGAGGTAACACGCGACACTCGGGATCTGAGAAGGGGACTGGGGCTTCTTTAAAAGCGCCTAGTTTAAAAAGCTTCTACGCCTGAATAGGTGACCGAAGGCCGGCACCT
HM854021_1_Foot_and_mouth_disease_virus_type_A_strain_IND81_00_complete_genome	3935	4055	ACATGTCAACAAAGCACGGACCTGACTTTAACCGGTTGGTGTCCGCATTTGAGGAACTGGCCACTGGAGTGAAGGCTATCAGGACCGGTCTCGACGAGGCCAAACCCTGGTACAAACTTA
DQ409187_1_Foot_and_mouth_disease_virus_type_C_isolate_C_S8p360d951_complete_genome	357	477	CCGCCTTTCATAAGTTTTACCGTCTGTCCCGACGTTAAAGGGAGGTAACCACAAGCATACTGCCGCCTTCCCCGGCGTTAACGGGATGCAACCGTAAGACACACCTTCATCCGGAAGTAA
MH053324_1_Foot_and_mouth_disease_virus_type_SAT_1_isolate_UGA_47_71_complete_genome	3683	3803	CCAGGGGCGACCTTGCAGTACTAGCTGCTCGCATTGGCGAACAATCACACATCCCGACAACTTTCAACTACGGGATCATCCTGACAGAGGGAGAAGTTGATGTCTACGTGCGCATGAAAC
AY593783_1_Foot_and_mouth_disease_virus_A_isolate_aarg2001_iso93_complete_genome	5938	6058	GTGAAAGCAAAAGCCCCGGTCGTTAAGGAAGGGCCGTACGAAGGACCGGTCAAGAAACCTGTCGCTTTGAAAGTGAAAGCTAAGAACTTGATTGTCACTGAGAGTGGTGCCCCACCGACC
HM854025_1_Foot_and_mouth_disease_virus_type_A_strain_IND40_00_complete_genome	4411	4531	TGGATTAAGGCATGGATCGCCTCAGAAGAAAAGTTTGTCACCATGACAGACTTGGTGCCTGGCATCCTTGAAAAGCAGCGGGACCTCAACGACCCGAGCAAGTACAAGGAGGCCAAGGAG
HM229661_1_Foot_and_mouth_disease_virus_type_O_isolate_HKN_20_2010_complete_genome	4300	4420	TTCCGGTCCACACCCGAGGATCTCGAGAGAGCAGAGAAACAGCTCAAAGCACGTGACATCAATGACATCTTCGCCATTCTCAAGAACGGCGAGTGGCTGGTCAAGTTGATCCTAGCCATC
AY593775_1_Foot_and_mouth_disease_virus_A_isolate_a32ven_iso36_complete_genome	4403	4523	GAGAGCAGAAAAACAGCTCAGAGCACGTGACATCAACGACATCTTCGCCATTCTCAAGAACGGCGAGTGGCTGGTCAAATTGATCCTCGCCATCCGCGACTGGATTAAGGCTTGGATCGC
JN998086_1_Foot_and_mouth_disease_virus_type_O_strain_O_GZ_CHA_2010_complete_genome	6328	6448	ACCGTGGGAACCGCGTGAGAGACATCACGAAACACTTTCGTGACACAGCAAGAATGAAGAAAGGCACCCCCGTCGTTGGTGTGATCAACAACGCTGACGTCGGGAGACTGATTTTCTCAG
JX869186_1_Foot_and_mouth_disease_virus_type_O_isolate_BFS_69_68_complete_genome	2018	2138	CGACAACCCAGTCAAGCGTTGGAGTCACACACGGGTACGCAACAGCTGAGGATTTTGTGAGCGGACCGAACACTTCTGGTCTCGAGACCAGAGTTGTGCAGGCAGAACGGTTTTTCAAAA
MF678825_1_Foot_and_mouth_disease_virus_type_SAT_1_isolate_SAT1_NIG_3_15_complete_genome	594	714	GCGCCGTCACTTTTGGATTCTTGTACAAACACGATCTCGAAGCAGGAACCACAACTGACACCTCGTGCACTTGCGAGATCCGCCCGGTCTTTCCGGGTCTTGAGGAACAAACTTGTGTAC
AY593762_1_Foot_and_mouth_disease_virus_A_isolate_a22iraq_95_iso95_complete_genome	2022	2142	TCCACAACCCAATCGAGTGTGGGAGTCACGTACGGGTACTCCACCCAGGAAGATCATGTTTCCGGACCTAACACATCTGGTTTGGAGACGCGGGTGGTGCAGGCAGAAAGATTTTTCAAG
KM268900_1_Foot_and_mouth_disease_virus_type_SAT_2_isolate_TAN_5_2012_complete_genome	599	719	GGTCTAGAGAGACAAACAGATGTACTGAAACCGACTCCAAGATCGGTCCACTAGCGGGTGCTAGTAACAACCACTTTGCTTCGTAGCGGAGCACATGAGCGGTGGGAATTCCCCCATGGT
LC149651_1_Foot_and_mouth_disease_virus_type_O_gene_for_polyprotein_complete_cds_strain_O_JPN_2010_90_5S	3452	3572	AGTGGCGCCTGTAAAGCAGTCCTTGAACTTTGATCTGCTCAAGTTGGCAGGGGATGTGGAGTCCAACCCTGGGCCCTTCTTCTTCTCTGACGTCAGGTCAAACTTCACCAAACTGGTGGA
DQ409187_1_Foot_and_mouth_disease_virus_type_C_isolate_C_S8p360d951_complete_genome	477	597	AACGGCTGCGTCACATAGTTTTGCCCGTTTTCACGAGAAATGGGACGTCTGCGCACGAAACGCGCCGTCGCTTGAGGAAGACTTGTACAAACACGATCTAAGCAGGTTTCCCCAACTGAC
FJ906802_1_Foot_and_mouth_disease_virus_type_Asia_1_strain_Asia1_WHN_CHA_06_complete_genome	7999	8119	CCCTTCCAGGGTCTCTTTGAGATTCCAAGCTACAGATCACTTTACCTGCGTTGGGTGAACGCCGTGTGCGGTGACGCATAGTCCCTCAGATGAAACAATTGGCAGAAAGACTCTGAGGCG
AY593835_1_Foot_and_mouth_disease_virus_O_isolate_otaiwan97_iso106_112_complete_genome	7939	8059	GAGCCCTTCCAAGGCCTCTTCGAGATTCCAAGCTACAGATCACTTTACCTGCGATGGGTGAACGCCGTGTGCGGTGACGCATAATCCCTCAGATGTCACTATTGGCAATAAGGCCTCTGA
MH053334_1_Foot_and_mouth_disease_virus_type_SAT_2_isolate_NR_1_64_complete_genome	5564	5684	CCGCGAGACTCGTAAGAGGCAGAAGATGGTCGACGACGCCCTCGATGAATACATTGAGAAGGCGAACATCACCACTGATGACAAAACTCTTGAGGAGGCGGAAAAGAACCCTCAGGAGGT
AY593836_1_Foot_and_mouth_disease_virus_O_isolate_ouk2001x_iso84_complete_genome	1665	1785	TGGAAAGCAAAGGTTCAGAAACGACTCAGAGGCGCCGGGCAATCCAGCCCGGCGACTGGGTCACAGAACCAGTCAGGCAACACTGGAAGCATTATCAACAATTACTACATGCAGCAGTAC
HQ632771_1_Foot_and_mouth_disease_virus_type_O_isolate_MAY_8_2005_complete_genome	5381	5501	CAACACGAAGCAGCGATCGAATTCTTCGAGGGGATGGTCCACGACTCCATTAAGGAGGAACTCCGACCCCTCATTCAACAGACTTCGTTCGTGAAACGCGCCTTCAAGCGCTTGAAAGAG
MH053343_1_Foot_and_mouth_disease_virus_type_SAT_3_isolate_RV_7_34_complete_genome	5638	5758	TGACAAGACTCTTGACGAGGCGGAAAAGAACCCTCAGGAGGTGGTCGACAAACCCACTGTCGACTTCCGTGAGAGAAAACTCCCTGGGCACAAAACTGACGATGAAGTGAACTCTGAGCC
HQ832578_1_Foot_and_mouth_disease_virus_type_A_isolate_IND_161_2003_complete_genome	2604	2724	GCGGACGGTTATGGTGGTTTGGTGACAACGGACCCGAAAACAGCTGACCCTGTCTATGGTATGGTGTACAACCCCCCTAGAACAAACTTTCCTGGGCGGTTTACAAACCTGTTGGACGTG
AY593753_1_Foot_and_mouth_disease_virus_A_isolate_a13brazil_iso75_complete_genome	6775	6895	CCTGAGTTCGGGCCCGCCGCCTTGTCCAACAAGGACCCGCGCCTGAACGATGGTGTTGTCCTCGACGAAACCATCTTCTCCAAACACAAAGGAGATACAAAGATGTCTGAAGAGGATAAA
MH053319_1_Foot_and_mouth_disease_virus_type_SAT_1_isolate_BOT_BUFF_62_74_complete_genome	2251	2371	GGAGGCTGCCTATTGGTAGCCATGGTACCCGAGCTTTGCAAATTGGACAACAGGGAGAAGTACCAACTTACCCTTTTCCCACACCAGTTCTTGAACCCACGTACCAACACCACGGCACAC
AY593827_1_Foot_and_mouth_disease_virus_O_isolate_o3venezuela_iso15_complete_genome	1441	1561	TACGGACATGTGTCTTGCTGATTTCCACGCAGGCATTTTCCTGAAAGGACAGGAACACGCAGTGTTTGCGTGTGTCACCTCTGACGGGTGGTACGCGATTGACGACGAGGACTTTTACCC
JX869179_1_Foot_and_mouth_disease_virus_type_O_isolate_BFS_1848_complete_genome	2374	2494	TTCCCTCACCAGTTCATCAACCCACGCACGAACATGACTGCGCACATTACAGTGCCCTTTGTTGGCGTCAACCGCTACGACCAGTACAAGGTTCACAAGCCTTGGACCCTTGTGGTTATG
DQ989314_1_Foot_and_mouth_disease_virus_type_Asia_1_isolate_IND_354_01_complete_genome	4436	4556	GTCGCCTCGAGTTTCTTCCGGTCCACACCCGAAGACCTTGAGAGAGCAGAGAAACAGCTCAAAGCACGTGACATCAATGACATCTTCGCCATTCTCAAGAACGGCGAGTGGCTGGTAAAG
MH053313_1_Foot_and_mouth_disease_virus_type_O_isolate_ETH_2_2006_complete_genome	4802	4922	ACCTGACCCTGACCACTTTGACGGTTACAACCAACAGACCGTTGTAGTGATGGATGACTTGGGACAGAACCCCGACGGCAAGGACTTTAAGTACTTCGCCCAGATGGTGTCCACTACAGG
JX040498_1_Foot_and_mouth_disease_virus_type_O_isolate_TUR_1086_2010_complete_genome	1782	1902	CAGAACTCCATGGACACACAACTTGGTGACAACGCTACCAGCGGAGGCTCCAACGAAGGGTCCACAGACACCACCTCCACCCACACAACCAACACTCAGAACAACGACTGGTTTTCAAAA
AF026168_2_Foot_and_mouth_disease_virus_O_strain_Chu_Pei_complete_genome	4996	5116	GCAGCGATCGAGTTCTTCGAGGGGATGGTCCACGATTCCATCAAAGAGGAACTCCGACCCCTCATTCAGCAGACCTCGTTCGTAAAACGCGCCTTCAAGCGCCTGAAAGAGAACTTTGAA
KY322671_1_Foot_and_mouth_disease_virus_type_O_isolate_MAY_2_2014_complete_genome	6055	6175	AAAAGATGGTCATGGGCAACACTAAGCCTGTTGAGCTCATCCTCGATGGGAAGACAGTAGCCATCTGCTGCGCTACTGGAGTGTTTGGTACTGCCTACCTCGTGCCTCGTCACCTTTTCG
KT003716_1_Foot_and_mouth_disease_virus_type_O_isolate_Nari_UVAS_Pak_2005_complete_genome	4798	4918	CCTGACCCTGACCACTTCGACGGTTACAACCAACAGACCGTTGTTGTGATGGATGATTTAGGCCAAAACCCCGACGGCAAGGACTTTAAGTACTTTGCCCAGATGGTTTCGACCACGGGG
AY593787_1_Foot_and_mouth_disease_virus_A_isolate_abage_iso63_complete_genome	3919	4039	CTCAAGTTGGCTGGGGACGTGGAGTCCAATCCTGGACCCTTCTTCTTCTCCGACGTTAGGTCGAACTTCACGAAGCTGGTGGAGACAATCAACCAGATGCAGGAGGACATGTCCACAAAA
AY593761_1_Foot_and_mouth_disease_virus_A_isolate_a21kenya_iso77_complete_genome	4320	4440	CCTCGAGTTTCTTCCGGTCCACGCCCGAAGACCTCGAGAGAGCAGAGAAACAGCTCAAAGCACGTGACATCAACGACATTTTCGCCATACTCAAGAATGGCGAGTGGCTGGTCAAACTGA
MH053330_1_Foot_and_mouth_disease_virus_type_SAT_2_isolate_BOT_BUFF_17_69_complete_genome	5523	5643	CTCTCGTTGTTGTGCTGTTGGCAAACATCATCATCATGATCCGCGAAACTCGCAAGCGGCAGAAGATGGTCGACGACGCCCTCGATGAGTACATTGAGAAGGCGAACATCACCACTGACG
JF749843_1_Foot_and_mouth_disease_virus_type_A_isolate_Egypt_2006_complete_genome	4986	5106	AAGGCAAGCCTTTCAACAGCAAAGTCATCATTGCCACCACCAACTTGTACTCGGGTTTCACCCCGAGAACCATGGTGTGCCCTGACGCGCTGAACCGGAGGTTTCACTTTGACATTGACG
AY593815_1_Foot_and_mouth_disease_virus_O_isolate_o1bfs_iso18_complete_genome	5936	6056	AAGTGAAAGCAAAAGCCCCGGTCGTGAAGGAAGGACCTTACGAGGGACCGGTGAAGAAGCCTGTCGCTTTGAAAGTGAAAGCTAAGAACCTGATTGTCACTGAGAGTGGTGCCCCACCGA
HQ832586_1_Foot_and_mouth_disease_virus_type_A_isolate_IND_43_2006_complete_genome	949	1069	GAGGTAACACGCGACACTCGGGATCTGAGAAGGGGACTGGGGCTTCTTTAAAAGCGCCCGGTTTAAAAAGCTTCTACGCCTGAATAGGTGACCGGAGCCGGCACCTTTCCTTTTGAACTA
JX869181_1_Foot_and_mouth_disease_virus_type_O_isolate_BFS_1950_complete_genome	2018	2138	CGACAACCCAGTCGAGCGTTGGAGTCACATACGGGTACGCAACAGCTGAGGATTTTGTGAGCGGACCGAACACTTCTGGTCTCGAGACCAGAGTTGTGCAGGCAGAACGGTTTTTCAAAA
FJ906802_1_Foot_and_mouth_disease_virus_type_Asia_1_strain_Asia1_WHN_CHA_06_complete_genome	5014	5134	ACCACCAACCTGTACTCGGGCTTCACCCCGAGGACCATGGTGTGCCCTGATGCACTGAACCGGAGGTTTCACTTTGACATTGACGTGAGTGCCAAGGACGGGTACAAAATTAACAACAAG
HM854024_1_Foot_and_mouth_disease_virus_type_A_strain_IND17_82_complete_genome	359	479	CCGGCTTTCATCCCCCCTAAGTTTTACCGTCGTTCCCGACGTTAAAGGACTGTAACCACATGCTTGTACCGCCTTTCCCGGCGTTAACGGGATGTAACCACAAGATAAACCTTCACCCGG
JX869178_1_Foot_and_mouth_disease_virus_type_O_isolate_BFS_1836_complete_genome	950	1070	TCAGGTACCCCGAGGTAACAAGCGACACTCGGGATCTGAGAAGGGGACTGGGACTTCTTTAAAGTGCCCAGTTTAAAAAGCTTCTACGCCTGAATAGGTGACCGGAGGTCGGCACCTTTC
MH053318_1_Foot_and_mouth_disease_virus_type_O_isolate_UGA_3_2002_complete_genome	600	720	TCCACAACTGACACAAAACCGTGCAATTTGAAGCTCCGCCTGGTCTTTCCAGGTCTAGAGGGGTAACACTTTGTACTGTGGTTGACTCCACGCTCGGTCCACTAGCGGGTGCTAGTAGTG
AY593797_1_Foot_and_mouth_disease_virus_Asia_1_isolate_asia1_3kimron_iso61_complete_genome	2993	3113	CGCCACCCACGGACCCTGAGCGGGCCGCACACTGCATACATTCTGAGTGGGACACTGGTCTTAATTCCAAATTTACCTTTTCCATCCCTTACCTCTCTGCTGCTGACTATGCTTACACTG
DQ989306_1_Foot_and_mouth_disease_virus_type_Asia_1_isolate_IND_81_86_complete_genome	477	597	GCCGTTCCCGACGTTAAATGGGAGTAACCACAAGCTTGCGCCGCCTTTCCCGGCGTCAAAGGGATGTAACCGCAAGATGAACCTTCACCCGGAAGTAAAACGGCAACTTCACACAGATTT
DQ989318_1_Foot_and_mouth_disease_virus_type_Asia_1_isolate_IND_61_02_complete_genome	6831	6951	ACACGGTGTGTTCAACCCTGAGTTTGGTCCCGCTGCCTTGTCTAACAAGGACCCGCGGCTAAACGAAGGCGTTGTCCTCGATGAAGTCATCTTCTCCAAGCACAAAGGGGACACAAAGAT
AY593831_1_Foot_and_mouth_disease_virus_O_isolate_O_UK2001_ED_complete_genome	7843	7963	CACTTCCACATGGACTATGGAACTGGGTTTTACAAACCTGTGATGGCTTCGAAGACCCTCGAGGCTATCCTCTCCTTTGCACGCCGTGGGACCATACAGGAGAAGTTGATCTCCGTGGCA
MH053312_1_Foot_and_mouth_disease_virus_type_O_isolate_ETH_58_2005_complete_genome	2401	2521	TTGGCGTCAACCGCTACGACCAGTACAAGGTCCACAAACCTTGGACCCTCGTGGTTATGGTTGTAGCTCCTCTGACTGTTAACAACGAGGGTGCCCCACAAATCAAGGTGTACGCCAACA
EF614458_1_Foot_and_mouth_disease_virus_type_Asia_1_strain_Asia1_MOG_05_complete_genome	4037	4157	TTTAACCGGTTGGTGTCCGCATTTGAGGAACTGGCCACTGGAGTGAAGGCTATCAGGACTGGTCTTGACGAGGCCAAACCCTGGTACAAACTCATCAAACTCCTGAGCCGCTTGTCATGC
JX947858_1_Foot_and_mouth_disease_virus_type_O_strain_persistent_OUKG_91dpc_complete_genome	7115	7235	CTGAAACTCATGGAGAAAAGAGAGTACAAGTTTACATGCCAGACCTTCCTGAAGGACGAGATTCGCCCGATGGAGAAGGTACGTGCCGGCAAGACTCGCATTGTCGACGTCCTGCCCGTT
KY322675_1_Foot_and_mouth_disease_virus_type_A_isolate_LAO_3_2014_complete_genome	7362	7482	TTCGCCCAATACAGAAACGTGTGGGACGTGGACTATTCGGCCTTTGATGCAAACCACTGCAGTGACGCGATGAACATCATGTTTGAGGAGGTGTTTCGCACAGACTTCGGCTTCCACCCG
KY322674_1_Foot_and_mouth_disease_virus_type_O_isolate_SKR_6_2014_complete_genome	2761	2881	TTTCTGCGCTTCGATGGCAGCGTGCCGTACGTGACCACGAAGACGGACTCGGACAGGGTGCTCACACAATTTGACTTGTCTTTGGCAGCAAAACACATGTCAAACACCTTCCTTGCAGGT
MH053326_1_Foot_and_mouth_disease_virus_type_SAT_1_isolate_UGA_BUFF_10_70_complete_genome	2014	2134	CTCTGACGACTTTCTCCCGGGGCCTAACACGAACGGCCTGGAGACGCGCGTCGAACAAGCGGAGAGGTTCTTCAAACAAAAGTTGTTTGATTGGACACTGGACCAAGAATTTGGTGTCAC
KM257065_1_Foot_and_mouth_disease_virus_type_O_isolate_UKG_14597_2001_polyprotein_gene_complete_cds	6759	6879	GTGTGTTTAACCCCGAATTTGGGCCTGCCGCCTTGTCCAACAAGGACCCGCGCCTGAACGAGGGGGTTGTCCTCGATGAAGTCATCTTCTCCAAACACAAAGGAAACACAAAGATGTCTG
AY593801_1_Foot_and_mouth_disease_virus_A_isolate_A30_Uruguay_68_iso90_complete_genome	6774	6894	TGAGTTCGGGCCCGCTGCCTTGTCCAGCAAGGATCCGCGGCTGAACGAGGGTGTTGTCCTCGATGAAGTCATTTTCTCCAAACACAAAGGAGACACAAAAATGTCTGAGGAGGACAAAGC
AY593825_1_Foot_and_mouth_disease_virus_O_isolate_o1valle_iso64_complete_genome	2760	2880	GAAAACAGATTCAGACAGGGTGCTTGCCCAGTTTGACATGTCCTTGGCAGCAAAGCACATGTCGAACACCTTTCTTGCGGGCCTCGCGCAGTACTACGCACAGTACAGTGGCACCATCAA
MF372125_1_Foot_and_mouth_disease_virus_type_Asia_1_isolate_IND4_2016_complete_genome	2377	2497	AAGTATCAACTGACTTTGTTCCCCCACCAGTTCATCAACCCACGCACCAACATGACAGCCCACATCAGTGTGCCCTTCGTGGGTGTTAACAGGTATGACCAGTACCAGCTCCACAAGCCG
MH053318_1_Foot_and_mouth_disease_virus_type_O_isolate_UGA_3_2002_complete_genome	4320	4440	GTCGCCTCGAGTTTCTTCCGGTCCACACCCGAAGACCTTGAGAGAGCTGAGAAGCAGCTCAAAGCACGTGACATCAATGACATATTCGCCATTCTCAAGAACGGCGAGTGGCTGGTCAAA
JF749843_1_Foot_and_mouth_disease_virus_type_A_isolate_Egypt_2006_complete_genome	4155	4275	TGTCGTGTATGGCCGCTGTAGCAGCAAGGTCAAAGGACCCAGTCCTTGTGGCCATTATGCTGGCTGACACCGGTCTTGAGATTCTGGACAGCACGTTTGTCGTGAAGAAGATTTCCGACT
MF372125_1_Foot_and_mouth_disease_virus_type_Asia_1_isolate_IND4_2016_complete_genome	3920	4040	ACCTGCTCAAGTTGGCAGGAGACGTGGAGTCCAACCCTGGGCCCTTCTTCTTCTCCGACGTGAGGTCGAAAGTTCTCAAACTGGTAGAAACCATCAACCAGATGCAGGAGGACATGTCAA
DQ409187_1_Foot_and_mouth_disease_virus_type_C_isolate_C_S8p360d951_complete_genome	1432	1552	TGTGTCTTGCTGACTTTCATGCAGGCATTTTCATGAAAGGACGGGAACACGCTGTCTTTGCGTGTGTCACCTCCAACGGGTGGTACGCGATTGATGACGAGGACTTCTACCCATGGACGC
AY593759_1_Foot_and_mouth_disease_virus_A_isolate_a1bayern_iso41_complete_genome	6246	6366	GACGCGGCACTCATGGTGCTTCACCGTGGGAACCGCGTGAGAGACATCACGAAACACTTTCGTGATACAGCAAGAATGAAGAAAGGTACCCCCGTCGTCGGTGTTATTAACAACGCCGAT
AY593770_1_Foot_and_mouth_disease_virus_A_isolate_a26arg_iso74_complete_genome	478	598	CGAGAAATGGGACGTCTGCGCACGAAACGCGCCGTCGCTTGAGGAAGACTTGTACAAACACGACCTAAGCAGGTTTCCACAACTGACATAAACCGTGCAATTTGAAGCTCCGCCTGGTCT
AF506822_2_Foot_and_mouth_disease_virus_O_strain_China_1_99_Tibet_complete_genome	2841	2961	AAAGCACATGTCAAACACCTTCCTGGCAGGTCTCGCCCAGTACTACACACAGTACAGCGGCACCATCAACCTGCACTTCATGTTCACAGGACCCACTGACGCGAAAGCGCGTTACATGAT
KY234502_1_Foot_and_mouth_disease_virus_type_O_strain_O_GD_CHA_2015_complete_genome	3830	3950	GAAACAGCTCTTGAACTTTGACCTGCTCAAGTTGGCAGGAGACGTCGAGTCCAACCCTGGGCCCTTCTTCTTCTCCGACGTTAGGTCAAACTTCTCCCGTCTGGTCGACATTGTCAACCA
MH053322_1_Foot_and_mouth_disease_virus_type_SAT_1_isolate_SWA_2_89_complete_genome	5569	5689	TCATGATCCGCGAGACTCACAAGCGTCAGAAGATGGTGGACGACGCCCTCGATGAGTACATTGAGAAGGCGAACATCACCACTGACGACAAAACGCTTGAAGAGGCGGAAAAGAACCCTC
DQ989316_1_Foot_and_mouth_disease_virus_type_Asia_1_isolate_IND_21_89_complete_genome	6476	6596	AACAACGCTGACGTCGGGAGACTGATTTTCTCTGGTGAGGCCCTTACCTACAAAGACATTGTAGTGTGCATGGATGGAGACACCATGCCTGGCCTCTTTGCCTATAAGGCCGCCACCAAG
AY593835_1_Foot_and_mouth_disease_virus_O_isolate_otaiwan97_iso106_112_complete_genome	3318	3438	CATTGCGTTCATATTGGACAGGTTCGTGAAAGTCAAGCCAAAGGAACAAGTTAATGTGTTGGACCTGATGCAGATCCCTGCCCACACCTTGGTAGGGGCGCTCCTGCGAACGGCCACCTA
DQ404158_1_Foot_and_mouth_disease_virus_type_O_strain_UKG_15101_2001_complete_genome	3678	3798	TGACCAATGTGAGAGGTGACCTGCAAGTATTGGCCCAAAAGGCGGCAAGAACGCTGCCTACCTCCTTCAATTACGGTGCCATCAAAGCCACTCGGGTGACTGAACTGCTTTACCGCATGA
MG725872_1_Foot_and_mouth_disease_virus_type_A_isolate_A_NIG_1_13_complete_genome	836	956	ACTGAGACTGGTACTTGGTTTCTGGAGACAGGCTAAGGATGCCCTCCAGGTACCCCGAGGTAACAAGCGACACTCGGGATCTGAGGAGGGGACTGGGACTTCTATAAAAGTGCTCAGTTT
KU291242_1_Foot_and_mouth_disease_virus_type_O_isolate_MOR_1_2015_complete_genome	2265	2385	CCATCCAAAAGAGAGAGCTGTACCAACTCACGCTCTTTCCCCATCAATTCATCAACCCTCGCACGAACATGACGGCACACATCACTGTGCCCTTTGTTGGCGTCAACCGCTACGACCAGT
KY657269_1_Foot_and_mouth_disease_virus_type_O_strain_O_VIT_16451DLBPP04_2015_polyprotein_gene_complete_cds	4633	4753	AGCTAACATCACCACAGATGACAAGACTCTTGACAAGGCGGAAAAGAACCCTCTGGAAACTAGCGGTGCCAGCACCGTCGGATTCAGAGAGAGAACTCTCCCAGGGCAAAAGGTGGGTGA
AY593837_1_Foot_and_mouth_disease_virus_O_isolate_ouruguay_51_iso51_complete_genome	6534	6654	GAGCCGTTCTTGCCAAAGACGGAGCTGACACTTTCATCGTCGGCACTCACTCTGCAGGAGGCAACGGAGTTGGATACTGCTCATGCGTTTCCAGGTCCATGCTTCTTAAAATGAAGGCAC
MF678825_1_Foot_and_mouth_disease_virus_type_SAT_1_isolate_SAT1_NIG_3_15_complete_genome	5238	5358	GAACGGCATGGCTATCGAGATGAAGAGAATGCAACAGGATGTGTTCAAGCCTCAACCACCGCTCCAGAGCCTGTACCAGTTGGTTCAGGAGGTGATTGAGAGGGTTGAGCTCCACGAGAA
AY593833_1_Foot_and_mouth_disease_virus_O_isolate_openghu_iso108_complete_genome	6696	6816	GTTCAACCCAGAGTTCGGGCCTGCCGCTCTGTCCAACAAGGACCCGCGCCTGAACGAAGGGGTTGTCCTTGACGATGTCATTTTCTCCAAACACAAAGGAGATACAAGGATGTCTGAAGA
AY593751_1_Foot_and_mouth_disease_virus_A_isolate_a10holland_iso82_complete_genome	6720	6840	CGGCGTGTTCAACCCTGAGTTTGGGCCTGCCGCCTTGTCAAACAAGGACCCGCGCCTGAACGAGGGAGTTGTTCTCGATGAAGTCATTTTCTCCAAACACAAAGGAGACGTAAAGATGAC
AJ633821_1_Foot_and_mouth_disease_virus_polyprotein_gene_genomic_RNA_serotype_O_isolate_FRA_1_2001_complete_genome	4892	5012	GATGATTTGGGCCAGAACCCCGACGGGAAGGACTTCAAGTACTTCGCCCAAATGGTTTCAACTACGGGGTTTATCCCGCCCATGGCTTCACTCGAGGACAAAGGCAAACCTTTCAACAGC
LC149718_1_Foot_and_mouth_disease_virus_type_O_gene_for_polyprotein_complete_cds_strain_O_JPN_2010_351_1S	5476	5596	ACGCCGGTCCAATGGAGAGACAGAAACCACTGAAAGTGAAAGCGAAAGCCCCGGTCGTGAAGGAAGGACCTTACGAGGGACCGGTGAAGAAGCCTGTCGCTTTGAAAGTGAAAGCTAAGA
AY593753_1_Foot_and_mouth_disease_virus_A_isolate_a13brazil_iso75_complete_genome	356	476	CCGCCTTTCACCCCCCCCCCCCTAAAGTTTTACCGTCGTTCCCGACGTAAAGGGGGAATAACCACAAGCTTAACAACGTCTGTCCCGACGTTAAAGGGAGGTAACCACAAGTTTATCACC
KY657269_1_Foot_and_mouth_disease_virus_type_O_strain_O_VIT_16451DLBPP04_2015_polyprotein_gene_complete_cds	5344	5464	GAAGAAAGGCACCCCCGTCGTCGGTGTGATCAACAACGCCGACGTTGGGAGACTGATTTTCTCTGGTGAGGCCCTCACCTACAAGGATATTGTAGTGTGTATGGATGGTGATACCATGCC
DQ409187_1_Foot_and_mouth_disease_virus_type_C_isolate_C_S8p360d951_complete_genome	2387	2507	GTCGGGTAACCAACACACACTCGACGTGATGCAGGCACACAAAGACAATATCGTGGGCGCGCTTCTTCGCGCAGCCACGTACTACTTTTCTGATTTGGAAATAGCAGTGACCCACACTGG
AY593818_1_Foot_and_mouth_disease_virus_O_isolate_o1campos_iso96_complete_genome	3444	3564	TTTGGTGGGAGCGCTCCTACGTGCGTCCACTTACTACTTCTCTGACTTGGAGATAGCAGTAAAACACGAGGGAGACCTCACCTGGGTTCCAAATGGAGCGCCTGAAAAGGCGTTGGACAA
KF694741_1_Foot_and_mouth_disease_virus_type_O_isolate_O_S11KOR_2002_complete_genome	4759	4879	AGGCCAGGGCAAGAGTTTCCTTGCGAACGTGCTTGCACAAGCAATTTCAACCCACTTCACTGGCAGAACCGATTCAGTTTGGTACTGCCCACCTGACCCTGACCACTTCGACGGTTACAA
KC503937_1_Foot_and_mouth_disease_virus_type_O_strain_Andong_complete_genome	6326	6446	GCACCGTGGGAACCGCGTGAGAGACATCACGAAACACTTTCGTGACACAGCAAGAATGAAGAAAGGCACCCCCATCGTTGGTGTGATCAACAACGCTGACGTCGGGAGACTGATTTTCTC
KJ825801_1_Foot_and_mouth_disease_virus_type_O_isolate_IND142_310_2013_complete_genome	6654	6774	AAAATGAAGGCACACATTGACCCTGAACCACACCATGAAGGGTTGATTGTTGACACCAGAGATGTGGAAGAGCGCGTGCACGTCATGCGCAAAACCAAGCTTGCACCCACCGTGGCACAC
MH053322_1_Foot_and_mouth_disease_virus_type_SAT_1_isolate_SWA_2_89_complete_genome	1422	1542	ATCAACGGGGTCGTCATGACCTTGGCTGATTTCCACGCCGGTATCTTCATCAAAGGTACTGAACACGCTGTGTTTGCCCTCAACACATCCGAGGGCTGGTACGCCATTGATGATGAGGTG
AY593805_1_Foot_and_mouth_disease_virus_C1_isolate_c1ober_iso88_complete_genome	6345	6465	GCTGATGTTGGGAGACTGATTTTCTCTGGTGAGGCCCTTACCTACAAAGACATTGTAGTGTGCATGGATGGAGACACCATGCCCGGTCTCTTTGCCTACAAAGCCGCTACCAAGGCTGGC
EF614458_1_Foot_and_mouth_disease_virus_type_Asia_1_strain_Asia1_MOG_05_complete_genome	3918	4038	GAGACGTGGAGTCCAACCCTGGGCCCTTCTTCTTCTCTGATGTCAGGTCGAACTTCACCAAGCTGGTGGACACCATTAACCAGATGCAAGAGGACATGTCAACAAAACACGGACCCGACT
DQ989315_1_Foot_and_mouth_disease_virus_type_Asia_1_isolate_IND_47_93_complete_genome	6834	6954	ACACGGTGTGTTCAACCCTGAATTTGGCCCCGCTGCCTTGTCCAACAAGGACTCGCGGCTGAATGAAGGGGTTGTCCTCGATGAAGTCATCTTCTCCAAGCACAAGGGAGACACCAAAAT
HM854022_1_Foot_and_mouth_disease_virus_type_A_strain_IND17_77_complete_genome	6661	6781	CCTGAACCACACCACGAGGGGTTGATTGTTGATACCAGAGATGTGGAAGAACGCGTCCACGTCATGCGTAAAACCAAGCTTGCACCCACCGTGGCACACGGTGTGTTCAACCCTGAATTT
MH053311_1_Foot_and_mouth_disease_virus_type_O_isolate_ETH_3_2004_complete_genome	4327	4447	GTCGCCTCGAGTTTCTTCCGGTCAACGCCCGAGGACCTCGAGAGAGCAGAGAAACAGCTCAAGGCACGTGACATCAATGACATTTTCGCCATTCTCAAAAACGGCGAGTGGTTGGTCAAA
HQ832581_1_Foot_and_mouth_disease_virus_type_A_isolate_IND_64_2004_complete_genome	4403	4523	AAGGCATGGATCGCCTCAGAAGAAAAGTTTGTCACCATGACAGACTTGGTGCCTGGCATCCTTGAAAAGCAGCGGGACCTAAACGACCCGAGCAAGTACAAGGAAGCCAAGGAGTGGCTC
AJ633821_1_Foot_and_mouth_disease_virus_polyprotein_gene_genomic_RNA_serotype_O_isolate_FRA_1_2001_complete_genome	4773	4893	CGAACGTGCTTGCACAAGCAATTTCAACCCACTTCACTGGCAGAACCGACTCAGTTTGGTACTGCCCACCTGACCCTGACCACTTCGACGGTTACAACCAGCAGACCGTTGTAGTAATGG
KU291242_1_Foot_and_mouth_disease_virus_type_O_isolate_MOR_1_2015_complete_genome	4773	4893	ACCACTTCGACGGCTACAACCAACAGACCGTTGTTGTGATGGATGATTTGGGCCAGAACCCTGACGGCAAAGACTTCAAGTACTTTGCCCAGATGGTCTCCACCACAGGGTTCATCCCAC
DQ989305_1_Foot_and_mouth_disease_virus_type_Asia_1_isolate_IND_116_90_complete_genome	6716	6836	TGAAAATGAAGGCACACATTGACCCTGAACCACACCACGAGGGGTTGATTGTTGATACCAGAGATGTGGAGGAGCGTGTGCACGTCATGCGCAAAACCAAGCTTGCACCCACCGTAGCAC
MH053323_1_Foot_and_mouth_disease_virus_type_SAT_1_isolate_TCH_1_72_complete_genome	4984	5104	AACCTTTCAACAGCAAGGTCATCATTGCAACCTCCAACCTGTACTCCGGGTTCACCCCGCGTACGATGGTCTGCCCTGATGCACTGAACCGTAGGTTCCACTTTGACATCGATGTGAGTG
HQ832587_1_Foot_and_mouth_disease_virus_type_A_isolate_IND_50_2006_complete_genome	1425	1545	AATCGGTACTGCTTCGCGACCCAGCGAGGTGTGTATGGTTGACGGAACGGACATGTGTTTGGCTGACTTTCATGCTGGCATTTTCCTGAAAGGACAAGAGCACGCTGTGTTCGCCTGTGT
LC320038_1_Foot_and_mouth_disease_virus_type_O_gene_for_polyprotein_complete_cds_strain_O_MOG_BU_2_7_2015	477	597	AAAACCACTTTAAGGTGACACTGATACTGGTACTCAACCACTGGTGACGGGCTAAGGATGCCCTTCAGGTACCCCGAGGTAACAAGTGACACTCGGGATCTGAGAAGGGGACAGGGGCTT
AY593797_1_Foot_and_mouth_disease_virus_Asia_1_isolate_asia1_3kimron_iso61_complete_genome	5387	5507	TGTACTTTCTCATTGAGAAGGGGCAGCACGAAGCAGCAATTGAATTCTTTGAGGGGATGGTGCACGACTCCATCAAGGAGGAGCTCCGCCCTCTCCTCCAACAGACCTCGTTTGTGAAGC
KC440881_1_Foot_and_mouth_disease_virus_type_A_isolate_EGY_9_2011_complete_genome	4058	4178	AAGGGAAAACCATTCAACAGCAAGGTCATCATTGCGACCTCAAACTTGTACTCCGGGTTCACCCCGCGCACAATGGTCTGCCCTGACGCACTGAACCGCAGGTTTCACTTTGACATTGGC
AY593754_1_Foot_and_mouth_disease_virus_A_isolate_a14_spain_iso39_complete_genome	7376	7496	CAGAAACGTGTGGGATGTGGACTATTCGGCCTTTGATGCTAACCACTGCAGTGACGCCATGAACATCATGTTTGAGGAGGTGTTCCGCACGGACTTCGGGTTCCACCCAAATGCTGAGTG
HQ832577_1_Foot_and_mouth_disease_virus_type_A_isolate_IND_110_1999_complete_genome	355	475	CGCCCGCCTTTCATTTTTACCGTCGTTCCCGACGTTAAAGGGATGTAACCACAAGCTTGAACCGTCTTGCCCGACGTTAATAGGCTGTAACCACATGCTTGTACCGCCTTTCCCGGCGTT
HM854022_1_Foot_and_mouth_disease_virus_type_A_strain_IND17_77_complete_genome	3923	4043	TGGCGGGAGACGTTGAGTCCAACCCTGGGCCCTTCTTCTTCTCTGACGTCAGGTCAAACTTCTCCAAACTGGTGGAGACCATCAACCAGATGCAAGAGGACATGTCAACAAAACACGGAC
MH053305_1_Foot_and_mouth_disease_virus_type_A_isolate_EGY_1_72_complete_genome	4876	4996	CAAACCGTTGTTGTGATGGACGATTTAGGCCAAAACCCCGATGGCAAGGACTTTAAGTACTTCGCCCAGATGGTGTCGACCACGGGGTTCATCCCACCCATGGCCTCACTTGAGGACAAA
MG372731_1_Foot_and_mouth_disease_virus_type_Asia_1_isolate_TBD_complete_genome	2265	2385	CGCCTACATGAGAAATGGATGGGACATAGAGGTGACTGCTGTTGGAAACCAATTCAACGGTGGTTGTCTCCTTGTCGCGCTCGTGCCAGAGCTGAAGGAACTCGACACGCGACAGAAGTA
AY593831_1_Foot_and_mouth_disease_virus_O_isolate_O_UK2001_ED_complete_genome	2258	2378	ACGGTTGGGATGTTGAGGTCACCGCAGTGGGAAATCAGTTCAACGGAGGATGTCTGTTGGTGGCCATGGTGCCAGAACTTTGCTCTATTGACAAGAGAGAGCTGTACCAGCTCACGCTCT
KU291242_1_Foot_and_mouth_disease_virus_type_O_isolate_MOR_1_2015_complete_genome	1192	1312	GTTTAGGTACGTCGACGAACCTTTCTTCGACTGGGTCTATGACTCGCCTGAAAACCTCACTCTTGAGGCGATTAGGCAACTGGAAGAGATCACTGGCCTTGAGTTGCACGAGGGTGGACC
AY593822_1_Foot_and_mouth_disease_virus_O_isolate_o1m11_iso57_complete_genome	4323	4443	CGCCTCGAGCTTCTTCCGGTCCACACCCGAAGACCTTGAGAGAGCAGAGAAACAGCTCAAAGCACGTGACATCAACGACATTTTCGCCATTCTCAAGAACGGTGAGTGGCTGGTCAAACT
AY593838_1_Foot_and_mouth_disease_virus_SAT_1_isolate_sat1_1bech_iso30_complete_genome	2130	2250	AACGCACATTTTGGAACTCCCCACAGATCATAAGGGCATCTATGGGCAGCTGGTTGACTCACACGCGTACATCCGAAACGGATGGGACGTGCAAGTGTCGGCCACTGCCACACAGTTTAA
EF149010_1_Foot_and_mouth_disease_virus_type_Asia_1_strain_Asia_1_HNK_CHA_05_complete_genome	4983	5103	CAAACCTTTCAACAGCAAGGTCATCATCGCCACCACCAACCTGTACTCGGGCTTCACCCCGAGAACTATGGTGTGCCCTGATGCACTGAACCGAAGGTTCCACTTTGACATTGACGTGAG
DQ989314_1_Foot_and_mouth_disease_virus_type_Asia_1_isolate_IND_354_01_complete_genome	720	840	CAGGTTTCCACAACTGACACACAACGTGCAACTTGAAACTCCGCCTGGTCTTTCCAGGTCTAGAGGGGTGACACTTTGTACTGTGCTTGACACCACGCTCGGTCCACTAGCGAGTGTTAG
EF614458_1_Foot_and_mouth_disease_virus_type_Asia_1_strain_Asia1_MOG_05_complete_genome	2850	2970	GGCACATGTCCAACACCTACTTGGCAGGTTTGGCACAGTACTACACACAGTACAGCGGCACTATGAATATCCACTTCATGTTCACTGGACCCACGGATGCCAAAGCCCGCTACATGGTGG
AY593771_1_Foot_and_mouth_disease_virus_A_isolate_a27columbia_iso78_complete_genome	1665	1785	TGGAAAGCAATGGTTCAGAGAAAGCTCAAAGGCGCCGGGCAATCCAGCCCGGCGACCGGGTCTCAGAACCAGTCTGGCAATACTGGCAGCATAATTAACAACTACTACATGCAGCAGTAC
KY322674_1_Foot_and_mouth_disease_virus_type_O_isolate_SKR_6_2014_complete_genome	480	600	CCGGCGTTAACGGGATGTAATCACAAGATGGACCTTCACCCGGAAGTAAAACGGCAACTTACACAGTTTTTTGCCCGTTTTCGTGAGAAACGGGACGTCAGCGCACGAAACGCGCAGTCG
LC036265_1_Foot_and_mouth_disease_virus_genomic_RNA_complete_genome_strain_O_JPN_2010_290_1E	6070	6190	AAAGATGGTCATGGGTAACACCAAGCCCGTTGAGCTCATACTCGACGGGAAGACAGTAGCCATCTGCTGTGCTACTGGAGTATTTGGCACTGCCTACCTCGTGCCTCGTCATCTTTTCGC
MH053325_1_Foot_and_mouth_disease_virus_type_SAT_1_isolate_UGA_6_78_complete_genome	3327	3447	CACCGACGTCGCATTCCTGTTAGACAGGTTTACTCTTGTGGGCAAGACAGTTGGCAACAAAATGGTGCTTGACATGCTCCAGACCAAAGAGAAGGCACTGGTGGGCGCAATCCTGCGTTC
AF308157_1_Foot_and_mouth_disease_virus_complete_genome	7417	7537	CCCGAACGCCGAGTGGATTCTGAAGACTCTAGTGAACACGGAGCACGCTTACGAGAACAAGCGCATTGTTGTTGAAGGTGGAATGCCGTCCGGTTGTTCCGCAACAAGCATCATCAACAC
AY593842_1_Foot_and_mouth_disease_virus_SAT_1_isolate_sat1_5sa_iso13_complete_genome	592	712	AGGAATCTTAGACCAACCCGCCCGTGCAACTGCAAGTTTCGCCCGGTCTTTCCGGGTCTTGAGAGACAAACAGATGTACTGAGGCCAACTCCACGATTGGTCTACTAGCGGGTACTAGTA
KY446902_1_Foot_and_mouth_disease_virus_type_A_isolate_Hafizabad_QOL_UVAS_Pak_2005_complete_genome	7473	7593	ACCCAAACGCTGAGTGGATCCTGAAAACTCTTGTGAACACGGAACACGCCTATGAGAACAAACGCATCACTGTCGAGGGCGGGATGCCGTCTGGCTGTTCTGCGACAAGCATCATCAACA
AF377945_1_Foot_and_mouth_disease_virus_O_SKR_2000_complete_genome	6157	6277	GTTCTTGCCAAAGACGGAGCCGAGACTTTCATCGTCGGCACTCACTCCGCAGGCGGCAACGGAGTTGGATACTGCTCATGCCTTTCCAGGTCCATGCTTCTTAAAATGAAGGCACACATT
AY593780_1_Foot_and_mouth_disease_virus_A_isolate_a5allier_iso45_complete_genome	6059	6179	CTTGCAAAAGATGGTCATGGGCAACACAAAGCCTGTTGAGCTCATTCTCGACGGGAAGACAGTAGCCATCTGCTGTGCTACTGGAGTGTTTGGCACTGCCTACCTCGTGCCTCGTCATCT
KY322676_1_Foot_and_mouth_disease_virus_type_A_isolate_MAY_12_2013_complete_genome	3919	4039	GTTGGCGGGAGACGTTGAGTCCAACCCTGGGCCCTTCTTCTTCTCCGACGTTAGGGCAAATTTCACCAAGCTGGTGGAAACCATCAACCAGATGCAAGAGGACATGTCAACAAAACACGG
AY593792_1_Foot_and_mouth_disease_virus_A_isolate_aparma_iso55_complete_genome	6533	6653	AGCCGTTCTCGCTAAGGACGGGGCTGACACTTTCATCGTTGGCACTCACTCTGCAGGAGGTAATGGAGTTGGATACTGCTCATGCGTTTCCAGGTCCATGCTTCTCAAGATGAAGGCACA
MH053311_1_Foot_and_mouth_disease_virus_type_O_isolate_ETH_3_2004_complete_genome	1681	1801	AGTCCGGCGACCGGGTCGCAGAACCAGTCAGGCAACACTGGGAGCATCATTAACAACTACTACATGCAACAGTACCAGAATTCCATGGACACACAACTTGGGGACAACGCTATCAGCGGA
MG913340_1_Foot_and_mouth_disease_virus_type_A_isolate_ALG_1_2017_complete_genome	3701	3821	ATCCAAGAGCTTCTCATACGCATGAAGCGGGCTGAGCTCTACTGTCCTAGACCACTACTGCCAGTAGAGGTGTCTGCGGCAGACAGACACAAACAGAAGATCATTGCACCCGCAAAGCAG
MG983720_1_Foot_and_mouth_disease_virus_type_O_isolate_Zabaikalskiy_1_RUS_2016_complete_genome	5947	6067	AGCAAAAGCCCCGGTCGTTAAGGAAGGACCTTACGAGGGACCGGTGAAGAAGCCTGTCGCTTTGAAAGTGAAAGCAAGGAACTTGATTGTCACTGAGAGTGGTGCCCCACCAACCGACTT
AY593754_1_Foot_and_mouth_disease_virus_A_isolate_a14_spain_iso39_complete_genome	5591	5711	GATCCGCGAGACCCGTAAGAGACAGAAGATGGTGGACGATGCGGTGAACGAGTACATCGAGAAAGCAAACATCACCACCGATGACAAGACTCTTGACGAGGCGGAAAAGAACCCTCTGGA
AY593769_1_Foot_and_mouth_disease_virus_A_isolate_a25_argentina_iso38_complete_genome	838	958	ATACTGGTACTCAAACACTGGAGACAGGCTAAGGATGCCCTTCAGGTACCCCGAGGCAACACGCGACACTCGGGATCTGAGAAGGGGACTGGGGGTTCTATAAAACCGCCCAGTTTAAAA
AY593845_1_Foot_and_mouth_disease_virus_SAT_1_isolate_sat1bot_iso47_complete_genome	2842	2962	GTACTTTGCACAGTACAGTGGCACTCTCAACCTTCATTTCATGTACACTGGCCCCACCAACAACAAGGCCAAGTACATGGTGGCATACATCCCACCCGGCACACACCCTCTCCCTGAAAC
DQ989310_1_Foot_and_mouth_disease_virus_type_Asia_1_isolate_IND_101_99_complete_genome	4754	4874	AATCCGGCCAGGGTAAGAGTTTCCTTGCGAACGTACTCGCACAAGCAATTTCCACCCACTTTACTGGCAGAACTGATTCAGTCTGGTACTGCCCACCTGACCCTGACCACTTCGACGGTT
KJ206909_1_Foot_and_mouth_disease_virus_type_O_isolate_LIB_2_2013_polyprotein_gene_complete_cds	6601	6721	GGTCCATGCTCTTGAAAATGAAGGCACACGTTGACCCTGAACCACACCACGAAGGGTTGATTGTTGACACCAGAGATGTGGAAGAGCGCGTGCACGTCATGCGCAAAACCAAGCTTGCAC
KY322676_1_Foot_and_mouth_disease_virus_type_A_isolate_MAY_12_2013_complete_genome	1665	1785	GGAAAACAAAGGTTCAGAGACGACTCAAAGGGGCCGGGCAATCCAGCCCTGCCACTGGGTCACAGAACCAATCAGGCAACACCGGCAGCATCATTAACAACTATTACATGCAGCAGTACC
AY593772_1_Foot_and_mouth_disease_virus_A_isolate_a28_Turkey_iso44_complete_genome	4679	4799	CCCGTGGTCGTTTGCCTCCGGGGCAAATCCGGCCAGGGAAAGAGTTTCCTTGCAAACGTGCTTGCACAGGCAATTTCAACACACTTTACTGGCAGAACTGATTCAGTTTGGTACTGTCCG
AY593845_1_Foot_and_mouth_disease_virus_SAT_1_isolate_sat1bot_iso47_complete_genome	3790	3910	CTACTGCCCTCGACCCGTTCTCACGCACTACGACCATAACGGCAGGGATCGTTACAAGACGACCCTTGTTAAACCTGCCAAACAGCTGAGCAACTTCGACCTACTAAAGTTGGCTGGAGA
AY593853_1_Foot_and_mouth_disease_virus_SAT_3_isolate_sat3_4bech_iso23_complete_genome	2632	2752	TCACCAACTTGTTGGACGTGGCTGAGGCGTGTCCCACTTTCCTGGACTTTGACGGAACACCCTACGTCAAGACCAGGCACAATAGTGGGAGCAAAATTCTCGCCCACATTGATCTGGCTT
KJ933864_1_Foot_and_mouth_disease_virus_type_A_strain_Malaysia_97_complete_genome	6107	6227	CCTGTTGAGCTCATCCTCGACGGGAAGACAGTAGCCATCTGCTGCGCTACTGGAGTGTTTGGCACTGCCTACCTCGTGCCTCGTCATCTTTTCGCTGAGAAGTATGACAAGATCATGTTG
KF112879_1_Foot_and_mouth_disease_virus_type_O_isolate_TAI_22_2009_complete_genome	1663	1783	GAAAGCAAAGGTTCAGAGACGGCTCAAGGGGGCCGGACAATCCAGTCCGGCTACTGGGTCACAGAACCAATCAGGCAACACCGGGAGTATCATCAACAATTACTACATGCAGCAGTACCA
KF694741_1_Foot_and_mouth_disease_virus_type_O_isolate_O_S11KOR_2002_complete_genome	1668	1788	ACGGAGAATGGAAAGCAAAGGTTCAGAAACGACTCAGAGGCGCCGGGCAATCCAGCCCGGCGACTGGGTCGCAGAACCAGTCAGGTAACACTGGAAGCATTATCAACAATTACTACATGC
LC149660_1_Foot_and_mouth_disease_virus_type_O_gene_for_polyprotein_complete_cds_strain_O_JPN_2010_105_2S	7140	7260	CCGTCCGGCTGTTCCGCAACCAGCATCATCAACACGATTCTGAACAACATCTACGTGCTCTACGCGCTGCGTAGACACTATGAGGGAGTTGAGCTGGACACTTACACCATGATCTCCTAC
HQ632768_1_Foot_and_mouth_disease_virus_type_O_isolate_MAY_3_2000_complete_genome	5222	5342	GCATGGCCATTGAAATGAAGAGAATGCAACAAGACATGTTCAAGCCTCAACCGCCCCTCCAGAACGTCTACCAGCTTGTTCAGGAGGTGATTGACCGGGTCGAGCTCCACGAGAAGGTGT
AY593830_1_Foot_and_mouth_disease_virus_O_isolate_o7poland_iso49_complete_genome	7482	7602	CCCGAATGCCGAGTGGATCCTGAAGACTCTTGTGAACACGGAACACGCCTATGAGAACAAACGCATCACTGTTGAAGGCGGAATGCCGTCTGGTTGCTCCGCAACAAGCATCATCAACAC
MH053321_1_Foot_and_mouth_disease_virus_type_SAT_1_isolate_MOZ_5_81_complete_genome	4862	4982	TGTTGTGATGGATGATTTGGGCCAGAACCCTGATGGCAAGGACTTCAAGTACTTCGCCCAGATGGTTTCAACCACAGGGTTCATCCCGCCCATGGCTTCACTCGAAGACAAGGGGAAACC
JX040500_1_Foot_and_mouth_disease_virus_type_O_isolate_TUR_27_2011_complete_genome	7362	7482	TTCGCCCAGTACAGAAACGTGTGGGACGTGGACTATTCGGCCTTTGATGCTAACCACTGCAGTGACGCAATGAACATCATGTTTGAGGAGGTGTTCCACACGGAGTTCGGCTTCCACCCA
MG372729_1_Foot_and_mouth_disease_virus_type_C_isolate_C3_INDAIAL_complete_genome	2276	2396	TGGCGCTCGTTCCTGAAATGGGTGACATCAGTGACAGAGAGAAGTACCAACTGACTCTCTACCCCCACCAATTCATCAACCCACGCACTAACATGACGGCACACATCACCGTGCCTTACG
KF112879_1_Foot_and_mouth_disease_virus_type_O_isolate_TAI_22_2009_complete_genome	4985	5105	AAAGGCAAGCCTTTCAACAGCAAAGTCATCATTGCCACCACCAACCTGTACTCGGGCTTCACCCCGAGAACCATGGTGTGCCCCGATGCGCTGAACCGAAGGTTTCACTTTGACATTGAC
MF782478_1_Foot_and_mouth_disease_virus_type_Asia_1_isolate_BAN_TA_Ma_167_2013_complete_genome	4868	4988	ACCGTCGTTGTGATGGATGATTTAGGCCAGAACCCTGACGGCAAGGACTTCAAGTACTTCGCCCAGATGGTGTCAACCACGGGGTTCATCCCGCCAATGGCTTCACTTGAAGACAAAGGT
MH053320_1_Foot_and_mouth_disease_virus_type_SAT_1_isolate_K303_83_complete_genome	4313	4433	GGTCAACACCCGAAGACTTGGAGAGAGCAGAAAAACAGCTCAAGGCACGTGACATCAACGACATCTTCGCCATTCTCAAGAACGGCGAGTGGCTGGTCAAACTTATCCTGGCAATCCGCG
AY593751_1_Foot_and_mouth_disease_virus_A_isolate_a10holland_iso82_complete_genome	1678	1798	GCAACCGGCTCGCAGAACCAGTCTGGCAACACTGGCAGCATAATTAACAACTACTACATGCAGCAATACCAGAACTCCATGGACACACAGCTTGGTGACAACGCCATCAGTGGAGGCTCC
DQ989313_1_Foot_and_mouth_disease_virus_type_Asia_1_isolate_IND_52_87_complete_genome	720	840	CAAGTTTCCACAACTGACACAAACCGTGCAACTTGAAACTCCGCCTGGTCTTTCCAGGTCTAGAGGGGTGACACCTTGTACTGTGTTTGACTCCACGCTCGGTCCACCAGCGAGTGTTAG
KJ206908_1_Foot_and_mouth_disease_virus_type_O_isolate_BHU_1_2013_polyprotein_gene_complete_cds	6364	6484	CGGTGTGATCAACAACGCCGATGTTGGGAGACTGATTTTCTCTGGTGAGGCCCTCACCTACAAGGACATTGTAGTGTGTATGGATGGTGACACCATGCCTGGCCTCTTTGCCTACAGAGC
MG725872_1_Foot_and_mouth_disease_virus_type_A_isolate_A_NIG_1_13_complete_genome	3824	3944	GCTCCTTAATTTTGACCTACTCAAGTTGGCAGGGGACGTCGAGTCCAACCCTGGGCCCTTCTTCTTCTCCGACGTTAGGTCGAACTTCACCAAGCTGGTGGAGATCGTCAACCAAATGCA
KJ206910_1_Foot_and_mouth_disease_virus_type_O_isolate_SAU_3_2013_polyprotein_gene_complete_cds	4440	4560	GTGGCTGGTCAAGCTGATTCTTGCCATCCGCGACTGGATCAAGGCATGGATCGCCTCAGAAGAAAAGTTTGTCACCATGACAGACTTGGTGCCTGGCATCCTTGAAAAGCAGCGGGATCT
KF694732_1_Foot_and_mouth_disease_virus_type_O_isolate_O_S02KOR_2002_complete_genome	5236	5356	CATGGCCGTTGAAATGAAGAGAATGCAACAAGATATGTTCAAGCCTCAACCGCCCCTCCAGAACGTCTACCAGCTTGTTCAGGAGGTGATTGACCGGGTCGAGCTCCACGAGAAGGTGTC
KM268895_1_Foot_and_mouth_disease_virus_type_O_isolate_TUR_12_2013_complete_genome	4047	4167	ACTTTAACCGGTTGGTGTCTGCATTTGAGGAATTGGCCACTGGAGTGAAGGCTATCAGAACTGGTCTCGACGAGGCCAAACCCTGGTACAAGCTCATCAAGCTCCTGAGCCGCCTGTCAT
DQ989307_1_Foot_and_mouth_disease_virus_type_Asia_1_isolate_IND_247_92_complete_genome	2517	2637	CCGTTCGTGGGTGTCAACAGATACGACCAGTACGCGCTTCACAAACCGTGGACGCTCGTTGTGATGGTGTTGGCCCCACTCACCGTCAAAACTGGTGGTTCTGAACAGATTAAGGTTTAC
HM854024_1_Foot_and_mouth_disease_virus_type_A_strain_IND17_82_complete_genome	4440	4560	GCCATCCGCGACTGGATCAAGGCATGGATCGCCTCAGAAGAAAAGTTTGTCACCATGACAGACTTGGTGCCTGGCATCCTTGAAAAGCAACGGGATCTCAACGACCCCAGCAAGTACAAG
MH053332_1_Foot_and_mouth_disease_virus_type_SAT_2_isolate_BOT_BUFF_170_74_complete_genome	839	959	GTGAAACACACCTTAAGGTAACACTGAGACTGGTACTTGGTTTCTGGAGACAGGCTAAGGATGCCCTTCAGGTACCCCGAGGTAACACGAGACACTCGGGATCTGAGAAGGGGACCAGGA
AF308157_1_Foot_and_mouth_disease_virus_complete_genome	4306	4426	GGCCGGGTTGGTCAAAGTCGCCTCGAGTTTCTTCCAGTCCACACCCGAAGACCTCGAGAGAGCAGAAAAGCAGCTCAAAGCACGTGACATCAACGACATATTTGCCGTTCTTAAGAACGG
MH053351_1_Foot_and_mouth_disease_virus_type_SAT_3_isolate_ZIM_2_84_complete_genome	599	719	AGACCAACCCAACCCGTGCAACTGCAAGTTTCGCCCGGTCTTTCCGGGTCTAGAGAGACAAACAGATGTACTGAGGCCAACTCCACGATTGGTCTACTAGCGGGTACTAGTAACACTCAC
HQ832579_1_Foot_and_mouth_disease_virus_type_A_isolate_IND_281_2003_complete_genome	829	949	GGACCCATCATGTGTGCAACCCCAGCACGGCAACTTTACTGTGAAAGCCACTTTAAGGTGACACTGATACTGGTACTCAACCACTGGTGACAGGCTAAGGATGCCCATCAGTACCCCGAG
AY593779_1_Foot_and_mouth_disease_virus_A_isolate_a4wg_iso72_complete_genome	1657	1777	GGGAGCTGGGCAATCCAGCCCAGCAACCGGCTCGCAGAACCAGTCTGGTAACACCGGCAGCATAATTAACAACTACTACATGCAGCAATACCAGAATTCCATGGACACACAGCTTGGTGA
KY086466_1_Foot_and_mouth_disease_virus_type_O_strain_O_GC_SKR_2016_complete_genome	1198	1318	ATGTCGATGAGCCTTTCTTCGACTGGGTGTATGAATCATCTGAAAACCTCACCCTTGAGGCGATCAGACAACTGGAGAACATTACTGGTTTTGAGTTGCACGAGGGTGGCCCGCCCGCCC
KC503937_1_Foot_and_mouth_disease_virus_type_O_strain_Andong_complete_genome	954	1074	AGGCTAAGGATGCCCTTCAGGTACCCCGAGGTAACACGCGACACTCAGGATCTGAGAAGGGGATTGGGGCTTCTGTAAAAGCGCCCAGTTTAAAAAGCTTCTATGCCTGAATAGGCGACC
KX162590_1_Foot_and_mouth_disease_virus_type_O_strain_O_SKR_JC_2014_complete_genome	6009	6129	CCCGTTGAGCTCATACTCGACGGGAAGACAGTAGCCATCTGCTGTGCTACTGGAGTGTTTGGTACTGCCTACCTCGTGCCCCGTCATCTTTTCGCTGAGAAGTACGACAAGATCATGTTG
KF112881_1_Foot_and_mouth_disease_virus_type_O_isolate_MOG_7_2010_complete_genome	593	713	GCCGTTGCTTGAGGAGGACTTGTACAAACACGGTTCACACGAGTTCCCACAACCAACACAAACCGTGCAACTTGGAATCCCGCCTGGTCTTTCCAGGTCTGGAGGGGTAACACTTTGTAC
KC503937_1_Foot_and_mouth_disease_virus_type_O_strain_Andong_complete_genome	3938	4058	GTTGGCAGGGGACGTGGAGTCCAACCCTGGGCCCTTCTTCTTCTCTGACGTCAGGTCAAACTTCACCAAACTGGTGGAAACCATCAACCAGATGCAAGAGGACATGTCAACAAAACACGG
AY593793_1_Foot_and_mouth_disease_virus_A_isolate_aphilippines_iso50_complete_genome	952	1072	CTTCAGGTACCCCGAGGTAACACGTGACACTCGGGATCTGAGAAGGGGACTAGGGCTTCTGTAAAAGTGCCTAGTTTAAAAAGCTTCTATGCCTGAATAGGTGACCGGAGGCCGGCACCT
KY322670_1_Foot_and_mouth_disease_virus_type_O_isolate_LAO_1_2013_complete_genome	475	595	CCAGCGTCAACGGGATGTAACCACAAGACAGACCTTCGCCCGGAAGTAAAACGGCAACTTGTACAGTTTTTCCCGTTTTCATGAGAAATGGGACGTCAGCGCACGAAACGCGCCGTTGCT
AY593809_1_Foot_and_mouth_disease_virus_C5_isolate_c5arg_iso60_complete_genome	3324	3444	AGACGCAAGTCCAACGTCGTCACCACACTGACGTTGCCTTCGTTCTTGATCGGTTTGTGAAGGTTCCTGTGTCGGGCGGACAACAACACACACTGGACGTGATGCAGGTACACAAAGACA
KM257065_1_Foot_and_mouth_disease_virus_type_O_isolate_UKG_14597_2001_polyprotein_gene_complete_cds	2254	2374	AAACGGCTGGGATGTTGAGGTCACCGCAGTGGGAAATCAGTTCAACGGAGGATGTCTGTTGGTGGCCATGGTGCCAGAACTTTGCTCTATTGACAAGAGAGAGCTGTACCAGCTCACGCT
MH053350_1_Foot_and_mouth_disease_virus_type_SAT_3_isolate_ZIM_P6_83_WN_19_complete_genome	3355	3475	AAACAATTGACCTCATGGACACGAAGGAACACACGCTGGTGGGCGCAATCCTGCGCTCTGCTACGTATTATTTCTGTGACCTTGAGGTTGCTGTGTTGGGTGATGCGAAGTGGGCTGCGT
DQ989307_1_Foot_and_mouth_disease_virus_type_Asia_1_isolate_IND_247_92_complete_genome	479	599	GTTCCCGACGTTAAAGGGTTGTAACCATAAGCTTGGAACCGTCTTGCCCGACGTTAACGGGCTGCAACCACATGCTTGTACCGCTTTCCCCTGCGTTAACGGGGTGTAACCACAAGATGT
KF985189_1_Foot_and_mouth_disease_virus_type_O_isolate_BAN_NA_Ha_156_2013_complete_genome	4305	4425	TCCACACCCGAAGACCTCGAGAGAGCAGAGAAACAGCTCAAAGCACGTGACATCAATGACATCTTCGCCATTCTCAAGAACGGCGAGTGGCTGGTCAAACTGATCCTTGCTATCCGCGAC
AY593773_1_Foot_and_mouth_disease_virus_A_isolate_a29peru_iso37_complete_genome	1427	1547	CCAAACCGGTGTCGGTACTGCCTCGCGACCCAGCGAGGTATGTATGGTCGATGGTACGGACATGTGTCTGGCTGATTTTCACGCAGGCATCTTTCTAAAAGGCAAGGAACATGCTGTCTT
AY593763_1_Foot_and_mouth_disease_virus_A_isolate_a22iraq64_iso86_complete_genome	356	476	AAGTCCGCCTTTCACCCCCCCCCCCCTAAGTTTTACCGTCACACCCGACGTTAAAGGGAAATAACCACAAGCTTGACACCGTCTTGTCCGACGTTAAAGGGCTGTAACCACAAGCTTGCA
JX869178_1_Foot_and_mouth_disease_virus_type_O_isolate_BFS_1836_complete_genome	2137	2257	ACCCACCTCTTCGATTGGGTCACCAGTGACTCATTCGGACGTTGCCACCTCCTGGAACTCCCGACCGATCACAAAGGTGTTTACGGCAGTCTGACCGATTCGTATGCATACATGAGAAAC
KY072818_1_Foot_and_mouth_disease_virus_type_O_isolate_YNTBa_complete_genome	5567	5687	CGCAAGAGACAGCAGATGGTGGATGATGCAGTGAATGAGTACACTGAGAAAGCCAACATCACCACAGACGACAAGACTCTTGATGAGGCGGAAAAGAACCCCTTGGAGACGAGCGGTGCC
KJ825806_1_Foot_and_mouth_disease_virus_type_O_isolate_IND811_1552_2013_complete_genome	594	714	TGCGCACGAAACGCGCCGTCGCTTGAGGAAAGCTTGTACAAACACGATCTATGCAGGTTTCCACAACTGACACAAACCGTGCAATTTGAAGCTCCGCCTGGTCTTTCCAGGTCTAGAGGG
AY593823_1_Foot_and_mouth_disease_virus_O_isolate_o1manisa_iso87_complete_genome	1308	1428	GTCTACGACTCGCCTGAAAACCTCACTCTTGAGGCAATCAAACAGTTGGAAGAGACAACCGGTCTTGAGCTGCACGAGGGTGGACCACCCGCTCTCGTCATCTGGAACATCAAACACTTG
AY593849_1_Foot_and_mouth_disease_virus_SAT_2_isolate_sat2_3kenya_21_complete_genome	4516	4636	GAAGTTCGTCACCATGACGGACCTTGTGCCTGGTATCTTGGAGAAACAGCGTGATCTCAATGATCCGTCCAAGTATCATGAAGCAAAGGAGTGGCTCGAGAATGCCCGCCAGGCATGCCT
JX040492_1_Foot_and_mouth_disease_virus_type_O_isolate_TUR_36_2010_complete_genome	951	1071	GGTACCCCGAGGTAACAAGCGACACTCGGGATCTGAGAAGGGGACTGGGACTTCTTTAAAAGTGCCTAGTTTAAAAAGCTTCTATGCCTGAATAGGCGACCGGAGGTCGGCGCCTTTCCT
AY686687_1_Foot_and_mouth_disease_virus_O_ES_2001_isolate_O_ES_2001_complete_genome	1199	1319	AGGTCTTCTACTCCAGACCCAACAACCACGACAACTGTTGGCTGAACGCCATCCTCCAACTGTTCAGGTATGTTGACGAACCTTTCCTCGAGTGGGTCTACGACTCACCTGAGGACCTCA
KU291242_1_Foot_and_mouth_disease_virus_type_O_isolate_MOR_1_2015_complete_genome	6683	6803	GGCGTGTTCAACCCTGAATTTGGCCCCGCTGCCTTGTCAAACAAGGACCCACGGCTGAATGAAGGAGTTGTCCTTGATGAGGTCATCTTCTCCAAACACAAGGGAGACGCCAAGATGTCT
HQ632771_1_Foot_and_mouth_disease_virus_type_O_isolate_MAY_8_2005_complete_genome	5142	5262	CCAACCCAGTGGCAATGTTCCAGTACGACTGCGCTCTTCTCAACGGGATGGCTGTTGAAATGAAGAGGATGCAACAGGACATGTTCAAACCACAGCCGCCTCTCCAGAACGTCTACCAAC
LC438822_1_Foot_and_mouth_disease_virus_type_O_O_MYA_Yan_3_2016_gene_for_polyprotein_complete_cds	4568	4688	TTAACAGTAAGGTCATCATAGCCACCACCAACCTGTACTCGGGGTTCACCCCGAGAACAATGGTGTGCCCTGACGCACTGAACCGCAGGTTTCACTTTGACATTGATGTGAGCGCCAAGG
DQ989312_1_Foot_and_mouth_disease_virus_type_Asia_1_isolate_IND_13_91_complete_genome	6832	6952	ACACGGTGTGTTTAACCCTGAATTTGGGCCTGCCGCCTTGTCAAACAAGGACCCGCGCCTGAACGAGGGAGTTGTCCTCGATGAAGTCATCTTCTCCAAACACAAGGGAGACACCAAGAT
JF749862_1_Foot_and_mouth_disease_virus_type_SAT_2_isolate_UGA_002_2002_complete_genome	4085	4205	GATGAGGCCAAACCCTGGTATAAAGTCATCAAACTCCTCAGCCGATTGTCATGCATGGCCGCTGTAGCAGCACGCTCAAAGGATCCAGTCCTCGTAGCAATAATGCTGGCTGACACCGGT
DQ404172_1_Foot_and_mouth_disease_virus_type_O_strain_UKG_621_2001_complete_genome	4511	4631	ATCGCCTCAGAAGAAAAGTTTGTCACCATGACAGACCTGGTACCTGGCATCCTTGAAAAGCAGCGGGATCTCAACGACCCAAGCAAGTACAAAGAGGCCAAGGAGTGGCTCGACAACGCG
AY593819_1_Foot_and_mouth_disease_virus_O_isolate_o1campos94_iso94_complete_genome	6532	6652	GGAGCCGTTCTTGCCAAAGACGGAGCTGACACTTTCATCGTCGGCACTCACTCTGCAGGAGGCAACGGAGTTGGATACTGCTCATGCGTTTCCAGGTCCATGCTTCTTAAAATGAAGGCA
MH053340_1_Foot_and_mouth_disease_virus_type_SAT_3_isolate_MAL_3_76_complete_genome	2994	3114	AGGACTGAACTCCAAGTTCACGTTCACAGTGCCGTACATGTCTGCAGCTGACTTTGCTTACACCTACTGCGACGAGCCTGAACAGGCCTCCGCACAAGGTTGGGTAACGCTGTACCAAAT
MH053311_1_Foot_and_mouth_disease_virus_type_O_isolate_ETH_3_2004_complete_genome	1560	1680	CTTCTACCCGTGGACACCGGACCCGTCCGATGTTCTGGTGTTTGTTCCGTACGATCAAGAACCACTCAATGGTGACTGGAAAGGAAAGGTTCAAAAGCGGCTCAAAGGAGCCGGACAATC
AY593768_1_Foot_and_mouth_disease_virus_A_isolate_a24cruzeiro_iso71_complete_genome	3358	3478	AGCCCAACACATGTCATTGACCTCATGCAGACTCACCAACACGGTCTGGTGGGTGCCTTGCTGCGTGCAGCCACGTACTACTTTTCTGACCTGGAAATTGTTGTACGGCACGAAGGCAAT
DQ989309_1_Foot_and_mouth_disease_virus_type_Asia_1_isolate_IND_82_96_complete_genome	479	599	TCGTTCCCGACGTTACAGGGACGTAACCACAAACTTGAAACCGTCTTGCCCGACGTTAACGGGCTGTAACCACATGTTTACACCACCTTTCCCGGCGCTAACGGGATGCAACCACATGAT
DQ404159_1_Foot_and_mouth_disease_virus_type_O_strain_UKG_14603_2001_complete_genome	7119	7239	TGGAGAAAAGAGAGTACAAGTTTACATGCCAGACCTTCCTGAAGGACGAGATTCGCCCGATGGAGAAGGTACGTGCCGGCAAGACTCGCATTGTCGACGTCCTGCCCGTTGAACACATTC
MH053330_1_Foot_and_mouth_disease_virus_type_SAT_2_isolate_BOT_BUFF_17_69_complete_genome	4924	5044	AGGGTTCATCCCTCCCATGGCCTCACTCGAAGATAAGGGAAAACCGTTCAACAGCAAGGTCATCATTGCGACGAGCAACCTTTATTCTGGGTTCACACCTAGGACGATGGTCTGCCCCGA
DQ989308_1_Foot_and_mouth_disease_virus_type_Asia_1_isolate_IND_397_97_complete_genome	2278	2398	CCTGGAACTCCCCACTGAACACAAAGGCGTGTACGGCAGTCTTATGGATTCGTACGCCTACATGAGAAATGGGTGGGACATAGAGGTGACTGCTGTTGGAAACCAGTTCAACGGCGGTTG
MH053314_1_Foot_and_mouth_disease_virus_type_O_isolate_ETH_1_2007_complete_genome	7817	7937	TTCCACATGGATTATGGAACTGGGTTTTACAAACCTGTGATGGCCTCGAAGACCCTCGAGGCTATCCTCTCCTTTGCACGCCGTGGGACCATTCAGGAGAAGTTGATCTCCGTGGCAGGA
DQ478937_1_Foot_and_mouth_disease_virus_type_O_complete_genome	2040	2160	TTGTGAGCGGACCCAACACCTCTGGTCTTGAGACCAGGGTCATCCAGGCAGAACGATTCTTCAAAACCCACTTGTTTGACTGGGTCACCAGTGACCCATTTGGACGATGTCACCTACTGG
AY593814_1_Foot_and_mouth_disease_virus_O_isolate_o1argentina_iso5_complete_genome	2021	2141	GACCCAGTCAAGCGTTGGAGTCACATACGGGTACGCAACAGCTGAGGATTTTGTGAGCGGACCGAACACTTCTGGTCTCGAGACCAGAGTTGTGCAGGCAGAACGGTTTTTCAAAACCCA
MH053311_1_Foot_and_mouth_disease_virus_type_O_isolate_ETH_3_2004_complete_genome	4446	4566	ATTGATTCTTGCCATCCGCGACTGGATTAAGGCATGGATCGCCTCAGAAGAGAAGTTCGTCGCCGTGACGGACTTAGTGCCTGGTATCCTTGAAAAGCAACGGGACCTTAACGACCCGAG
HQ832592_1_Foot_and_mouth_disease_virus_type_A_isolate_IND_17_2009_complete_genome	4430	4550	CTTGCCATCCGCGACTGGATTAAGGCATGGATCGCCTCAGAAGAAAAGTTTGTCACCATGACAGACTTGGTGCCTGGCATCCTTGAAAAGCAGCGGGACCTCAACGACCCAAGCAAGTAC
AY687334_1_Foot_and_mouth_disease_virus_type_Asia_1_strain_IND_491_97_complete_genome	6043	6163	AAAAGATGGTCATGGGCAACACCAAGCCCGTTGAGCTCATACTCGACGGGAAGACAGTAGCCATCTGCTGTGCTACCGGAGTGTTTGGCACTGCTTACCTCGTACCTCGTCATCTTTTCG
HM854021_1_Foot_and_mouth_disease_virus_type_A_strain_IND81_00_complete_genome	5128	5248	CTTCTCAACGGCATGGCCGTTGAAATGAAGAGAATGCAACACGACATGTTTAAGCCTCAGCCACCCCTCCAGAACGTGTACCAACTTGTTCAGGAGGTGATTGACCGGGTCGAGCTCCAC
MH053348_1_Foot_and_mouth_disease_virus_type_SAT_3_isolate_RHO_11_77_complete_genome	3596	3716	TACCGTGTACAACGGCACCTGCAAATATTCCAAAACCCAACGCGTCACACCACGCCGTGGTGACTTGGCCGTACTGGCACAACGCGTTGAGAATGAAACCACAAGATGCACACCCACAAC
HQ632771_1_Foot_and_mouth_disease_virus_type_O_isolate_MAY_8_2005_complete_genome	1197	1317	ACGACAACTGTTGGCTGAACGCCATCCTCCAATTGTTCAGGTACGTCGACGAACCCTTCCTTGAGTGGGTCTACGACTCGCCTGAGAACCTCACCCTCGAAGCAATTAACAAGCTGGAAG
HQ832585_1_Foot_and_mouth_disease_virus_type_A_isolate_IND_26_2006_complete_genome	6404	6524	AGACTGATTTTCTCTGGTGAGGCCCTTACCTACAAGGACATTGTAGTGTGCATGGATGGAGACACCATGCCTGGCCTCTTTGCCTACAAAGCCGCCACCAAGGCTGGCTATTGTGGAGGA
FJ175661_1_Foot_and_mouth_disease_virus_type_O_isolate_Israel_07_6378_complete_genome	481	601	TCGTTCCCGACGTTAAAGGGATGAAACCACAAGCTTGGAACCGTCTTACCCGACGTTAACGGGTTGTGACCACACGCTTGTACCGCCTTTCCCGGCGTTAATGGGATGTAACCACAAGCT
EF117837_1_Foot_and_mouth_disease_virus_type_A_isolate_Lindholm_1_3_PAK3_2006_complete_genome	6193	6313	GGCACACGGTGTGTTTAACCCTGAGTTTGGCCCCGCTGCCTTGTCCAACAAGGACCCGCGGTTAAATGAAGGGGTTGTCCTCGATGAGGTCATCTTCTCCAAACACAAAGGAGATACCAA
AY687333_1_Foot_and_mouth_disease_virus_type_Asia_1_isolate_IND_321_01_complete_genome	4503	4623	AGAAGAAAAGTTTGTCACCATGACGGACTTGGTGCCTGGCATCCTCGAAAAGCAGCGGGACCTTAATGACCCAAGCAAGTACAAGGAGGCCAAGGAGTGGCTTGAAAACGCGCGACAAGC
AY593806_1_Foot_and_mouth_disease_virus_C3_isolate_c3ind_iso19_complete_genome	2728	2848	ACAAACTACCTGGATGTTGCTGAGGCTTGCCCCACTCTCCTGACGTTCGAGAACGTGCCTTACGTTTCAACACGGACTGATGGACAAAGGCTGTTGGCCAAGTTCGACGTGTCATTGGCA
AY593828_1_Foot_and_mouth_disease_virus_O_isolate_o5india_iso34_complete_genome	3839	3959	TGGCGCCTGTGAAACAGCTCCTGAATTTTGACCTGCTCAAGTTGGCGGGAGACGTTGAGTCCAACCCTGGGCCCTTCTTCTTCTCCGACGTTAGGTCAAACTTCTCCAAGCTGGTAGAAA
HQ412603_1_Foot_and_mouth_disease_virus_type_O_strain_O_YM_YN_2000_complete_genome	5503	5623	TCGAGATCGTAGCTCTGTGTTTAACTCTCTTGGCAAACATAGTAATTATGCTCCGCCAAACGCGCAGGAGGCACCAGTCAGTAGAAGACCCGCTGGACGACAATGTGACTCCTGACGGCG
HQ832592_1_Foot_and_mouth_disease_virus_type_A_isolate_IND_17_2009_complete_genome	3353	3473	ATACATGTCATTGACCTCATGCAAACCCACCAACACGGATTGGTTGGTGCCCTGTTACGTGCTGCCACGTACTACTTCTCCGACCTGGAGATTGTGGTTCGTCACGACGGCAACCTGACA
KJ825808_1_Foot_and_mouth_disease_virus_type_O_isolate_IND141_306_2013_complete_genome	2378	2498	TACCAACTCACGCTCTTTCCCCATCAGTTCATCAACCCTCGCACGAACATGACGGCACACATTACTGTGCCCTTTGTTGGCGTCAACCGCTATGACCAGTACAAGGTACACAAGCCCTGG
KM268901_1_Foot_and_mouth_disease_virus_type_SAT_3_isolate_ZIM_6_91_complete_genome	6280	6400	ATCTCACGGGACACTTCCGTGACACCATGAAACTGTCGAAAGGCAGCCCCGTCGTTGGTGTTGTCAACAACGCTGATGTCGGAAGACTCATCTTCTCAGGAGACGCACTGACCTACAAAG
DQ989303_1_Foot_and_mouth_disease_virus_type_Asia_1_isolate_IND_151_94_complete_genome	5961	6081	CCACTGAAAGTGAAAGTGAAAGCCCCGGTCGCGAAGGAAGGACCTTACGAGGGACCGGTGAAGAAGCCTGTCGCTTTGAAAGTGAAAGCTAAGAACCTGATTGTCACTGAGAGTGGTGCC
AF506822_2_Foot_and_mouth_disease_virus_O_strain_China_1_99_Tibet_complete_genome	4973	5093	AGGACAAAGGCAAACCTTTCAACAGCAAGGTCATCATCGCCACCACCAACCTGTACTCGGGCTTCACCCCGAGAACTATGGTGTGCCCTGATGCACTGAACCGAAGGTTCCACTTTGACA
FJ906802_1_Foot_and_mouth_disease_virus_type_Asia_1_strain_Asia1_WHN_CHA_06_complete_genome	2865	2985	CTACTTGGCAGGTTTGGCACAGTACTACACACAGTACAGCGGCACTATGAATATCCACTTCATGTTCACCGGACCCACGGATGCCAAAGCCCGCTACATGGTGGCTTACATACCTCCTGG
LC149695_1_Foot_and_mouth_disease_virus_type_O_gene_for_polyprotein_complete_cds_strain_O_JPN_2010_165_2S	5582	5702	AGTGAAAGCTAAGAACTTGATCGTCACCGAGAGTGGTGTCCCCCCGACCGACTTGCAAAAGATGGTCATGGGTAACACCAAGCCCGTTGAGCTCATACTCGACGGGAAGACAGTAGCCAT
KT968663_1_Foot_and_mouth_disease_virus_type_A_isolate_A_HY_CHA_2013_complete_genome	6673	6793	GCGTGTTCAACCCCGAATACGGCCCTGCTGCCTTGTCCAACAAGGATCCACGGCTGAATGAAGGGGTTGTCCTCGACGAGGTCATCTTCTCCAAACACAAAGGAGACACAAAAATGTCAC
AY593811_1_Foot_and_mouth_disease_virus_O_isolate_o10phil54_iso54_complete_genome	3921	4041	AAGCTGGCGGGAGACGTGGAGTCCAACCCTGGGCCCTTCTTCTTCTCCGACGTTAGGTCAAACTTCACCAAGCTGGTAGAAACTATCAACCAGATGCAGGAGGACATGTCAACAAAGCAC
JF749843_1_Foot_and_mouth_disease_virus_type_A_isolate_Egypt_2006_complete_genome	1307	1427	CCCGAAAACCTCACCCTTCAAGCAATTGAACAACTGGAGGAACTCACCGGTCTTGAACTCCACGAGGGTGGACCACCCGCTCTCGTCATTTGGAACATTAAACACTTGCTCCACACTGGC
MF678823_1_Foot_and_mouth_disease_virus_type_SAT_1_isolate_SAT1_NIG_1_15_complete_genome	118	238	ACTAAGTAGCCACGGCAATTGCTGGTTCGCAAGGAATCTACTATGACCGCCCGTTCACTCTCTTAGGCGCAACGTTGGAATTCCGACTATCCCTTTGAGGGCCGTTCGGGTGCTCTAGAT
AY593830_1_Foot_and_mouth_disease_virus_O_isolate_o7poland_iso49_complete_genome	4867	4987	AACCAGCAAACCGTCGTTGTGATGGATGATTTGGGCCAGAACCCTGACGGCAAGGACTTTAAATACTTTGCCCAAATGGTCTCGACCACAGGGTTCATCCCGCCCATGGCATCACTCGAG
JF749851_1_Foot_and_mouth_disease_virus_type_O_isolate_IRN_073_2001_complete_genome	2377	2497	TCCTCACCAGTTCATCAACCCCCGAACGAACATGACGGCACACATCACCGTGCCCTTTGTTGGTGTCAACCGCTACGACCAGTACAAGGTACACAAACCTTGGACCCTTGTGGTAATGGT
MH053335_1_Foot_and_mouth_disease_virus_type_SAT_2_isolate_SRHO_1_65_complete_genome	6693	6813	AGCCTGAATTTGGACCTGCCGCCCTGTCGAACAACGACAAACGCCTGGATGAAGGCGTGGTGTTGGACGAAGTCATCTTCTCCAAGCACAAGGGCGATACAAAAATGTCTGAGGCTGACA
MH053306_1_Foot_and_mouth_disease_virus_type_A_isolate_TCH_2_73_complete_genome	6631	6751	ACACATTGACCCCGAACCACACCATGAGGGGTTGATTGTTGACACCAGAGATGTGGAAGAACGCGTCCACGTGATGCGGAAAACAAAGCTTGCACCCACCGTTGCACACGGTGTGTTCAA
KX534089_1_Foot_and_mouth_disease_virus_type_O_strain_O_SKR_GJ_2016_complete_genome	3799	3919	TGGCACCTGTAAAGCAGTCCTTGAACTTTGATCTGCTCAAGTTGGCAGGGGACGTGGAGTCCAACCCAGGGCCCCTCTTCTTCTCTGACGTCAGGTCAAACTTCACCAAACTGGTGGAAA
AF274010_1_Foot_and_mouth_disease_virus_C_strain_C_S8_clone_MARLS_complete_genome	6683	6803	CGCGCACGGTGTGTTCAATCCTGAGTTCGGGCCTGCCGCCTTGTCTAACAAGGACCCACGCCTGAACGAAGGTGTTGTCCTCGATGAAGTCATTTTCTCCAAGCATAAAGGAGACACAAA
AY593773_1_Foot_and_mouth_disease_virus_A_isolate_a29peru_iso37_complete_genome	6418	6538	GGAGACTGATTTTCTCTGGTGAGGCCCTTACCTACAAGGACATTGTAGTTTGCATGGATGGGGACACCATGCCTGGCCTCTTTGCCTACAAAGCTGCCACTAAGGCTGGCTACTGTGGAG
MH053339_1_Foot_and_mouth_disease_virus_type_SAT_3_isolate_BOT_BUFF_13_70_complete_genome	714	834	TGGACCCACCGGGCCAAAAGCCACGTCTTGCGACCTCATGTGTGTGCAACCCCAGCACGGCAACTTGTTTGTGAAACACACCTTAAGGTAACACTGAGACTGGTACTTGGTTTCTGGAGA
KY086466_1_Foot_and_mouth_disease_virus_type_O_strain_O_GC_SKR_2016_complete_genome	2156	2276	CGACTCATACGCTTACATGAGAAACGGTTGGGATGTTGAAGTTACCGCTGTGGGGAATCAGTTCAACGGAGGCTGCCTACTAGTGGCCATGGTGCCTGAACTTTGTTCCATCGGGCAGAG
MH053313_1_Foot_and_mouth_disease_virus_type_O_isolate_ETH_2_2006_complete_genome	3721	3841	ACGGTGCCATCAAGGCCACTAGAGTGGTTGAACTGCTCTACCGCATGAAGAGGGCTGAAACATACTGTCCTCGGCCTCTTTTAGCCATCCACCCGAGTGAAGCCAGACACAAACAGAAGA
EF614457_1_Foot_and_mouth_disease_virus_type_O_strain_O_SKR_14_02_complete_genome	832	952	GGGCCGAAAGCCACGTCCTCACGGACCCACCATGTGTGCAACCCCAGCACGGCAACTTTACTGTGAAAACCACTTTAAGGTGACACTGATACTGGTACTCAATCACTGGTGACAGGCTAA
AY593776_1_Foot_and_mouth_disease_virus_A_isolate_a3mecklenburg_iso81_complete_genome	480	600	GCGTTAACGGGGACATCCACAAATACACTTTTGCCCGTTTTACGAGAAATGGGACGTCTGCGCACGTAACGCGCCGTCGCTTGAGGAGGACTTGTACAAACACGATCTACGCAGGTTTCC
MH053324_1_Foot_and_mouth_disease_virus_type_SAT_1_isolate_UGA_47_71_complete_genome	1665	1785	GGGTGCCGGGCAATCCAGCCCGGCTACCGGTTCACAGAATCAATCAGGCAACACTGGTAGCATCATCAACAATTACTACATGCAACAGTACCAGAACTCAATGGACACCCAACTGGGCGA
KF112888_1_Foot_and_mouth_disease_virus_type_O_isolate_DRK_31_2011_complete_genome	2019	2139	AACCCAGTCGAGTGTTGGCATAACGCACGGGTACGCAACAGCTGAGGATTTTGTGAGCGGGCCAAACACCTCTGGTCTTGAGACCAGAGTTGTCCAGGCGGAACGGTTTTTTAAAACCCA
LC320038_1_Foot_and_mouth_disease_virus_type_O_gene_for_polyprotein_complete_cds_strain_O_MOG_BU_2_7_2015	5010	5130	TCAGCACGAAGCAGCAATTGAATTCTTTGAGGGGATGGTCCACGACTCCATCAAGGAGGAGCTCCGACCCCTCATCCAACAGACATCATTCGTGAAACGCGCTTTCAAGCGCCTGAAGGA
FJ906802_1_Foot_and_mouth_disease_virus_type_Asia_1_strain_Asia1_WHN_CHA_06_complete_genome	3820	3940	CCCTTGCTGGCTCTTGACACCACACAAGACCGCCGTAAACAGGAGATCATTGCACCTGAGAAACAGACTTTGAACTTTGACCTACTCAAGTTGGCAGGAGACGTGGAGTCCAACCCTGGG
MH053346_1_Foot_and_mouth_disease_virus_type_SAT_3_isolate_RHO_16_76_complete_genome	2621	2741	GTTCACCAACCTGTTGGATGTCGCCGAGGCGTGCCCAACTTTCCTGGACTTTGACGGCACACCTTACGTCAAAACCAGGCATAACAGCGGGAGCAAAATACTGGCACACATTGATTTGGC
JX040491_1_Foot_and_mouth_disease_virus_type_O_isolate_TUR_18_2010_complete_genome	5936	6056	GAAAGCAAAAGCCCCGGTCGTTAAGGAAGGGCCTTACGAGGGACCAGTGAAGAAGCCTGTCGCTTTGAAAGTGAAAGCAAAGAACCTGATTGTCACTGAGAGTGGTGCCCCACCGACTGA
AY593765_1_Foot_and_mouth_disease_virus_A_isolate_a22turkey_iso66_complete_genome	2021	2141	CCACAACCCAATCGAGTGTGGGAGTCACGTACGGGTACTCCACCCAGGAAGATCATGTTTCCGGACCTAACACATCTGGTTTGGAGACGCGGGTGGTGCAGGCAGAAAGATTTTTCAAGA
AY593770_1_Foot_and_mouth_disease_virus_A_isolate_a26arg_iso74_complete_genome	3698	3818	ACGAGCTTCTCGTGCGCATGAAACGGGCCGAGCTCTACTGCCCCAGACCGCTGTTGGCTGTAGAAGTGTCATCACAAGACAGGCACAAGCAAAAGATCATTGCACCTACAAAGCAACTTC
JX040499_1_Foot_and_mouth_disease_virus_type_O_isolate_TUR_8_2011_complete_genome	951	1071	GGTACCCCGAGGTAACAAGTGACACTCGGGATCTGAGAAGGGGACTGGGACTTCTTTAAAAGTGCCTAGTTTAAAAAGCTTCTATGCCTGAATAGGCGACCGGAGGCCGGCGCCTTTCCT
KM268901_1_Foot_and_mouth_disease_virus_type_SAT_3_isolate_ZIM_6_91_complete_genome	1422	1542	ACCCTCGCTGACTTCCACGCCGGTATTTTCATCAAAGGTACTGAACACGCTGTGTTCGCCCTCAACACATCCGAGGGTTGGTACGCCATTGATGATGAGGTGTTCTATCCATGGACACCC
MH053307_1_Foot_and_mouth_disease_virus_type_A_isolate_Zambia_90_complete_genome	4445	4565	GTGGCTGGTCAAGCTGATTCTTGCCATCCGCGACTGGATTAAGGCATGGATCGCCTCAGAAGAAAAGTTCGTCACCATGACGGACTTGGTGCCTGGCATCCTTGAGAAACAACGGGATCT
AF026168_2_Foot_and_mouth_disease_virus_O_strain_Chu_Pei_complete_genome	2382	2502	GGATTCGGATAGAGTGCTAGCCCGGTTCGATTTGTCCCTCGCGGCAAAACATATGTCGAACACTTTTCTCGCGGGTCTTGCCCAGTACTACACACAGTACAGCGGCACCATTAACCTGCA
AY593823_1_Foot_and_mouth_disease_virus_O_isolate_o1manisa_iso87_complete_genome	6660	6780	ATTGACCCTGAACCACACCACGAGGGGTTGATTGTTGATACCAGAGATGTGGAAGAGCGCGTGCATGTCATGCGTAAAACCAAGCTTGCACCCACCGTGGCACACGGTGTGTTTAACCCT
AY593810_1_Foot_and_mouth_disease_virus_C_isolate_cwald_iso32_complete_genome	3219	3339	TACCACTACCGTTGAGAACTACGGAGGCGAGACGCAAGTCCAACGTCGCCATCACACTGACGTTGCCTTTGTTCTTGATCGGTTCGTGAAGGTCCAAGTGTCGGACAACCAACACACACT
KT968663_1_Foot_and_mouth_disease_virus_type_A_isolate_A_HY_CHA_2013_complete_genome	477	597	TCATGAGAAACGGGACGTCAGCGCACGAAACGCGCCGTTGCTTGAGGAGGACTTGTACAAACACGATTTACGCAGGTTCCCACAACCAACACAAACCGTGCAATTTGAAATCCCGCCTGG
HQ832579_1_Foot_and_mouth_disease_virus_type_A_isolate_IND_281_2003_complete_genome	355	475	CCCGCCTTTCATTTTTACCGTCGTTCCCGACGTTAAAAGGAGATAACCACAAGCTCAACGCCGTCTTGTCCGACGTTAAAGGACTGCCACCGTAAGCTTGTACCGCCTTTCCCGGCGTTA
EF149010_1_Foot_and_mouth_disease_virus_type_Asia_1_strain_Asia_1_HNK_CHA_05_complete_genome	6761	6881	CTGAATTCGGGCCTGCCGCCTTGTCCAACAAAGACCCGCGCCTGAATGAAGGAGTTGTCCTCGATGAAGCCATCTTCTCCAAACACAAGGGAGACACAAAGATGTCTGAGGAGGACAAAG
KM257064_1_Foot_and_mouth_disease_virus_type_O_isolate_UKG_4998_2001_polyprotein_gene_complete_cds	5214	5334	ACGGCATGGCCGTTGAAATGAAGAGAATGCAACAAGATATGTTCAAGCCTCAACCGTCCCTCCAGAACGTCTACCAGCTTGTTCAGGAGGTGATTGACCGGGTCGAGCTCCACGAGAAGG
AY593808_1_Foot_and_mouth_disease_virus_C4_isolate_C4_Tierra_del_Fuego_iso2_complete_genome	3323	3443	AGACGCAAGTCCAACGTCGCCACCACACTGACGTTGCCTTCGTTCTTGACCGGTTTGTGAAGGTCAAAGCGTCGGGTAACCAACACACACTTGACGTGATGCAGGTACACAAAGACAGCA
AY686687_1_Foot_and_mouth_disease_virus_O_ES_2001_isolate_O_ES_2001_complete_genome	4441	4561	CTTAAGAACGGCGAGTGGCTGGTCAAACTGATCCTGGCCATCCGCGACTGGATCAAGGCATGGATCGCCTCAGAAGAAAAGTTTGTCACTATGACAGACCTGGTGCCTGGCATCCTTGAA
KU127247_1_Foot_and_mouth_disease_virus_type_A_isolate_SAU_1_2015_complete_genome	6413	6533	GACGTTGGGAGACTGATTTTCTCTGGTGAGGCTCTTACCTACAAAGACATTGTGGTGTGCATGGATGGAGACACCATGCCTGGCCTCTTTGCCTACAAAGCCGCCACCAAGGCTGGTTAC
KC412634_1_Foot_and_mouth_disease_virus_type_Asia_1_isolate_Asia1_HN_2006_complete_genome	2385	2505	ATCAGTTAACCCTCTTCCCACACCAGTTCATTAACCCGCGCACTAACATGACGGCTCACATTAACGTGCCGTACGTGGGTGTCAACAGGTACGACCAGTACGAGCTCCACAAACCGTGGA
MH053306_1_Foot_and_mouth_disease_virus_type_A_isolate_TCH_2_73_complete_genome	7460	7580	CACCCGAATGCCGAGTGGATTCTGAAGACCCTTGTGAACACGGAGCATGCCTACGAGAACAAATGCATCACTGTTGAAGGCGGGATGCCGTCTGGTTGTTCCGCGACAAGTATCATCAAC
DQ404172_1_Foot_and_mouth_disease_virus_type_O_strain_UKG_621_2001_complete_genome	5223	5343	GCATGGCCGTTGAAATGAAGAGAATGCAACAAGATATGTTCAAGCCTCAACCGTCCCTCCAGAACGTCTACCAGCTTGTCCAGGAGGTGATTGACCGGGTCGAGCTCCACGAGAAGGTGT
FJ824812_1_Foot_and_mouth_disease_virus_type_C_strain_C_S8p200_complete_genome	478	598	ACGGCTGCGTCACATAGTTTTGCCCGTTTTCACGAGAAATGGGACGTCTGCGCACGAAACGCGCCGTCGCTTGAGGAAGACTTGTACAAACACGATCTAAGCAGGTTTCCCCAACTGACA
HQ832590_1_Foot_and_mouth_disease_virus_type_A_isolate_IND_245_2007_complete_genome	830	950	TGGACCCATCATGTGTGCAACCCCAGCACGGCAGCTTTGCTGAGAAAACCACTTTAAGGTGACACTGATACTGGTACTCAATCACTGGTGACAGGCTAAGGATGCCCTTCAGGTACCCCG
KJ754939_1_Foot_and_mouth_disease_virus_type_A_isolate_BAN_GA_Sa_197_2013_complete_genome	6073	6193	AAAGATGGTCATGGGCAACACAAAGCCTGTTGAGCTCATCCTTGACGGGAAGACAGTAGCCATCTGCTGCGCTACTGGAGTGTTTGGTACTGCCTACCTCGTGCCTCGTCATCTTTTCGC
AY593793_1_Foot_and_mouth_disease_virus_A_isolate_aphilippines_iso50_complete_genome	6776	6896	CCCCGAATTCGGGCCTGCTGCCTTGTCCAACAAGGACCCACGCCTGAATGAAGGTGTTGTCCTCGATGAAGTCATCTTCTCCAAACACAAGGGAGACACAAAGATGTCTGAGGAGGACAA
AY593771_1_Foot_and_mouth_disease_virus_A_isolate_a27columbia_iso78_complete_genome	6535	6655	CCGTCCTTGCTAAGGACGGAGCTGACACCTTCATCGTTGGCACTCACTCTGCAGGAGGCAATGGAGTTGGATACTGCTCATGCGTTTCCAGGTCCATGCTTCTCAAAATGAAGGCACACA
KX375417_1_Foot_and_mouth_disease_virus_type_SAT_3_isolate_SAT3_ZIM_4_1981_complete_genome	4301	4421	CGAAGACTTGGAGAGAGCAGAGAAACAGCTCAAGGCACGTGACATCAACGACATCTTCGCCATCCTCAAGAACGGCGAATGGCTGGTCAAGCTTATCCTGGCAATCCGCGACTGGATCAA
MH891503_1_Foot_and_mouth_disease_virus_type_O_strain_O_VIT_8338_2017_polyprotein_gene_complete_cds	5629	5749	TGATTGTCACTGAGAGTGGTGCCCCACCGACCGACTTGCAAAAGATGGTTATGGGCAACACAAAGCCTGTTGAGCTCATCCTCGACGGGAAGACAGTAGCCATCTGTTGTGCTACTGGAG
AY593781_1_Foot_and_mouth_disease_virus_A_isolate_a5westerwald_iso73_complete_genome	5002	5122	AGGACAAAGGTAAACCCTTCAACAGTAAGGTCATCATTGCAACCACCAACCTGTACTCGGGCTTCACCCCGAGGACTATGGTGTGCCCTGACGCCCTGAACCGGAGGTTTCACTTTGACA
KY322671_1_Foot_and_mouth_disease_virus_type_O_isolate_MAY_2_2014_complete_genome	3918	4038	GGAGACGTTGAGTCCAACCCTGGGCCCTTCTTCTTCTCCGACGTCAGGTCAAATTTTTCCAAACTGGTGGAAACCATCAACCAGATGCAGGAGGACATGTCAACAAAGCACGGACCCGAC
JX947858_1_Foot_and_mouth_disease_virus_type_O_strain_persistent_OUKG_91dpc_complete_genome	4388	4508	GACCTTGAGAGAGCGGAGAAACAGCTCAAAGCACGTGACATCAATGACATATTCGCCATCCTCAAGAACGGCGAGTGGCTGGTCAAGCTGATTCTTGCCATCCGCGACTGGATCAAGGCA
AY593797_1_Foot_and_mouth_disease_virus_Asia_1_isolate_asia1_3kimron_iso61_complete_genome	1678	1798	GTTCACAAGCGACTCAAGGGAGCCGGGCAATCCAGCCCAGCGACTGGGTCGCAGAACCAGTCAGGTAACACTGGAAGCATCATCAACAACTACTACATGCAGCAATACCAGAATTCCATG
AY593801_1_Foot_and_mouth_disease_virus_A_isolate_A30_Uruguay_68_iso90_complete_genome	6298	6418	CTCATGGTGCTTCACCGTGGGAACCGCGTGAGAGACATCACGAAACACTTTCGTGACACAGCTAGACTGAAGAAAGGCACCCCCGTTGTTGGCGTTATTAACAATGCTGACGTCGGGAGA
MH053346_1_Foot_and_mouth_disease_virus_type_SAT_3_isolate_RHO_16_76_complete_genome	4408	4528	GCGACTGGATTAAGGCCTGGATTTCCTCAGAGGAGAAATACATCTCCATGACGGACCTTGTGCCACGCATTCTCGAGTGCCAGCGCAACCTCAATGATCCGTCCAAGTACCAGGAAAGCA
MH053306_1_Foot_and_mouth_disease_virus_type_A_isolate_TCH_2_73_complete_genome	5210	5330	GCCGTTGATATGAAGAGGATGCAGCAGGATGTGTTTAAGCCTCTACCACCCCTCGAGAACGTGTACCAACTCGTTCAAGAGGTGATTGAACGGGTCGAGCTCCACGAGAAAGTGTCGAGC
AY593787_1_Foot_and_mouth_disease_virus_A_isolate_abage_iso63_complete_genome	7364	7484	CACACTTCGCCCAATACAGAAACGTGTGGGACGTGGACTATTCGGCCTTTGATGCTAACCACTGCAGTGACGCTATGAACATCATGTTTGAGGAGGTGTTCCGCACGGAGTTCGGGTTCC
LC456871_1_Foot_and_mouth_disease_virus_type_O_O_GHA_Asu_10_2018_gene_for_polyprotein_complete_cds	3838	3958	CTGAGGACCTTGAGAGAGCGGAGAAGCAGCTCAAAGCACGTGACATCAACGACATATTCGCCATTCTCAAGAACGGCGAGTGGCTAGTCAAACTGATCCTCGCTATCCGCGACTGGGTAA
JX040492_1_Foot_and_mouth_disease_virus_type_O_isolate_TUR_36_2010_complete_genome	832	952	CGTCCTAACGGACCCACCATGTGTGCAACCCCAGCACGGCAACTTTTCTGTGAAAGCCACTTTAAGGTGACACTGAAACTGGTACTCAATCACTGGCGACAGGCTAAGGATGCCCTTCAG
LC149702_1_Foot_and_mouth_disease_virus_type_O_gene_for_polyprotein_complete_cds_strain_O_JPN_2010_180_3S	5574	5694	GCTTTGAAAGTGAAAGCTAAGAACTTGATCGTCACCGAGAGTGGTGCCCCCCCGACCGACTTGCAAAAGATGGTCATGGGTAACACCAAGCCCGTTGAGCTCATACTCGACGGGAAGACA
MH053327_1_Foot_and_mouth_disease_virus_type_SAT_1_isolate_UGA_BUFF_21_70_complete_genome	4147	4267	CATGGCCGCTGTAGCAGCACGCTCAAAGGACCCAGTCCTCGTAGCAATAATGCTGGCTGACACCGGTCTCGAAATACTGGACAGCACATTTGTAGTCAAGAAGATCTCTGACTCCCTCTC
AY593788_1_Foot_and_mouth_disease_virus_A_isolate_abrazil_iso67_complete_genome	833	953	CACGTCCGCAAGGACCCGTCATGTGTGCAACCCCAGCACGGCAACTTTACTGTGAAACACACTTTAAGGTGACATTGAAACTGGTACCCAATCACTGGTGACAGGCTAAGGATGCCCTCC
KJ206910_1_Foot_and_mouth_disease_virus_type_O_isolate_SAU_3_2013_polyprotein_gene_complete_cds	7920	8040	GAAGTTGATCTCCGTGGCAGGACTCGCTGTCCACTCTGGACCTGATGAGTACCGGCGTCTCTTTGAGCCCTTTCAGGGTCTCTTTGAGATTCCAAGCTACAGATCACTTTACCTGCGTTG
DQ409184_1_Foot_and_mouth_disease_virus_type_C_isolate_C_S8p260d999_complete_genome	5336	5456	TGATGTTGGGAGACTGATTTTCTCTGGTGAGGCCCTTACCTACAAAGACATTGTAGTGTGCATGGACGGAGACACCATGCCCGGCCTCTTTGCCTACAAAGCCGCTACCAAGGCTGGCTA
AY593823_1_Foot_and_mouth_disease_virus_O_isolate_o1manisa_iso87_complete_genome	475	595	TGCCGCCTTTCCCGGCGTTAATGGGAGGTAACCACAAGACAAACCTTCACCCGGAAGTAAAACGGCAACCTCACACAGTTTTGCCCGTTTTCGTGAGAAATGGGACGTCTGCGCACGAAA
JQ900581_1_Foot_and_mouth_disease_virus_type_O_strain_O_GSLX_2010_complete_genome	7398	7518	ACAGACTTCGGTTTCCACCCGAATGCTGAGTGGATTCTGAAGACCCTCGTGAACACGGAACACGCCTATGAGAACAAACGCATTACAGTTGAAGGTGGAATGCCGTCCGGCTGTTCCGCA
MH891503_1_Foot_and_mouth_disease_virus_type_O_strain_O_VIT_8338_2017_polyprotein_gene_complete_cds	3952	4072	TGGTCAAAGTCGCCTCGAGTTTCTTCCGGTCCACGCCCGAAGACCTTGAGAGAGCAGAGAAACAGCTCAAAGCACGTGACATCAACGACATTTTCGCCATTCTTAAGAACGGCGAGTGGC
LC149628_1_Foot_and_mouth_disease_virus_type_O_gene_for_polyprotein_complete_cds_strain_O_JPN_2010_18_3S	2968	3088	CAAAAGACTCAATAAATGTATTGGACCTGATGCAGACCCCCTCCCACACCCTAGTAGGGGCGCTCCTCCGCACTGCCACTTACTATTTCGCTGATCTAGAGGTGGCAGTGAAACACGAGG
MH053318_1_Foot_and_mouth_disease_virus_type_O_isolate_UGA_3_2002_complete_genome	6600	6720	CTGAAGATGAAGGCACACATTGACCCTGAACCACACCACGAAGGGTTGATTGTTGACACCAGAGATGTGGAAGAGCGCGTACACGTTATGCGCAAAACAAAGCTTGCACCCACCGTGGCG
KY322676_1_Foot_and_mouth_disease_virus_type_A_isolate_MAY_12_2013_complete_genome	6056	6176	GACTTGCAAAAGATGGTTATGGGCAACACTAAGCCCGTTGAGCTCATCCTCGACGGGAAGATAGTAGCCATCTGCTGTGCTACTGGAGTGTTTGGCACTGCCTACCTCGTGCCTCGTCAT
AY593801_1_Foot_and_mouth_disease_virus_A_isolate_A30_Uruguay_68_iso90_complete_genome	7844	7964	ACTTCCACATGGACTACGGAACTGGGTTTTACAAACCTGTGATGGCCTCAAAGACCCTTGAAGCCATCCTCTCCTTCGCACGCCGTGGGACCATACAGGAGAAGTTGATCTCTGTGGCAG
HQ832578_1_Foot_and_mouth_disease_virus_type_A_isolate_IND_161_2003_complete_genome	474	594	AACGGGATGTAACCGCAAGACTTGCCTTCGCCCGGAAGTAAAACGGCAACTTCACACAGTTTTGCCCGTTTTCATGAGAAATGGGACGTCAGCGCACGAAACGCGCCGTCACTTGAGGAA
AY593807_1_Foot_and_mouth_disease_virus_C3_isolate_c3resende_iso1_complete_genome	5936	6056	GCAAAAGCCCCGGTCGTTAAGGAAGGACCTTACGAGGGACCGGTGAAGAAGCCTGTCGCTTTGAAAGTGAAAGCTAAGAATTTGATTGTCACTGAGAGTGGTGCCCCACCGACCGACTTG
AY593845_1_Foot_and_mouth_disease_virus_SAT_1_isolate_sat1bot_iso47_complete_genome	5093	5213	GCCAAGGACGGGTACAAAGTTAACAACAGATTGGACATCATCAAAGCACTGGAGGACACGCACACAAACGCGCCCGCCATGTTCAACTATGACTGTGCCCTTCTCAACGGTTCCGCCGTT
JQ900581_1_Foot_and_mouth_disease_virus_type_O_strain_O_GSLX_2010_complete_genome	478	598	ACAGTTTTGCCCGTTTTCACGAGAAATGGGACGTCAGCGCACGAAACGCGCAGTCGCTTGAGGAGGACTTGTACAAACACGACTCACACAGGTTCCCACAACCGACACAAAACGTGCAAC
AY593758_1_Foot_and_mouth_disease_virus_A_isolate_a18zulia_iso40_complete_genome	6064	6184	TGCAAAAGATGGTCATGGGCAACACTAAGCCTGTTGAGCTCATTCTCGACGGGAAGACAGTAGCCATCTGCTGTGCTACTGGAGTGTTTGGCACCGCCTACCTCGTGCCTCGTCATCTTT
AY593774_1_Foot_and_mouth_disease_virus_A_isolate_a2spain_iso7_complete_genome	6721	6841	CGGTGTGTTCAACCCTGAGTTTGGGCCTGCCGCCTTGTCAAACAAGGACCCGCGCCTGAACGAGGGAGTTGTTCTCGATGAAGTCATTTTCTCCAAACACAAAGGAGACGCAAAGATGAC
HQ832587_1_Foot_and_mouth_disease_virus_type_A_isolate_IND_50_2006_complete_genome	1663	1783	ATGAAGGTTCAAAAGCGACTCAAGGGAGCTGGGCAATCCAGTCCGGCGACCGGGTCGCAGAACCAGTCAGGCAACACTGGAAGCATCATTAACAACTACTACATGCAACAGTACCAGGAC
KJ820999_1_Foot_and_mouth_disease_virus_type_SAT_3_strain_UGA_1_13_complete_genome	4753	4873	CCTTGCAAACGTGCTTGCACAAGCAATCTCCACACACTTCACTGGGCGTACTGATTCGGTTTGGTACTGCCCACCAGACCCTGACCACTTCGACGGTTACAACCAACAAACCGTTGTCGT
AY390432_1_Foot_and_mouth_disease_virus_Asia1_strain_YNBS_58_complete_genome	839	959	CACCATGTGTGCAACCCCAGCACGGCAACTTTACTGCGAAAACCACTTTAAGGTGACACTGATACTGGTACTCGACCACTGGTGACAGGCTAAGGATGCCCTTCAGGTACCCCGAGGTAA
AY593834_1_Foot_and_mouth_disease_virus_O_isolate_orey_iran_iso53_complete_genome	2969	3089	GATTGCATATGCCCCACCCGGCATGGAGCCGCCACGCACACCTGAAGCGGCTGCCCACTGCATTCATGCTGAATGGGACACAGGGTTGAATTCAAAATTTACATTCTCAATTCCCTACCT
MH053315_1_Foot_and_mouth_disease_virus_type_O_isolate_SUD_1_76_complete_genome	480	600	TGAACCTTCACCCGGAAGTAAAACGGCAACCACACACAGCTTTGCCCGTTTTCGAGAAATGGGACGTCAGCGCACGAAACGCGCCGTCGCTTGAGGAAGACTTGTACAAACACGATCTAC
DQ989316_1_Foot_and_mouth_disease_virus_type_Asia_1_isolate_IND_21_89_complete_genome	4077	4197	ACACCATCAACCAGATGCAGGAGGACATGTCAACAAAACACGGGCCTAACTTTAACCGGTTGGTGTCCGCATTTGAGGAATTGGCCACTGGAGTGAAAGCCATCAGGACCGGTCTCGACG
JF749851_1_Foot_and_mouth_disease_virus_type_O_isolate_IRN_073_2001_complete_genome	1665	1785	GGAAAGCAAAGGTTCAGAGACGACTCAGAGGCGCCGGACAATCCAGCCCGGCAACTGGGTCACAGAACCAGTCAGGCAACACTGGAAGCATCATCAACAATTATTACATGCAGCAGTACC
MG983729_1_Foot_and_mouth_disease_virus_type_O_isolate_SAU_2_2016_complete_genome	6758	6878	CGGTGTGTTCAACCCTGAGTTTGGCCCCGCTGCCTTGTCCAACAAGGATCCGCGGTTGAACGAAGGTGTTGTGCTTGATGAAGTCATCTTCTCCAAACACAAAGGGGACACCAAGATGAC
MH053331_1_Foot_and_mouth_disease_virus_type_SAT_2_isolate_BOT_BUFF_107_72_complete_genome	2519	2639	AATGTTTTCGTTGCCGGCGAGAAACCTGCGAAACAGGGCATCATCCCAGTTGCCTGTTCCGATGGTTATGGCGGATTCCAAAACACTGACCCGAAGACCGCAGATCCCATCTACGGTTAC
KY234502_1_Foot_and_mouth_disease_virus_type_O_strain_O_GD_CHA_2015_complete_genome	7779	7899	AGACACTTCCACATGGACTATGGGACTGGGTTTTACAAACCTGTGATGGCTTCGAAGACCCTCGAGGCTATCCTCTCCTTTGCACGCCGTGGGACCATACAGGAGAAGTTGATCTCCGTG
LC456870_1_Foot_and_mouth_disease_virus_type_O_O_GHA_Asu_9_2018_gene_for_polyprotein_complete_cds	5288	5408	GATGGAGCGCCAGAAACCTCTGAAAGTGAAAACCAAATTACCACTGCAGGAGGGGCCTTACGCCGGACCGATGGAGAGACAACAACCACTAAAGGTGAAAGTGAAGACCCCCGTCGTGAA
AJ633821_1_Foot_and_mouth_disease_virus_polyprotein_gene_genomic_RNA_serotype_O_isolate_FRA_1_2001_complete_genome	5607	5727	GCAAGAGACAGCAGATGGTGGATGATGCAGTGAACGAGTACATTGAGAAGGCAAACATCACCACGGATGACAAGACTCTTGACGAGGCGGAAAAGAACCCTCTGGAGACCAGCGGTGCCA
MH053305_1_Foot_and_mouth_disease_virus_type_A_isolate_EGY_1_72_complete_genome	7852	7972	CACATGGATTATGGAACCGGGTTTTACAAACCTGTGATGGCCTCGAAAACCATCGAAGCCATCCTCTCCTTTGCACGCCGTGGGACCATACAGGAGAAGTTGATCTCCGTGGCAGGACTC
KU821591_1_Foot_and_mouth_disease_virus_type_O_isolate_O_ZAM14_2010_complete_genome	4435	4555	TCCTTGCCATCCGCGACTGGATCAAGGCATGGATCGCCTCAGAAGAAAAGTTTGTCACCATGACAGACTTAGTGCCTGGCATTCTTGAAAAGCAGCGGGACCTCAACGACCCCAGCAAGT
AY593767_1_Foot_and_mouth_disease_virus_A_isolate_a24_argentina_iso9_complete_genome	594	714	GCCGTCGCTTGAGGAGGACTTGTACAAACACGATTCAAACAGGCTCCCCCAACTGACACAAACCGTGCAACTTGAAACTCCGCCTGGTCTTTCCAGGTCTAGAGGGGTGACACTTTGTAC
MH053320_1_Foot_and_mouth_disease_virus_type_SAT_1_isolate_K303_83_complete_genome	7787	7907	TGGATTATGAAACTGGGTTTTACAAACCTGTGATGGCTTCGAAGACCCTCGAAGCTATCCTCTCCTTTGCACGCCGTGGGACCATTCAGGAGAAGTTGATCTCCGTGGCAGGACTCGCCG
LC149639_1_Foot_and_mouth_disease_virus_type_O_gene_for_polyprotein_complete_cds_strain_O_JPN_2010_55_1S	5476	5596	ACGCCGGTCCGATGGAGAGACAGAAACCACTGAAAGTGAAAGCGAAAGTCCCGGTCGTGAAGGAAGGACCTTACGAGGGACCGGTGAAGAAGCCTGTCGCTTTGAAAGTGAAAGCTAAGA
FJ175665_1_Foot_and_mouth_disease_virus_type_O_isolate_Israel_07_6391_complete_genome	4434	4554	GCCTCGAGTTTCTTCCGGTCCACGCCCGAAGACCTTGAGAGAGCAGAAAAACAGCTCAAAGCACGTGACATCAATGACATATTCGCCATTCTCAAGAACGGCGAGTGGCTGGTCAAGCTG
AY593840_1_Foot_and_mouth_disease_virus_SAT_1_isolate_sat1_3swa_iso14_complete_genome	5451	5571	AAAGAGGAGCTCAAGCCCTTGTTGGAGCGAACCAGCTTCGCCAAGCGCGCTTTCAAACGCCTCAAGGAGAACTTCGAGATCGTCGCTCTCGTTGTTGTGCTGTTGGCAAACATCATCATC
DQ989323_1_Foot_and_mouth_disease_virus_type_Asia_1_isolate_IND_97_03_complete_genome	2521	2641	GTTCGTGGGTGTCAACAGGTACGACCAGTACGCGCTCCACAAGCCGTGGACGCTCGTTGTGATGGTAGTGGCTCCACTCACCGTCAAAACTGGTGGTTCTGAACAAATCAAGGTTTACAT
DQ248888_1_Foot_and_mouth_disease_virus_type_O_isolate_lz_complete_genome	4408	4528	GTGAGTGGCTGGTCAAGCTGATCCTGGCCATCCGCGACTGGATTAAGGCATGGATCGCCTCAGAAGAAAAGTTCGTCACCATGACAGACCTAGTGCCTGGTATCCTTGAAAAACAACGGG
DQ478936_1_Foot_and_mouth_disease_virus_type_O_complete_genome	3004	3124	GGGACACAGGGTTGAACTCAAAGTTCACATTTTCAATCCCCTACCTTTCGGCTGCTGACTACGCGTACACCGCGTCTGACACTGCAGAGACCATAAACGTGCAGGGATGGGTCTGTCTGT
AJ320488_1_Foot_and_mouth_disease_virus_O_genomic_RNA_isolate_O1Campos_complete_genome	7088	7208	CCGAAGTCGAGGCTGCCCTGAAGCTCATGGAGAAGAGAGAATACAAATTTGCTTGTCAGACCTTCCTGAAGGACGAGATTCGCCCGATGGAGAAAGTACGTGCCGGCAAGACTCGCATTG
AY593797_1_Foot_and_mouth_disease_virus_Asia_1_isolate_asia1_3kimron_iso61_complete_genome	959	1079	CCCCGAGGTAACACGCGAAACTCGGGATCTGAGAAGGGGACCGGGACTTCTATAAAAGTGCCCAGTTTAAAAAACTTCTATGCCTGAATAGGCGACCGGAGGCCGGCGCCTTTCCTTTAA
AF274010_1_Foot_and_mouth_disease_virus_C_strain_C_S8_clone_MARLS_complete_genome	1431	1551	ATGTGTCTTGCTGACTTTCATGCAGGCATTTTCATGAAAGGACGGGAACACGCTGTCTTTGCGTGTGTCACCTCCAACGGGTGGTACGCGATTGATGACGGGGACTTCTACCCATGGACG
AY593796_1_Foot_and_mouth_disease_virus_Asia_1_isolate_asia1_2isrl3_63_iso6_complete_genome	4037	4157	TGATTTTAGCCGGTTGGTCTCTGCATTTGAGGAATTGGCCATTGGAGTGAAGGCTATCAGGACCGGTCTCGACGAGGCCAAGCCCTGGTATAAGCTCATCAAACTCCTAAGCCGCCTGTC
AY593822_1_Foot_and_mouth_disease_virus_O_isolate_o1m11_iso57_complete_genome	7444	7564	CACCCAAATGCTGAGTGGATCCTGAAGACTCTCGTGAACACGGAACACGCCTATGAGAACAAACGCATCACTGTAGAGGGCGGGATGCCATCTGGTTGTTCCGCAACGAGCATCATCAAC
AY593849_1_Foot_and_mouth_disease_virus_SAT_2_isolate_sat2_3kenya_21_complete_genome	832	952	GTGTGCAACCCCAGCACGGTAACACTGTCACGAAACACACTTTAAGGTAACACCGAGACTGGTACTTGGTTTCTGGAGACAGGCTAAGGATGCCCTTCAGGTACCCCGAGGTAACAAGCG
DQ404167_1_Foot_and_mouth_disease_virus_type_O_strain_UKG_9327_2001_complete_genome	950	1070	TTTAGGTACCCTGAGGTAACACGCGACACTCGGGATCTGAGAAGGGGACTGGGGCTTCTTTAAAAGCGCCTAGTTTAAAAAGCTTCTACGCCTGAATAGGTGACCGGAGGCCGGCACCTT
KM268901_1_Foot_and_mouth_disease_virus_type_SAT_3_isolate_ZIM_6_91_complete_genome	3792	3912	AGGTACACGCACACCACTGACCGGTACAAGATTAGGCTGGTAGCACCTGACAAGCAACTGTGCAACTTCGACCTGTTAAAGTTGGCTGGAGATGTTGAGTCCAACCCTGGGCCCTTCTTC
DQ404158_1_Foot_and_mouth_disease_virus_type_O_strain_UKG_15101_2001_complete_genome	2255	2375	TGGGATGTTGAGGTCACCGCAGTGGGAAATCAGTTCAACGGAGGATGTCTGTTGGTGGCCATGGTGCCAGAACTTTGCTCTATTGACAAGAGAGAGCTGTACCAGCTCACGCTCTTTCCC
AF511039_1_Foot_and_mouth_disease_virus_type_O_strain_Akesu_58_complete_genome	2277	2397	AGAGCTTTGTTCCGTTAACAAGAGAGAGCTGTACCAGCTCACGCTCTTCCCTCACCAGTTCATCAACCCACGGACGAACATGACAGCACACATCACCGTGCCCTTTGTTGGCGTCAACAG
AY593804_1_Foot_and_mouth_disease_virus_C1_isolate_c1noville_iso56_complete_genome	4434	4554	CGCGACTGGATTAAGGCATGGATTGCCTCAGAAGAGAAGTTTGTCACCATGACAGACCTGGTGCCTGGCATCCTTGAAAAACAGCGGGACCTCAACGACCCAAGCAAGTACAAGGATGCC
KY446902_1_Foot_and_mouth_disease_virus_type_A_isolate_Hafizabad_QOL_UVAS_Pak_2005_complete_genome	474	594	CGTTAACGGGATGCAACCACAAGATGTGCCTTCATCCGGAAGTAAAACGGCAGCTTACACACAGTTTTGCCCGTTTTCATCAGAAACGGGACGTCTGCGCACGAAACGCGCCGTCACTTG
HQ832583_1_Foot_and_mouth_disease_virus_type_A_isolate_IND_447_2005_complete_genome	6520	6640	AGCTGTTCTTGCAAAAGACGGAGCTGACACTTTCATCGTCGGCACTCACTCCGCGGGAGGAAATGGAGTTGGATATTGCTCGTGCGTGTCCAGGTCCATGCTCCTGAAAATGAAGGCACA
JX066664_1_Foot_and_mouth_disease_virus_type_O_isolate_12LPN1_complete_genome	3918	4038	TTGGCGGGAGACGTTGAGTCCAACCCTGGGCCCTTCTTCTTCTCCGACGTCAGAACGAACTTCTCCAAACTGGTAGAAACCATCAACCAGATGCAGGAGGACATGTCAACGAAACACGGA
HQ832586_1_Foot_and_mouth_disease_virus_type_A_isolate_IND_43_2006_complete_genome	2017	2137	TCGAGCGTAGGAGTCACCTACGGGTACTCCACTGGAGAGGACCACGTTTCTGGACCTAACACGTCTGGCTTGGATACGCGTGTGGTGCAGGCAGAAAGATTCTTCAAGAAACACCTGTTT
AY593796_1_Foot_and_mouth_disease_virus_Asia_1_isolate_asia1_2isrl3_63_iso6_complete_genome	594	714	CGCGCCGTCGCTTGAGGAGAACTTGTACAAACACGATCTATGCAGGTTTCCCCAACTGACACAAAACGTGCAACTTGAAACCCCGCCTGGTCTTTCCAGGTCTAGAGGGGTGACATCTTG
MH053348_1_Foot_and_mouth_disease_virus_type_SAT_3_isolate_RHO_11_77_complete_genome	599	719	GACCAACCCAATCCGTGTAACTGCAAGTTTCGCCCGGTCTTTCCGGGTCTTGAGAGACGAACAGATGCACTGAAACCAACTCCACGACTGGTCTACCAGCGGGTGCTAGTAACACTCATT
DQ989312_1_Foot_and_mouth_disease_virus_type_Asia_1_isolate_IND_13_91_complete_genome	479	599	GTTCCCGACGTTAAAGGGAGACAACCACAAGCTTAAACCGTCTTGCCCGACGTTAAAGGGTTGTAACCACAAGCTTGCACCGCCGTTTCCCGGCGTTAACGGGATGTAACCACAAGATGG
AY593851_1_Foot_and_mouth_disease_virus_SAT_3_isolate_sat3_3bech_iso29_complete_genome	2280	2400	CTGAGCTCCACTCGATGGACACACGTGATGTGTCACAGCTTACGCTCTTCCCACACCAATTTATTAACCCCCGCACTAACACCACGGCTCACATTGTTGTGCCGTACGTGGGGGTTAACA
MH053325_1_Foot_and_mouth_disease_virus_type_SAT_1_isolate_UGA_6_78_complete_genome	7843	7963	CACTTCCACTTGGATTACGGAACTGGGTTTTACAAACCTGTGATGGCTTCGAAGACCCTCGAGGCTATCCTCTCCTTTGCACGCCGTGGGACCATACAGGAGAAGTTGATCTCCGTGGCA
MH053307_1_Foot_and_mouth_disease_virus_type_A_isolate_Zambia_90_complete_genome	5885	6005	CGCTGGCCCGATGGAGAGACAGAAACCACTGAAAGTGAAAGCAAAAGCCCCGGTCGTTAAGGAAGGACCTTACGAGGGACCGGTGAAGAAGCCTGCCGCTTTGAAAGTGAAAGCTAAGAA
MH053347_1_Foot_and_mouth_disease_virus_type_SAT_3_isolate_RHO_23_76_complete_genome	6703	6823	ACGGTGTGTTTCAGCCTGAATTTGGACCTGCCGCCCTGTCAAACAACGACAAGCGCCTGAACGAAGGCGTGGTCTTGGACGAAGTCATCTTCTCCAAACACAAGGGCGATGCCAAAATGT
AY593845_1_Foot_and_mouth_disease_virus_SAT_1_isolate_sat1bot_iso47_complete_genome	3671	3791	CTCGCAACCCTGGCAGCGCGGATTGCTAGTGAGACCCACATCCCAACAACATTCAACTACGGGATGATTTACACACAGGCAGAAGTGGACGTGTACCTGAGGATGAAGAGAGCAGAACTC
MH053313_1_Foot_and_mouth_disease_virus_type_O_isolate_ETH_2_2006_complete_genome	2399	2519	TGTTGGCGTCAACCGTTACGACCAATACAAGGTACACAAGCCTTGGACCCTTGTGGTCATGGTTGTGGCTCCTCTGACTGTCAACACTGAAGGTGCCCCACAGATCAAGGTGTACGCCAA
KF694741_1_Foot_and_mouth_disease_virus_type_O_isolate_O_S11KOR_2002_complete_genome	2262	2382	TGAGAAACGGTTGGGACGTTGAGGTCACTGCGGTGGGAAATCAGTTCAACGGAGGATGCTTGTTGGTGGCCATGGTGCCAGAACTTTGCTCTATTGACAAGAGAGGGCTGTACCAGCTCA
AY593811_1_Foot_and_mouth_disease_virus_O_isolate_o10phil54_iso54_complete_genome	3803	3923	CATGAAGAGGGCTGAGACGTACTGCCCTCGGCCCCTTTTGGCCATTCACCCGAGCGAGGCCAGACACAAACAGAAGATTGTGGCACCTGTGAAACAACTACTGAATTTTGACCTGCTCAA
JX947859_1_Foot_and_mouth_disease_virus_type_O_strain_persistent_OUKG_98dpc_complete_genome	5218	5338	TAACGGCATGGCCGTTGAAATGAAGAGAATGCAGCAAGATATGTTCAAGCCTCAACCGCCCCTCCAGAACGTCTACCAGCTTGTTCAGGAGGTGATTGACCGGGTCGAGCTCCACGAGAA
AY593822_1_Foot_and_mouth_disease_virus_O_isolate_o1m11_iso57_complete_genome	599	719	GGTTTCCCCAACTGACACTAACCGTGCAACTTGAAATCCCGCCTGGTCTTTCCAGGTCTAGAGGGGTGACAATTTGTACTGTGTTTGACTCCACGCTCGGTCCACCGGCGATTGCTAGTA
KM268898_1_Foot_and_mouth_disease_virus_type_Asia_1_isolate_TUR_13_2013_complete_genome	1902	2022	AAACTGGCCAGTTCCGCTTTTAGCGGTCTTTTCGGCGCTCTTCTCGCCGATAAGAAAACTGAGGAGACCACTCTTCTCGAAGACCGTATCCTCACTACTCGTAACGGACACACGACCTCG
KY072818_1_Foot_and_mouth_disease_virus_type_O_isolate_YNTBa_complete_genome	474	594	TTGCCTTCACCCGGAAGTAAAACGGAAATCCACACACACGGTTTTGCCCGTTTTCAGAGAGAAACGGGACGTGAGCGCACGAAACGCGCCGTCGCTTGTGGAAGACTTGTACAAACACGA
AY593846_1_Foot_and_mouth_disease_virus_SAT_1_isolate_sat1rhod_iso33_complete_genome	4425	4545	CTATCCGCGACTGGATCAAGGCTTGGATTTCCTCAGAAGAGAAATACATCTCCATGACGGACCTTGTGCCGCGCATTCTCGAATGCCAGCGCAACCTCAACGATCCGTCCAAATACCAGG
KR401157_1_Foot_and_mouth_disease_virus_type_O_isolate_O_MYA_10_2009_complete_genome	592	712	CAGTCGCTTGAGGAGGACTTGTACAAACACGACTCACGCAGGTTCCCACAACCGACACAGAACGTGCAACTTGAAATCCCGCCTGGTCTTTCCAGGTCTAGAGGGGTGACACTTTGTACT
AY593797_1_Foot_and_mouth_disease_virus_Asia_1_isolate_asia1_3kimron_iso61_complete_genome	479	599	TTCCCGGCGTTAACGGGATGCAACCACAACATGAACCTTCACCCGGAAGTAAAACGGTAACCTCACACAGTTTTGCCCGTTTTCATGAGAAATGGGACGTCTGCGCACGAAACGCGCCGT
MH053319_1_Foot_and_mouth_disease_virus_type_SAT_1_isolate_BOT_BUFF_62_74_complete_genome	5924	6044	GACTGCCTGTGGCCAAGGAAGGGCCATATGAGGGACCAGTGAAGAAACCTGTCGCTTTGAAAGTGAAAGCAAAAGCCCCGATTGTCACTGAAAGCGGATGCCCACCGACCGACTTGCAAA
DQ404164_1_Foot_and_mouth_disease_virus_type_O_strain_UKG_11676_2001_complete_genome	4986	5106	ACAAAGGCAAACCTTTCAACAGCAAGGTCATCATCGCCACCACCAACCTGTACTCGGGCTTCACCCCGAGAACTATGGTGTGCCCTGACGCACTGAACCGAAGGTTCCACTTTGACATTG
LC149687_1_Foot_and_mouth_disease_virus_type_O_gene_for_polyprotein_complete_cds_strain_O_JPN_2010_145_5S	2967	3087	CCAAAAGACTCAATAAATGTATTGGACCTGATGCAGACCCCCTCCCACACCCTAGTAGGGGCGCTCCTCCGCACTGCCACTTACTATTTCGCTGATCTAGAGGTGGCAGTGAAACACGAG
MH053307_1_Foot_and_mouth_disease_virus_type_A_isolate_Zambia_90_complete_genome	600	720	ACGATCCACACAGGTCTCCACAACTGACACACAACCGTGCAACTTGAAGCTCCGCCTGGTCTTTCCAGGTCTAGAGGGGTGACATTTTGTACTGTGATTGACTCCACGCTCGGTCCACTA
KR401152_1_Foot_and_mouth_disease_virus_type_O_isolate_O_MYA_282_2009_complete_genome	4503	4623	ATGGATCGCCTCAGAAGAGAAGTTTGTCACCATGACAGACTTGGTGCCTGGCATCCTTGAAAAACAGCGGGACCTCAACGACCCGGCCAAGTACAAGGAAGCCAAGGAATGGCTCGACAA
KF112883_1_Foot_and_mouth_disease_virus_type_O_isolate_RUS_Jul_2010_complete_genome	4985	5105	AAAGGCAAGCCATTCAACAGCAAAGTCATCATTGCCACCACCAACCTGTACTCGGGCTTCACCCCGAGAACCATGGTGTGCCCCGATGCGCTGAACCGAAGGTTTCACTTTGACATTGAC
FJ906802_1_Foot_and_mouth_disease_virus_type_Asia_1_strain_Asia1_WHN_CHA_06_complete_genome	5253	5373	CAAGCCTCAACCGCCCCTCCAGAACGTGTACCAACTTGTTCAGGAGGTGATTGATCGGGTCAAGCTCCACGAGAAAGTGTCGAGCCACCCGATTTTCAAGCAGATCTCAATTCCTTCCCA
AY593789_1_Foot_and_mouth_disease_virus_A_isolate_acanefa_iso48_complete_genome	2990	3110	TCCAAGTTCACCTTTTCAATCCCGTACGTGTCCGCCGCGGACTACGCATACACTGCGTCCGACACGGCAGAAACAACCAACGTACAGGGATGGGTTTGCATTTACCAAATTACACACGGG
DQ478936_1_Foot_and_mouth_disease_virus_type_O_complete_genome	481	601	CCCGGAAGTAAAACGGAAATCCACACACACGGTTTTGCCCGTTTTCAGAGAGAAACGGGACGTGAGCGCACGAAACGCGCCGTCGCTTGTGAAAGACTTGTACAAACACGATCTACGCAG
KJ933864_1_Foot_and_mouth_disease_virus_type_A_strain_Malaysia_97_complete_genome	6227	6347	GACGGCAGGGCCATGACAGATAGTGACTACAGAGTGTTTGAGTTTGAGATTAAAGTAAAAGGACAGGACATGCTCTCAGACGCTGCGCTCATGGTGCTGCACCGTGGGAACCGCGTGAGA
AY593842_1_Foot_and_mouth_disease_virus_SAT_1_isolate_sat1_5sa_iso13_complete_genome	5094	5214	GTGCCAAGGACGGATACAAAGTTAACAACAGACTGGACATCATCAAAGCATTGGAGGACACGCACACAAACGCGCCCGCCATGTTCAACTATGACTGTGCCCTTCTCAATGGCTCCGCCG
AY593804_1_Foot_and_mouth_disease_virus_C1_isolate_c1noville_iso56_complete_genome	3715	3835	CAGAAACAATCACTGAGTTGCTCGTGCGCATGAAGCGTGCTGAACTCTATTGTCCTAGGCCGATTCTTCCGATTCAGCCAACGGGTGATAGACACAAGCAACCGCTCGTCGCACCTGCAA
DQ989305_1_Foot_and_mouth_disease_virus_type_Asia_1_isolate_IND_116_90_complete_genome	1919	2039	GCTCCAATGAAGGTTCCACGGATACCACCTCCACACACACAAACAACACCCAAAACAATGATTGGTTTTCGCGCCTGGCTAGTTCTGCTTTCAGCGGACTGTTTGGCGCGCTTCTGGCTG
HQ632773_1_Foot_and_mouth_disease_virus_type_A_isolate_MAY_3_2007_complete_genome	2376	2496	TCCCCCACCAGTTTATTAGCCCCAGAACCAACATGACTGCGCACATCACGGTCCCGTACCTTGGTGTGAACAGGTATGACCAGTACAACAAACACAAACCCTGGACGTTGGTGGTGATGG
GU384682_1_Foot_and_mouth_disease_virus_type_O_isolate_PAK_44_2008_complete_genome	3840	3960	CTACGGTGCCATTAAGGCCACTCGGGTGACTGAACTGCTTTACCGCATGAAGAGGGCTGAAACATACTGCCCCCGGCCTCTTTTGGCTATTCACCCGAGCGAAGCAAGACACAAACAAAA
KC440884_1_Foot_and_mouth_disease_virus_type_SAT_2_isolate_EGY_3_2012_complete_genome	1312	1432	ACATGCGTAACGGTTGGGACGTTCAGGTCAGCGCGACCAGCACACAGTTTAACGGCGGATCACTGCTCGTGGCAATGGTCCCAGAGTTGTGCAGTCTAAAAGCCAGAGAAGAATTTCAAC
JX040498_1_Foot_and_mouth_disease_virus_type_O_isolate_TUR_1086_2010_complete_genome	6649	6769	ACATCGATCCTGAACCACACCATGAAGGATTGATCGTTGACACCAGAGATGTTGAGGAACGCGTGCACGTCATGCGCAAAACCAAGCTTGCGCCCACCGTTGCACACGGTGTGTTCAATC
HQ832586_1_Foot_and_mouth_disease_virus_type_A_isolate_IND_43_2006_complete_genome	355	475	GCCCGCCTTTCATTTTTACCGTCGTTCCCGACGTTTAAAGGGAGGTAACCACAAGCTTACAACCGTCTTGTCCGACGTTAAAGGGCTGTAACCACAAGCTTGTACCGCCTTTCCCGGCGT
AY593840_1_Foot_and_mouth_disease_virus_SAT_1_isolate_sat1_3swa_iso14_complete_genome	7111	7231	AGAAGGAGTACAAGTTCACCTGTCAAACCTTCCTGAAGGACGAGATTCGCCCTCTGGAGAAAGTCAAGGCCGGCAAGACTCGCATCGTCGACGTCCTGCCCGTTGAACACATCATCTACA
MG725872_1_Foot_and_mouth_disease_virus_type_A_isolate_A_NIG_1_13_complete_genome	1195	1315	TCAGGTATGTCGACGAACCATTCTTCGACTGGGTCTACAACTCACCCGAGAACCTCACGCTTCAAGCGATTGAACAACTTGAGGCGATTACAGGCCTTGAACTGCACAACGGCGGTCCTC
AY593827_1_Foot_and_mouth_disease_virus_O_isolate_o3venezuela_iso15_complete_genome	3965	4085	ATCAACCAGATGCAGGAGGACATGTCAACAAAACACGGACCTGACTTTAACCGGTTAGTGTCCGCCTTTGAGGAATTGGCCACTGGAGTGAAAGCTATCAGGACCGGTCTCGACGAGGCC
MH784403_1_Foot_and_mouth_disease_virus_type_O_isolate_PAK_10_2016_complete_genome	4986	5106	AAGACAAAGGCAAACCTTTCAACAGCAAGGTCATCATCGCTACCACCAACCTGTACTCGGGCTTCACCCCGAGGACTATGGTATGCCCTGACGCGCTGAACCGAAGGTTCCACTTTGACA
MG372730_1_Foot_and_mouth_disease_virus_type_O_isolate_O1_S_Korea_2000_complete_genome	4772	4892	TGGTACTGCCCACCTGACCCTGACCACTTCGACGGTTACAACCAGCAGACCGTTGTAGTAATGGATGATTTGGGCCAGAACCCCGACGGGAAGGACTTCAAATACTTCGCCCAAATGGTT
DQ989319_1_Foot_and_mouth_disease_virus_type_Asia_1_isolate_IND_423_01_complete_genome	479	599	CGTTCCCGACGTTAAAGGGATGAAACCACAAGCTTGAAACCGTCTTGCCCGACGTTAACGGGTTGTGACCACACGCTTGTACCGCCTTTCCCGGCGTTAATGGGATGTAACCACAAGACA
JX869178_1_Foot_and_mouth_disease_virus_type_O_isolate_BFS_1836_complete_genome	4389	4509	CCTTGAGAGAGCAGAGAAACAGCTCAAAGCACGTGACATTAACGACATCTTCGCCATTCTCAAGAACGGCGAGTGGCTGGTCAAGCTGATCCTTGCCATCCGCGACTGGATCAAGGCTTG
AY593782_1_Foot_and_mouth_disease_virus_A_isolate_a_argentina_2000_iso104_complete_genome	4040	4160	CCGACTTTAACCGGTTGGTGTCTGCGTTTGAGGAATTGGCCACTGGAGTCAAGGCTATCAGGACTGGTCTCGACGAGGCCAAACCTTGGTACAAACTGATCAAACTCCTGAGCCGCTTGT
AY593756_1_Foot_and_mouth_disease_virus_A_isolate_a16belem_iso80_complete_genome	478	598	GAGAAATGGGACGTTTGCGCACGAAACGCGCCATCGCTTGAGGAGGACTTGTACAAACACGATCTATGCAGGTTTCCCCAACTGACACAAACCGTGCAACTTGAAGCTCCGCCTGGTCTT
MH053312_1_Foot_and_mouth_disease_virus_type_O_isolate_ETH_58_2005_complete_genome	6603	6723	CTCAAAATGAAGGCACACATCGACCCCGAACCACACCACGAGGGGTTGATCATTGATACCAGAGATGTTGAAGAGCGCGTACACGTTATGCGCAAAACCAAGCTTGCACCCACCGTGGCA
JX014256_1_Foot_and_mouth_disease_virus_type_SAT_2_isolate_PAT_1_2012_complete_genome	1316	1436	CCCTCGTGATTTGGAACATCAAGCACCTGTTGTACACCGGAATTGGCACTGCCTCACGACCCAGTGAGGTGTGCATGGTTGACGGTACTGACATGTGTCTTGCTGATTTCCACGCAGGAA
DQ248888_1_Foot_and_mouth_disease_virus_type_O_isolate_lz_complete_genome	5481	5601	AAGGAGAACTTTGAGATTGTAGCTCTGTGTCTAACCCTCTTGGCAAACATAGTGATTATGCTCCGCCAAGCGCGCAAGAGGCGCCAGTCGGTGGATGACCCACTGGACGGCGACATAACT
MH053343_1_Foot_and_mouth_disease_virus_type_SAT_3_isolate_RV_7_34_complete_genome	4796	4916	TACTGTCCACCTGACCCCGACCACTTCGACGGTTACAACCAGCAAGTCGTTGTAGTGATGGATGATTTGGGCCAGAACCCTGATGGCAAGGACTTCAAGTACTTTGCCCAGATGGTCTCC
AY593779_1_Foot_and_mouth_disease_virus_A_isolate_a4wg_iso72_complete_genome	591	711	ATCTACGCAGGTTTCCCAACTGACACTAACCGTGCAACTTGAAATCCCGCCTGGTCTTTCCAGGTCTAGAGGGGTGACAATTTGTACTGTGTTTGACTCCACGCTCGGTCCACTGGCGAG
AY593803_1_Foot_and_mouth_disease_virus_A_isolate_avenceslau_iso70_complete_genome	475	595	CGCCTTTCCCGGCGTTAACGGGATGTAACCACAAGATTCACCTTCACCCGGAAGTAAAACGGCATCTTCGCACAGTTTTGCCCGTTTTCATGAGAAATGGGACGTCTGCGCACGAAACGC
HQ009509_1_Foot_and_mouth_disease_virus_type_O_strain_China_5_99_Fujian_complete_genome	7634	7754	CTACGCCTTGCGCAGACACTATGAGGGAGTTGAGCTGGACTCTTACACCATGATCTCCTACGGGGACGACATCGTGGTTGCAAGTGATTACGATTTGGACTTTGAGGCCCTCAAGCCTCA
KU821590_1_Foot_and_mouth_disease_virus_type_SAT_1_isolate_SAT1_NAM01_2010_complete_genome	1426	1546	TTTCCATGCCGGCATTTTCATCAAGGGTACTGAACACGCCGTGTTCGCCCTCAACACATCTGAGGGCTGGTACGCCATTGATGATGAGGTGTTCTACCCATGGACACCCGACCCTGAAAA
MH891503_1_Foot_and_mouth_disease_virus_type_O_strain_O_VIT_8338_2017_polyprotein_gene_complete_cds	5989	6109	TTGGCGTGATCAACAACGCTGATGTTGGGAGACTGATTTTCTCTGGTGAGGCCCTTACCTACAAGGACATCGTAGTGTGCATGGATGGCGACACCATGCCTGGCCTCTTTGCCTACAAGG
EF149010_1_Foot_and_mouth_disease_virus_type_Asia_1_strain_Asia_1_HNK_CHA_05_complete_genome	4508	4628	CAGAAGAAAAGTTGGTCACCATGACAGACCTGGTGCCTGGCATCCTTGAAAAGCAGCAGGACCTCAACGGCCCAAGCAAGTATAAAGAAGCCAAGGAGTGGCTCGACAATGCACGGCAAG
AF308157_1_Foot_and_mouth_disease_virus_complete_genome	1556	1676	TTTTACCCGTGGACACCAAATCCGGCCGACGTTTTGGTTTTTGTTCCGTACGATCAAGAACCATTCAACGCAGAATGGAAAGCAAAGGTTCAGAAGCGGCTCAGGGGCGCCGGGCAATCC
AY593845_1_Foot_and_mouth_disease_virus_SAT_1_isolate_sat1bot_iso47_complete_genome	2012	2132	ACTGACAAGTTCCTCCCCGGCCCAAACACCAACGGGCTGGAGACAAGAGTGGAACAGGCAGAGAGGTTCTTCAAGCACAAACTTTTTGATTGGACGCTTGACCAACAGTTCGGCACAACC
DQ478937_1_Foot_and_mouth_disease_virus_type_O_complete_genome	6604	6724	CAAAATGAAGGCACACATCGACCCCGAACCACACCACGAGGGGTTGATTGTTGACACCAGAGATGTGGAAGAGCGCGTTCATGTGATGCGCAAAACTAAGCTTGCACCCACCGTAGCACA
HM854021_1_Foot_and_mouth_disease_virus_type_A_strain_IND81_00_complete_genome	7396	7516	CCAAACGCTGAGTGGATTCTGAAGACTCTAGTGAACACGGAGCACGCCTATGAGAACAAACGCATCACTGTTGAGGGCGGGATGCCGTCTGGCTGTTCCGCGACAAGCATTATCAACACA
DQ989312_1_Foot_and_mouth_disease_virus_type_Asia_1_isolate_IND_13_91_complete_genome	720	840	AGGTTCCCACAACTGACACAAACCGTGCAACTTGAAACTCCGCCTGGTCTTTCCAGGTCTAGAGGGGTGACACTTTGTACTGTGTTTGACTCCACGCTCGGTCCACTGGCGAGTGTTAGT
KR401159_1_Foot_and_mouth_disease_virus_type_O_isolate_O_SKR_06_2010_complete_genome	5926	6046	CTGAAAGTGAAAGCGAAAGCCCCGGTCGTAAAGGAAGGACCTTACGAGGGACCGGTGAAGAAGCCTGTCGCTTTGAAAGTGAAAGCTAAGAACTTGATCGTCACTGAGAGTGGTGCCCCC
KR401156_1_Foot_and_mouth_disease_virus_type_O_isolate_O_MYA_05_2009_complete_genome	3081	3201	CCTCTCAGCGGCTGATTACGCGTATACCGCGTCTGACGCTGCTGAGACCACAAATGTTCAGGGATGGGTCTGCTTATTTCAAATAACACACGGGAAAGCTGAGGGTGACGCTCTTGTCGT
DQ248888_1_Foot_and_mouth_disease_virus_type_O_isolate_lz_complete_genome	7745	7865	CACTTTCCTCAAAAGACACTTCCACATGGACTACGGAACTGGGTTTTACAAACCTGTGATGGCCTCGAAGGCCCTCGAGGCTATCCTCTCCTTTGCACGCCGTGGGACCATACAGGAGAA
AY593818_1_Foot_and_mouth_disease_virus_O_isolate_o1campos_iso96_complete_genome	2850	2970	AGCAAAACACATGTCAAACACCTTCCTCGCAGGTCTTGCGCAGTACTACACACAGTACAGTGGCACCATCAACCCGCACTTCATGTTCACAGGACCCACTGACGCGAAGGCGCGTTACAT
MH053329_1_Foot_and_mouth_disease_virus_type_SAT_2_isolate_BOT_BUFF_2_69_complete_genome	4565	4685	AAAATACCAGGAGAGTAAAGAGTGGTTGGAGAACGCTCGCGAGGCTTGCCTCAAGAACGGAAACCACCACATCGCGAACCTGTGTAAAGTGAATGCACCAGCACCCAGCAAGTCGAGACC
AY593778_1_Foot_and_mouth_disease_virus_A_isolate_a4spain_iso62_complete_genome	6533	6653	AGCCGTTCTCGCTAAGGACGGGGCTGACACTTTTATCGTTGGCACTCACTCTGCAGGAGGTAACGGAGTTGGATACTGCTCATGCGTTTCCAGGTCCATGCTTCTCAAGATGAAGGCACA
AY593849_1_Foot_and_mouth_disease_virus_SAT_2_isolate_sat2_3kenya_21_complete_genome	2733	2853	CCACACTCCTCGACTTCGATGGGAAGCCATACGTGGTGACCAAAAACAGCGGGGACAAAGTCATGGCAGCCTTTGACGTGGCTTTTACCCACAAGGTACACAAAAACACGTACCTGGCTG
KF112879_1_Foot_and_mouth_disease_virus_type_O_isolate_TAI_22_2009_complete_genome	831	951	CCACGTCTCAGGACCCACCATGTGTGCAACCCCAGCACGGTAACTTTACCACGAAAACCACTTCAAGGTGACACTGAAACTGGTACTCAACCACTGGTGACAGGCTAAGGATGCCCTTCA
AY593778_1_Foot_and_mouth_disease_virus_A_isolate_a4spain_iso62_complete_genome	7366	7486	TCGCCCAATACAGAAACGTGTGGGATGTGGACTATTCGGCCTTTGATGCTAACCACTGCAGTGACGCCATGAACATCATGTTTGAGGAGGTGTTCCGCACGGACTTCGGGTTCCACCCAA
AY593796_1_Foot_and_mouth_disease_virus_Asia_1_isolate_asia1_2isrl3_63_iso6_complete_genome	1307	1427	CTATGAATCGCCCGAGAATCTTACTCTTGAGGCGATCAGGCAACTGGAAGAGGTTACTGGTCTTGAGCTGCACGAGGGTGGGCCACCCGCTCTCGTCATTTGGAACATTAAGCACTTGCT
AY593759_1_Foot_and_mouth_disease_virus_A_isolate_a1bayern_iso41_complete_genome	600	720	CCCAACTGACACCAACCGTGCAACTTGAAATCCCGCCTGGTCTTTCCAGGTCTAGAGGGGTGACAATTTGTACTGTGTTTGACTCCACGCTCGGTTCACTGGCGAGTGTTAGTAGCAGCA
HQ632773_1_Foot_and_mouth_disease_virus_type_A_isolate_MAY_3_2007_complete_genome	6410	6530	GGTAGACTGATTTTCTCTGGTGAGGCCCTTACCTACAAAGACATTGTAGTGTGCATGGACGGAGACACCATGCCGGGCTTGTTTGCCTACAGAGCCGCTACTAAGGCTGGTTACTGCGGA
KJ825808_1_Foot_and_mouth_disease_virus_type_O_isolate_IND141_306_2013_complete_genome	3803	3923	GAACTGCTTTACCGCATGAAGAGGGCCGAAACATACTGCCCTCGGCCTCTGCTCGCCATTCACCCGAGCGAAGCCAGACACAAACAAAAGATTGTGGCACCTGTGAAACAGCTTTTGAAC
AY593847_1_Foot_and_mouth_disease_virus_SAT_2_isolate_sat2_1rhod_iso26_complete_genome	4894	5014	CATGGCCTCACTCGAAGACAAGGGAAAACCGTTCAACAGCAAGGTAATCATTGCGACGAGCAACCTTTATTCTGGGTTCACGCCCAGAACAATGGTCTGCCCCGACGCTTTGAACCGACG
AY593762_1_Foot_and_mouth_disease_virus_A_isolate_a22iraq_95_iso95_complete_genome	4167	4287	TCATGCATGGCCGCTGTAGCAGCACGGTCAAAGGACCCGGTCCTTGTGGCTATTATGCTGGCTGACACCGGCCTTGAGATTCTGGACAGTACTTTTGTCGTGAAGAAGATTTCCGACTCA
KY322670_1_Foot_and_mouth_disease_virus_type_O_isolate_LAO_1_2013_complete_genome	1664	1784	AGGTTCAGAGGCGGCTAAAGGGAGCCGGACAATCCAGTCCGGCTACTGGGTCGCAGAACCAGTCAGGCAACACTGGGAGCATTATTAACAACTACTACATGCAGCAGTACCAGAACTCTA
KR401161_1_Foot_and_mouth_disease_virus_type_O_isolate_persistent_O_UKG_UV13_49dpc_complete_genome	4033	4153	ACACGGACCTGACTTTAACCGGTTGGTGTCTGCATTTGAGGAACTGGCCACTGGAGTGAAGGCTATCAGGACCGGTCTCGATGAAGCCAAACCCTGGTACAAGCTCATCAAGCTCTTGAG
KF694731_1_Foot_and_mouth_disease_virus_type_O_isolate_O_S01KOR_2002_complete_genome	3808	3928	CCGCATGAAGAGGGCCGAAACATACTGCCCCCGGCCTCTTTTGGCTATTCACCCGAGCGAAGCTAGACACAAACAAAAGATTGTGGCGCCTGTGAAACAGCTGTTGAACTTTGACCTGCT
MH053314_1_Foot_and_mouth_disease_virus_type_O_isolate_ETH_1_2007_complete_genome	4855	4975	AGTGATGGATGATTTGGGACAGAATCCCGACGGCAAGGACTTCAAGTACTTCGCCCAAATGGTGTCAACCACGGGGTTCATCCCGCCCATGGCGTCACTTGAGGACAAAGGCAAACCTTT
AY593829_1_Foot_and_mouth_disease_virus_O_isolate_o6pirbright_iso58_complete_genome	2378	2498	TTCCCCCATCAGTTCATCAACCCACGCACAAACATGACTGCGCACATCACTGTGCCTTTCGTTGGCGTCAATCGCTACGACCAGTACAAGGTGCACAAACCTTGGACCCTCGTGGTTATG
KR401160_1_Foot_and_mouth_disease_virus_type_O_isolate_O_SKR_08_2011_complete_genome	3081	3201	CCTCTCGGCAGCTGATTACGCGTACACCGCGTCTGACGCTGCTGAGACCACAAATGTTCAGGGATGGGTCTGTTTATTTCAAATAACACACGGGAAAGCTGAGGGTGACGCTCTTGTCGT
EF117837_1_Foot_and_mouth_disease_virus_type_A_isolate_Lindholm_1_3_PAK3_2006_complete_genome	4644	4764	ACTGTGCCCTTCTCAACGGCATGGCCGTTGAAATGAAGAGAATGCAACAAGATGTGTTCAAGCCTCAACCGCCCCTCCAGAACGTATACCAACTCGTTCAGGAGGTGATCGAACGGGTCG
AY593806_1_Foot_and_mouth_disease_virus_C3_isolate_c3ind_iso19_complete_genome	3321	3441	AGAAACACAAACTCAACGTCGCCACCACACTGACGTTGCCTTCGTTCTTGACCGGTTTGTGAAGGTCCAGGTGTCGGGCAACCAACACACACTGGACGTTATGCAGGTACACAAGGACAG
JX869178_1_Foot_and_mouth_disease_virus_type_O_isolate_BFS_1836_complete_genome	7474	7594	TTCCACCCGAATGCCGAGTGGATCCTGAAGACTCTTGTGAACACGGAACACGCCTATGAGAACAAACGCATCACTGTTGAGGGCGGAATGCCGTCTGGTTGTTCCGCAACAAGCATCATC
DQ404159_1_Foot_and_mouth_disease_virus_type_O_strain_UKG_14603_2001_complete_genome	4390	4510	GAGAGCGGAGAAACAGCTCAAAGCACGTGACATCAATGACATATTCGCCATTCTCAAGAACGGCGAGTGGCTGGTCAAGCTGATTCTTGCCATCCGCGACTGGATCAAGGCATGGATCGC
DQ409183_1_Foot_and_mouth_disease_virus_type_C_isolate_C_S8p260d417_complete_genome	6868	6988	TCGGCACACACTTCGCCCAATACAGAAACGTGTGGGACGTGGACTATTCGGCCTTTGATGCAAACCACTGCAGCGATGCCATGAACATCATGTTTGAAGAGGTGTTCCGCACGGAGTTCG
FJ175661_1_Foot_and_mouth_disease_virus_type_O_isolate_Israel_07_6378_complete_genome	6485	6605	TTAACAACGCTGATGTCGGGAGACTGATTTTCTCTGGTGAGGCCCTCACCTACAAGGACATAGTAGTGTGCATGGATGGAGACACCATGCCTGGCCTCTTTGCCTACAAAGCCGCCACCA
JX869178_1_Foot_and_mouth_disease_virus_type_O_isolate_BFS_1836_complete_genome	4508	4628	GGATCGCCTCAGAAGAAAAGTTTGTCACCATGACAGACTTGGTGCCTGGAATCCTTGAAAAGCAGCGGGACCTTAACGACCCAAGCAAGTACAAGGAGGCCAAGGAGTGGCTCGACAACG
AY593755_1_Foot_and_mouth_disease_virus_A_isolate_a15thailand_iso43_complete_genome	1664	1784	AAATCAAAGGTCCAGAAGCGACTCAAGGGAGCCGGGCAATCCAGCCCGGCTACCGGCTCGCAGAATCAGTCTGGTAACACAGGAAGCATCATTAACAACTACTACATGCAGCAGTACCAG
KX375417_1_Foot_and_mouth_disease_virus_type_SAT_3_isolate_SAT3_ZIM_4_1981_complete_genome	4897	5017	TCGAAGACAAGGGGAAACCGTTCAACAGTAAGGTGATCATTGCGACGAGCAACCTTTATTCTGGTTTCACACCCAGGACGATGGTCTGTCCCGACGCTCTGAACCGACGGTTCCACTTCG
AY593760_1_Foot_and_mouth_disease_virus_A_isolate_a20ussr_iso10_complete_genome	599	719	CCAACTGACACAAACCGTGCAACTTGAAACCCCGCCTGGTCTTTCCAGGTCTAGAGGGGTGACACTTTGTACTGTGTTTGGCTCCACGTTCGATCCACTGGCGAGTGTTAGTAACACCAC
AY593846_1_Foot_and_mouth_disease_virus_SAT_1_isolate_sat1rhod_iso33_complete_genome	478	598	CGAGAAATGGGACGTCTGCGCACGAAACGCGCCGTTGCTCTTTGCATTCTTGTACAAACACGATCTTACGCAGGAATCTTAGACCAACCCAAACCCGTGCAACTGCAAGTTTCGCCCGGT
JX869182_1_Foot_and_mouth_disease_virus_type_O_isolate_BFS_11_68_complete_genome	831	951	CCACGTCCTAACGGACCCAACATGTGTGCAACCCCAGCACGGCAGCTTTACTGTGAAACCCACTTCAAGGTGACATTGATACTGGTACTCAAACACTGGCGACAGGCTAAGGATGCCCTT
MH053324_1_Foot_and_mouth_disease_virus_type_SAT_1_isolate_UGA_47_71_complete_genome	2021	2141	GCGGGTACGCCTCAGAGGACAAATTCCTCCCTGGGCCCAATACCAACGGGCTTGAAACACGAGTTGAACAAGCAGAACGCTACTTTAAGCAGAAGCTTTTCGACTGGGACACCACACAAC
AY593776_1_Foot_and_mouth_disease_virus_A_isolate_a3mecklenburg_iso81_complete_genome	7798	7918	ACACTTCCACATGGATTATGGGACTGGGTTTTACAAACCTGTGATGGCCTCAAAGACCCTTGAGGCCATCCTCTCCTTTGCACGCCGTGGGACCATACAGGAGAAGTTGATCTCCGTGGC
LC149669_1_Foot_and_mouth_disease_virus_type_O_gene_for_polyprotein_complete_cds_strain_O_JPN_2010_121_3S	5238	5358	ACCACAGATGACAAGACTCTTGACGAGGCGGAAAATAACCCTCTAGAGACTAGCGGTGCCAGCACTGTTGGTTTCAGAGAGAGAACTCTCCCGGGACACAAGGTGGGTGATGACGTGAAC
MH053307_1_Foot_and_mouth_disease_virus_type_A_isolate_Zambia_90_complete_genome	840	960	AACCCCAGCACGGCAACCTTACCGCGAAAACCACTTTAAAGTGACACTGATAATGGTACTCAACCACTGGTGACAGGCTAAGGATGCCCTTCAGGTACCCCGAGGTAACACGCGACACTC
AY593771_1_Foot_and_mouth_disease_virus_A_isolate_a27columbia_iso78_complete_genome	6060	6180	TTGCAAAAGATGGTCATGGGCAACACAAAGCCTGTTGAGCTCATCCTCGATGGGAAGACAGTAGCCATCTGCTGCGCTACTGGAGTGTTTGGCACTGCTTACCTCGTGCCCCGTCATCTT
AY593754_1_Foot_and_mouth_disease_virus_A_isolate_a14_spain_iso39_complete_genome	5950	6070	CCCCGGTCGTCAAGGAAGGACCTTACGAAGGACCGGTGAAGAAACCTGTCGCTTTGAAAGTGAAAGCTAAGAATTTGATTGTCACTGAGAGTGGTGCCCCCCCGACCGACCTGCAAAAGA
KY322676_1_Foot_and_mouth_disease_virus_type_A_isolate_MAY_12_2013_complete_genome	7364	7484	TTCGCCCAGTACAGAAACGTGTGGGACGTGGACTATTCGGCCTTTGATGCTAACCACTGCAGCGATGCAATGAACATCATGTTTGAGGAGGTGTTTCGCACAGACTTCGGCTTCCACCCG
FJ175666_1_Foot_and_mouth_disease_virus_type_O_isolate_Israel_07_6387_complete_genome	4441	4561	AAGGTTGCCTCGAGTCTCTTCCGGTCCACGCCCGAAGACCTTGAGAGAGCAGAAAAACAGCTCAAAGCACGTGACATCAATGACATATTCGCCATTCTCAAGAACGGCGAGTGGCTGGTC
JN998085_1_Foot_and_mouth_disease_virus_type_O_strain_O_BY_CHA_2010_complete_genome	1789	1909	CTACATGCAGCAGTACCAGAACTCCATGGACACCCAACTTGGTGACAATGCTATCAGCGGAGGCTCCAACGAGGGATCCACAGACACAACCTCCACCCACACAACCAACACTCAGAACAA
AB079061_1_Foot_and_mouth_disease_virus_type_O_genomic_RNA_strain_O_JPN_2000_L_fragment	6399	6519	TTGGGCCTGCCGCCTTGTCCAACAAGGACCCGCGCCTGAATGAGGGGGTTGTCCTTGATGAAGTCATCTTCTCCAAACACAAAGGAAACACAAAGATGTCTGAGGAGGACAAAGCGCTGT
AJ633821_1_Foot_and_mouth_disease_virus_polyprotein_gene_genomic_RNA_serotype_O_isolate_FRA_1_2001_complete_genome	1669	1789	GAAAGCAAAGGTTCAGAAACGACTCAGAGGCGCCGGGCAATCCAGCCCGGCGACTGGGTCACAGAACCAGTCAGGCAACACTGGAAGCATTATCAACAATTACTACATGCAGCAGTACCA
KJ825805_1_Foot_and_mouth_disease_virus_type_O_isolate_IND341_707_2013_complete_genome	2377	2497	ACCAACTCACGCTCTTTCCCCATCAGTTTATCAACCCTCGCACGAACATGACGGCACACATTACTGTGCCCTTTGTTGGCGTCAACCGCTATGACCAGTACAAGGCACACAAGCCCTGGA
MH053332_1_Foot_and_mouth_disease_virus_type_SAT_2_isolate_BOT_BUFF_170_74_complete_genome	5641	5761	GACAAAACGCTTGAAGAGGCGGAAAAGAACCCTCAGGAGGTTGTCGACAAACCCACTGTCGGCTTCCGTGAGAGAAAACTCCCCGGGCAGAAAACTGACGATGAAGTGAACTCTGAGCCA
AF540910_1_Foot_and_mouth_disease_virus_SAT_2_clone_ZIM_7_83_complete_genome	6157	6277	GCAGAGAAGTATGACAAGATCATGCTGGACGGCCGCGCCCTGACAGACAGTGACTTCAGAGTGTTTGAGTTCGAGGTGAAAGTGAAAGGACAGGACATGCTTTCAGATGCCGCGCTGATG
LC149708_1_Foot_and_mouth_disease_virus_type_O_gene_for_polyprotein_complete_cds_strain_O_JPN_2010_199_3S	7140	7260	CCGTCCGGCTGTTCCGCAACCAGCATCATCAACACAATTCTGAACAACATCTACGTGCTCTACGCGCTGCGTAGACACTATGAGGGAGTTGAGCTGGACACCTACACCATGATCTCCTAC
LC149628_1_Foot_and_mouth_disease_virus_type_O_gene_for_polyprotein_complete_cds_strain_O_JPN_2010_18_3S	5580	5700	AAAGTGAAAGCTAAGAACTTGATCGTCACTGAGAGTGGTGCCCCCCCGACCGACTTGCAAAAGATGGTCATGGGTAACACCAAGCCCGTTGAGCTCATACTCGACGGGAAGACAGTAGCC
DQ989303_1_Foot_and_mouth_disease_virus_type_Asia_1_isolate_IND_151_94_complete_genome	3338	3458	CACCACCACAGTTGAGAACTACGGAGGAGAGACTCAGTCGGCCCGACGGCTACACACTGACGTTGCTTTTGTTCTCGACAGGTTTGTGAAACTCACCCCCAAGAACACCCAGATTCTTGA
AY593806_1_Foot_and_mouth_disease_virus_C3_isolate_c3ind_iso19_complete_genome	6522	6642	AGCCGTCCTTGCCAAGGATGGAGCTGACACATTCATCGTCGGCACTCACTCTGCTGGAGGCAATGGAGTTGGTTACTGCTCATGCGTTTCCAGATCCATGCTTCTCAAGATGAAGGCACA
MG725876_1_Foot_and_mouth_disease_virus_type_A_isolate_A_NIG_6_15_complete_genome	597	717	CTTGGAGTCTCGCCTGGTCTTTCCAGGTCTAGAGAGGCAACACTTTGTACTGAAACCAACTCCACGACTGGTCTACTGGCGGGTGCTAGTAACGACTTTGTTGCTTCGTAGCGGAGCATG
LC149704_1_Foot_and_mouth_disease_virus_type_O_gene_for_polyprotein_complete_cds_strain_O_JPN_2010_194_3S	7140	7260	CCGTCCGGCTGTTCCGCAACCAGCATCATCAACACAATCCTGAACAACATCTACGTGCTCTACGCGCTGCGTAGACACTATGAGGGAGTTGAGCTGGACACTTACACCATGATCTCCTAC
JF749843_1_Foot_and_mouth_disease_virus_type_A_isolate_Egypt_2006_complete_genome	4866	4986	AACAGACCGTCGTAGTAATGGATGATTTGGGACAGAACCCCGATGGCAAGGACTTCAAGTACTTCGCCCAGATGGTATCAACCACGGGGTTTATCCCGCCCATGGCCTCGCTTGAAGACA
AY593752_1_Foot_and_mouth_disease_virus_A_isolate_a12valle_119_iso20_complete_genome	1665	1785	ATGGAAAGCCAACGTTCAGCGAAAGCTCAAGGGAGCTGGGCAATCCAGCCCAGCAACCGGCTCGCAGAACCAGTCTGGCAACACTGGCAGCATAATCAACAACTACTACATGCAACAGTA
AY593840_1_Foot_and_mouth_disease_virus_SAT_1_isolate_sat1_3swa_iso14_complete_genome	4384	4504	CAGAAAAACAGCTCAAGGCACGTGACGTCAACGACATCTTCGCCATCCTCAAGAACGGCGAATGGCTGGTCAAACTCATCCTGGCTATCCGCGACTGGATCAAAGCCTGGATTTCCTCAG
LC456870_1_Foot_and_mouth_disease_virus_type_O_O_GHA_Asu_9_2018_gene_for_polyprotein_complete_cds	3242	3362	TTACCGCATGAAGAGGGCCGAGACATACTGCCCTCGGCCCCTGCTGGCAATTCACCCGACAGAGGCCAGACACAAACAGAAGATAGTGGCACCCGTGAAACAACTTCTAAATTTTGACCT
AY593840_1_Foot_and_mouth_disease_virus_SAT_1_isolate_sat1_3swa_iso14_complete_genome	5926	6046	AACTGCCTGTGGCCAAGGAAGGGCCATATGAAGGACCAGTGAAGAAACCTGTCGCTTTGAAAGTGAAAGCAAAAGCCCCGATTGTCACTGAAAGCGGATGCCCGCCGACCGACTTGCAAA
KR401158_1_Foot_and_mouth_disease_virus_type_O_isolate_O_SKR_04_2010_complete_genome	7466	7586	TTGGTTTCCACCCGAATGCTGAGTGGATTCTGAAGACCCTCGTGAACACGGAACACGCCTATGAGAACAAACGCATTTCAGTTGAAGGTGGAATGCCGTCCGGCTGTTCCGCAACCAGCA
MF782478_1_Foot_and_mouth_disease_virus_type_Asia_1_isolate_BAN_TA_Ma_167_2013_complete_genome	7603	7723	CAACATCTACGTGCTCTACGCCCTGCGCAGGCACTATGAGGGAGTCGAGCTGGACACTTACACCATGATCTCCTACGGAGACGACATCGTGGTTGCAAGTGATTACGATCTGGACTTTGA
HQ832589_1_Foot_and_mouth_disease_virus_type_A_isolate_IND_109_2006_complete_genome	1558	1678	GTCCGATGTTCTGGTTTTTGTCCCGTACGATCAAGAGCCACTTAATGGAGAATGGAAGATGAAGGTTCAGAAGCGACTCAAGGGAGCTGGGCAATCCAGTCCGGCGACCGGGTCACAGAA
AY593796_1_Foot_and_mouth_disease_virus_Asia_1_isolate_asia1_2isrl3_63_iso6_complete_genome	3088	3208	TCTCTGCTGCTGACCATGCTTACACTGCTTCTGACGTGGCCGAGACCACAAGTGTGCAAGGATGGGTGTGCATTTACCAAATCACACACGGTAAGGCTGAAGGTGATGCACTGGTCGTGT
MH053340_1_Foot_and_mouth_disease_virus_type_SAT_3_isolate_MAL_3_76_complete_genome	7064	7184	AGGAGGCTCTGAAGCTCATGGAGAAGAAGGAGTACAAGTTCACCTGTCAAACCTTCCTGAAGGACGAGATTCGCCCTCTGGAGAAAGTCAAGGCCGGCAAGACTCGCATCGTCGATGTCC
LC456871_1_Foot_and_mouth_disease_virus_type_O_O_GHA_Asu_10_2018_gene_for_polyprotein_complete_cds	7072	7192	TGCTCTACGCCCTGCGTAGACACTATGAGGGAGTCGAGCTGTCTACCTACTCGATGATTTCCTACGGGGATGACATCGTGGTGGCAAGTGATTTTGACCTGGATTTTGAGGCCCTCAAGC
KJ825801_1_Foot_and_mouth_disease_virus_type_O_isolate_IND142_310_2013_complete_genome	594	714	GCGCACGAAACGCGTCGTCGCTTGAGGAAAGCTTGTACAAACACGATCTATGCAGGTTTCCACAACTGACACAAACCGTGCAATTTGAAGCTCCGCCTGGTCTTTCCAGGTCTAGAGGGG
MH784403_1_Foot_and_mouth_disease_virus_type_O_isolate_PAK_10_2016_complete_genome	4511	4631	TGGATCGCCTCAGAAGAAAAGTTTGTCACCATGACAGACTTGGTGCCTGGCATCCTTGAGAAGCAACGGGACCTCAACGACCCTAGCAAGTACAAGGAAGCCAAGGAGTGGCTCGACAAC
AY593773_1_Foot_and_mouth_disease_virus_A_isolate_a29peru_iso37_complete_genome	4871	4991	CAACCAACAGACCGTCGTTGTGATGGATGATTTGGGCCAGAATCCCGATGGCAAGGATTTCAAGTACTTCGCCCAAATGGTTTCCACCACAGGGTTCATTCCGCCCATGGCGTCACTCGA
AY593756_1_Foot_and_mouth_disease_virus_A_isolate_a16belem_iso80_complete_genome	2265	2385	CGGGAGAAATACCAACTCACCCTCTTCCCGCACCAGTTTATCAGCCCCAGAACCAACATGACTGCCCACATCACGGTCCCCTACCTAGGTGTGAACAGGTATGACCAGTACAAAAAGCAC
AF511039_1_Foot_and_mouth_disease_virus_type_O_strain_Akesu_58_complete_genome	2994	3114	CACAGGGTTGAACTCAAAGTTCACATTTCCAATCCCCTACCTTTCGGCTGCTGACTACGCGTACACCGCGTCTGACACTGCAGAGACCACAAACGTGCAGGGATGGGTCTGTCTGTTTCA
JX014256_1_Foot_and_mouth_disease_virus_type_SAT_2_isolate_PAT_1_2012_complete_genome	6817	6937	GAGGAAGATAAGAAGCTGTTCAGAACATGTGCTGCTGACTACGCGTCACACCTGCACTCAGTTCTCGGCACAGCAAATGCCCCATTGAGCATCTACGAGGCCATCAAGGGCATCGATGGA
KF112888_1_Foot_and_mouth_disease_virus_type_O_isolate_DRK_31_2011_complete_genome	1306	1426	TCACCTGAAAATCTCACCCTTGAGGCGATCAGACAACTGGAGAACATTACTGGTCTTGAGCTGCACGAAGGTGGTCCGCCCGCCCTCGTCATTTGGAACATCAAACACTTGCTCCACACC
AJ320488_1_Foot_and_mouth_disease_virus_O_genomic_RNA_isolate_O1Campos_complete_genome	4325	4445	TGTTGGCCGGGTTGGTCAAAGTCGCCTCGAGTTTCTTCCGGTCCACACCCGAAGACCTTGAGAGAGCAGAGAAACAGCTCAAAGCACGTGACATCAACGACATCTTCGCCATTCTCAAGA
KY404935_1_Foot_and_mouth_disease_virus_type_A_isolate_A01NL_complete_genome	4759	4879	CAAGAGTTTTCTTGCTAACGTGCTTGCACAAGCAATTTCCACTCACTTCACCGGCAGAACCGACTCGGTTTGGTACTGCCCCCCTGACCCTGACCACTTCGACGGTTACAACCAACAGAC
KR265074_1_Foot_and_mouth_disease_virus_type_O_isolate_persistent_OUKG_84dpc_complete_genome	2254	2374	AAACGGTTGGGATGTTGAGGTCACCGCAGTGGGAAATCAGTTCAACGGAGGATGTCTGTTGGTGGCCATGGTGCCAGAACTTTGCTCTATCGACAAGAGAGAGCTGTACCAGCTCACGCT
KJ825808_1_Foot_and_mouth_disease_virus_type_O_isolate_IND141_306_2013_complete_genome	952	1072	GGCTAAGGATGCCCTTCAGGTACCCCGAGGTAACAAGTGACACTCGGGATCTGAGAAGGGGACAGGGGCTTCTTTAAAAGCGCCCTGTTTAAAAAGCTTCTATGCCTGGATAAGCGACCG
AY304994_1_Foot_and_mouth_disease_virus_Asia_1_IND_63_72_complete_genome	5883	6003	CACTGAAAGTGAAAGTGAAAGCCCCGGTCGCGAAGGAAGGACCTTACGAGGGACCGGTGAAGAAGCCTGTCGCTTTGAAAGTGAAAGCTAAGAACCTGATTGTCACTGAGAGTGGTGCCC
AY593842_1_Foot_and_mouth_disease_virus_SAT_1_isolate_sat1_5sa_iso13_complete_genome	1422	1542	TCAACGGGGTTGTCATGACCCTGGCTGATTTTCACGCCGGCATCTTCATCAAAGGTACTGAGCACGCTGTGTTCGCCCTCAACACATCCGAGGGCTGGTACGCCATTGATGATGAGATAT
KJ825802_1_Foot_and_mouth_disease_virus_type_O_isolate_IND142_311_2013_complete_genome	3919	4039	TTCGACCTGCTCAAGTTGGCGGGAGACGTTGAGTCCAATCCTGGGCCCTTCTTCTTCTCCGACGTTAGGTCGAACTTCTCTAAACTGGTGGAAACCATCAACCAGATGCAGGAGGACATG
LC149621_1_Foot_and_mouth_disease_virus_type_O_gene_for_polyprotein_complete_cds_strain_O_JPN_2010_6_1S	4739	4859	CGAGGACACCCACACCAACCCTGTGGCAATGTTCCAATACGACTGTGCCCTTCTCAACGGCATGGCCGTTGAAATGAAGAGAATGCAACAAGACATGTTCAAACCCCAGCCGCCTTTGCA
HQ832589_1_Foot_and_mouth_disease_virus_type_A_isolate_IND_109_2006_complete_genome	839	959	ACTTTAAGGTGACACTGATACTGGTACTCAACCACTGGTGACAGGCTAAGGATGCCCTTCAGGTACCCCGAGGTAACATGCGACACTCGGGATCTGAGAAGGGGACTGGGGCTTCTTTCA
AY593808_1_Foot_and_mouth_disease_virus_C4_isolate_C4_Tierra_del_Fuego_iso2_complete_genome	4390	4510	GCAGAGAAACAGCTCAGAGCACGTGACATCAACGACATCTTTGCCATTCTCAAGAACGGCGAGTGGCTGGTCAAGCTGATCCTTGCCATCCGCGACTGGATTAAGGCATGGATTGCCTCA
LC149626_1_Foot_and_mouth_disease_virus_type_O_gene_for_polyprotein_complete_cds_strain_O_JPN_2010_15_1S	5886	6006	CGTGGGAACCGCGTGAGAGACATCACGAAACACTTTCGTGACACAGCAAGAATGAAGAAAGGCACCCCCGTCGTTGGTGTGATCAACAACGCTGACGTCGGGAGACTGATTTTCTCAGGT
HQ832588_1_Foot_and_mouth_disease_virus_type_A_isolate_IND_88_2006_complete_genome	4977	5097	GCAAACCTTTCAACAGCAAGGTCATCATAGCCACCACCAACCTGTACTCGGGGTTCACCCCGAGGACCATGGTGTGCCCAGATGCACTGAACCGTAGGTTTCACTTTGACATTGACGTGA
MF678823_1_Foot_and_mouth_disease_virus_type_SAT_1_isolate_SAT1_NIG_1_15_complete_genome	2498	2618	CTACACCAACGACCAGACCATTGGTTCAAGCAAAGCCGAAGTTTACGTAAACATTGCACCAACCAACGTTTACGTAGCCGGGGAGAAGCCCGCCAAACAGGGCATACTCCCCGTAGCATG
HQ632770_1_Foot_and_mouth_disease_virus_type_O_isolate_MAY_1_2004_complete_genome	6763	6883	TGTTCAACCCTGAATTCGGCCCCGCCGCTTTGTCCAACAAAGACCCGCGGCTGAATGAAGGGGTTGTCCTTGATGAAGTCATCTTCTCCAAGCATAAGGGAGACACCAAGATGTCGGAAG
DQ989311_1_Foot_and_mouth_disease_virus_type_Asia_1_isolate_IND_37_02_complete_genome	5221	5341	TGGCCGTTGAAATGAAGAGAATGCAACAAGATATGTTCAAGCCCCAGCCACCCCTCCAGAACGTGTACCAGCTTGTTCAGGAGGTGATTGAACGGGTCGAGCTCCACGAGAAGGTGTCGA
KF112888_1_Foot_and_mouth_disease_virus_type_O_isolate_DRK_31_2011_complete_genome	6526	6646	GGAGCCGTCCTTGCTAAGGATGGAGCCGACACATTCATCGTTGGCACTCACTCTGCAGGTGGCAATGGAGTTGGGTACTGCTCATGCGTATCCAGATCCATGCTCCAAAAAATGAAGGCA
KY322671_1_Foot_and_mouth_disease_virus_type_O_isolate_MAY_2_2014_complete_genome	4986	5106	AAGCCCTTCAACAGCAAAGTCATCATCGCCACCACCAACTTGTACTCGGGTTTCACCCCGAGGACCATGGTGTGTCCAGACGCGCTGAACCGAAGGTTTCACTTTGACATTGACGTGAGT
DQ409188_1_Foot_and_mouth_disease_virus_type_C_isolate_C_S8p360p5d_complete_genome	7280	7400	GAGATTCGGCACACACTTCGCCCAATACAGAAACGTGTGGGACGTGGACTACTCGGCCTTTGATGCAAACCACTGCAGCGATGCCATGAACATCATGTTTGAAGAGGTGTTCCGCACGGA
MH845413_2_Foot_and_mouth_disease_virus_type_O_strain_O_VN1_2014_complete_genome	4903	5023	AAGACAAAGGCAGGCCTTTCAACAGCAAAGTCATCATTGCCACCACCAATCTGTACTCGGGCTTCACCCCGAGAACCATGGTGTGCCCCGATGCGCTGAACCGAAGGTTTCACTTTGACA
DQ409186_1_Foot_and_mouth_disease_virus_type_C_isolate_C_S8p360d417_complete_genome	3316	3436	TGAAGCGTGCTGAACTCTACTGTCCTAGGCCGATTCTTCCGATTCAGCCAACGGGCGATAGACGCAAGCAACAGCTCGTCGCACCTGCAAAACAACTGCTGAACTTTGACCTGCTCAAGT
KF112879_1_Foot_and_mouth_disease_virus_type_O_isolate_TAI_22_2009_complete_genome	3799	3919	GAAGAGGGCCGAGACGTACTGTCCTCGGCCCCTCTTGGCTGTTCACCCGAGTGCGGCTAGACACAAACAGAAAATAGTGGCACCTGTAAAGCAGTCCTTGAACTTTGATCTGCTCAAGTT
DQ989322_1_Foot_and_mouth_disease_virus_type_Asia_1_isolate_IND_139_02_complete_genome	1675	1795	AGACTTTTACCCCTGGACGCCTGACCCGTCAGACGTTTTGGTGTTTGTCCCGTACGATCAAGAACCACTCAACGGAGAATGGAAAGCAAAGGTTCAGAAACGGCTCAAAGGAGCCGGGCA
MG725875_1_Foot_and_mouth_disease_virus_type_A_isolate_A_NIG_5_15_complete_genome	5497	5617	CTCTTCTAGCCAACATCATCATCATGATCCGCGAGACCCACAAGAGACAGGAAATGGTGGACAACGCTGTGAACGATTATATCGAACGCGCCGGCATCACCACCGATGACCAGACTCTGG
KR401154_1_Foot_and_mouth_disease_virus_type_O_isolate_O_MYA_01_1998_complete_genome	474	594	CCTTTCCCGGCGTTAACGGGATGTAACCACAAGATAGACCTTCACCCGGAAGTAAAACGGCAACCCACACAGTTTTGCCCGTTTTCATGAGAAATGGGACGTCAGCGCACGAAACGCGCA
MG983695_1_Foot_and_mouth_disease_virus_type_O_isolate_LIB_7_2013_complete_genome	5934	6054	AAAGTGAAAGCAAAAGCCCCGGTCGTTAAGGAAGGACCTTACGAGGGACCGGTGAAGAAGCCTGTCGCTTTGAAAGTGAAAGCTAAGAACCTGATTGTCACTGAGAGTGGTGCGCCCCCG
GU931682_1_Foot_and_mouth_disease_virus_type_Asia_1_isolate_Asia1_YS_CHA_05_complete_genome	1426	1546	ACACCGGAGTCGGTACCGCTTCGCGCCCTAGCGAAGTGTGTATGGTAGACGGCACGGACATGTGTTTGGCTGATTTCCATGCTGGCATTTTCCTGAAAGGACAAGAACATGCTGTGTTTG
AY593756_1_Foot_and_mouth_disease_virus_A_isolate_a16belem_iso80_complete_genome	715	835	CCTTGGTAACAAGGACCCACGGGGCCGAAAGCCACGTCCACACGGACCCATCATGTGTGCAACCCCAGCACAGCAACTTTACTGTGAAACTCACTTTAAGATGACGTTGATACTGGTACC
HM854024_1_Foot_and_mouth_disease_virus_type_A_strain_IND17_82_complete_genome	2281	2401	CTGAGTGGAAAAAGTTCACCCCACGCGAGAAGTACCAGCTTACTCTGTTCCCACACCAGTTCATTAGCCCCAGAACCAACATGACAGCCCACATCACGGTCCCGTACCTTGGTGTGAACA
HQ832592_1_Foot_and_mouth_disease_virus_type_A_isolate_IND_17_2009_complete_genome	7422	7542	GCTTCCACCCAAATGCTGAGTGGATCCTGAAGACTCTAGTGAACACGGAGCACGCCTATGAAAACAAACGTGTCACTGTTGAGGGCGGGATGCCATCTGGCTGTTCCGCAACAAGCATCA
KJ825809_1_Foot_and_mouth_disease_virus_type_O_isolate_IND250_541_2013_complete_genome	2852	2972	GACTTGTCTTTGGCAGCAAAGCACATGTCGAACACCTTCTTGGCAGGTCTCGCCCAGTACTACACACAGTACAGTGGCACCATCAACCTGCATTTCATGTTCACAGGACCCACCGACGCA
KU821591_1_Foot_and_mouth_disease_virus_type_O_isolate_O_ZAM14_2010_complete_genome	6594	6714	AAGATGAAGGCACACATTGACCCTGAACCACACCATGAAGGGTTGATTGTTGACACCAGAGATGTGGAAGAGCGCGTGCACGTCATGCGCAAAACAAAGCTTGCACCCACCGTGGCACAC
KC503937_1_Foot_and_mouth_disease_virus_type_O_strain_Andong_complete_genome	6087	6207	ATGGTCATGGGTAATACCAAGCCCGTTGAGCTCATACTCGACGGGAAGACAGTAGCCATCTGCTGTGCTACTGGAGTATTTGGCACTGCCTACCTCGTGCCTCGTCATCTTTTCGCTGAG
AF506822_2_Foot_and_mouth_disease_virus_O_strain_China_1_99_Tibet_complete_genome	1657	1777	AAAGCAAAGGTTCAGAAACGACTCAGAGGCGCCGGGCAATCCAGCCCGGCGACTGGGTCACAGAACCAGTCAGGCAACACTGGAAGCATTATCAACAATTACTACATGCAGCAGTACCAG
KY446903_1_Foot_and_mouth_disease_virus_type_O_isolate_FBD_QOL_UVAS_Pak_2005_complete_genome	3716	3836	CGGTGCCATTAAAGCTACCCGGGTGACTGAATTGCTTTACCGCATGAAGAGGGCTGAAACATACTGCCCCCGGCCTCTTTTGGCCATCCACCCGAATGGAGACAGACACAAACAGAAGAT
MG372732_1_Foot_and_mouth_disease_virus_type_C_isolate_C1_OBERBAYERN_complete_genome	3324	3444	GCGTGCTGAACTCTATTGTCCTAGGCCGATTCTTCCGATTCAGCCAACGGGTGATAGACACAAGCAACCGCTCGTCGCACCTGCAAAACAACTGCTGAACTTTGACCTGCTCAAGTTGGC
MH053346_1_Foot_and_mouth_disease_virus_type_SAT_3_isolate_RHO_16_76_complete_genome	3575	3695	CAAAACCCAACGCGTCACACCACGCCGTGGTGACTTGGCCGTACTGGCACAACGCGTTGAGAATGAAACCACAAGATGCACACCCACAACCTTCAACTTCGGGAGATTGTTGTGTGATAC
KC440882_1_Foot_and_mouth_disease_virus_type_A_isolate_EGY_1_2012_complete_genome	3588	3708	GGCATGGATTGCCTCAGAAGAAAAGTTTGTCACCATGACGGACTTAGTGCCTGGCATTCTTGAAAAGCAGCGGGACCTCAACGACCCAAGCAAGTACAAGGAGGCCAAGGAGTGGCTCGA
FJ175666_1_Foot_and_mouth_disease_virus_type_O_isolate_Israel_07_6387_complete_genome	3961	4081	AAGATAGTGGCACCTGTGAAACAGCTCTTGAACCTCGACCTGCTCAAGTTGGCAGGGGACATTGAGTCCAATCCTGGGCCCTTCTTCTTCTCCGACGTGAGGTCGAACTTCTCCAAACTG
JX947858_1_Foot_and_mouth_disease_virus_type_O_strain_persistent_OUKG_91dpc_complete_genome	2254	2374	AAACGGTTGGGATGTTGAGGTCACCGCAGTGGGAAATCAGTTCAACGGAGGATGTCTGTTGGTGGCCATGGTGCCAGAACTTTGCTCTATTGACAAGAGGGAGCTGTACCAGCTCACGCT
KR401158_1_Foot_and_mouth_disease_virus_type_O_isolate_O_SKR_04_2010_complete_genome	2844	2964	AGCAAAACACATGTCAAACACCTTCCTTGCAGGTCTTGCCCAGTACTACACGCAGTACAGCGGCACCATCAACCTGCACTTCATGTTCACAGGTCCCACTGACGCGAAAGCGCGCTACAT
AY317098_1_Foot_and_mouth_disease_virus_HKN_2002_complete_genome	7627	7747	AGTGACTACGACCTGGACTTCGAGGCTCTCAAGCCCCACTTCAAGTCCCTCGGTCAGACCATCACTCCAGCCGACAAAAGCGACAAAGGTTTTGTTCTTGGTCACTCCATAACCGATGTC
DQ989322_1_Foot_and_mouth_disease_virus_type_Asia_1_isolate_IND_139_02_complete_genome	718	838	TGCAGGTTTCCACAACTGACACACAACGTGCAACTTGAAACTCCGCCTGGTCTTTCCAGGTCTAGAGGGGTGACACTTTGTACTGTGCTTGACACCACGCTCGGTCCACTAGCGAGTGTT
HQ412603_1_Foot_and_mouth_disease_virus_type_O_strain_O_YM_YN_2000_complete_genome	2751	2871	TACGTGACCACGAAGACGGATTCGGACAGGGTGCTAGCCCAATTCGATTTGTCCCTCGCGGCAAAACACATGTCGAACACTTTTCTCGCGGGTCTTGCTCAGTACTACACACAGTACAGC
DQ404160_1_Foot_and_mouth_disease_virus_type_O_strain_UKG_14524_2001_complete_genome	1662	1782	AAGCAAAGGTTCAGAAACGACTCAGAGGCGCCGGGCAATCCAGCCCGGCGACTGGGTCACAGAACCAGTCAGGCAACACTGGAAGCATTATCAACAATTACTACATGCAGCAGTACCAGA
MH053316_1_Foot_and_mouth_disease_virus_type_O_isolate_UGA_5_96_complete_genome	6159	6279	CACTCATGGTGCTCCACCGTGGGAATCGCGTGAGAGACATCACGAAACACTTTCGTGACACAGCAAGAATGAAGAAAGGAACCCCTGTTGTCGGAGTGATCAACAATGCCGACGTCGGGA
AY593814_1_Foot_and_mouth_disease_virus_O_isolate_o1argentina_iso5_complete_genome	4395	4515	AGAGCAGAGAAACAGCTCAAAGCACGTGACATCAACGACATCTTCGCCATTCTCAAGAACGGCGAGTGGCTGGTCAAACTGATCCTTGCCATCCGCGACTGGATTAAGGCTTGGATCGCC
DQ989322_1_Foot_and_mouth_disease_virus_type_Asia_1_isolate_IND_139_02_complete_genome	6338	6458	ATTAAAGTAAAAGGACAGGATATGCTCTCAGACGCCGCGCTCATGGTGCTCCACCGTGGGAATCGCGTGCGGGACATCACGAAGCACTTTCGTGATGTTGCAAGGATGAAGAAAGGCACC
LC149697_1_Foot_and_mouth_disease_virus_type_O_gene_for_polyprotein_complete_cds_strain_O_JPN_2010_169_1S	3928	4048	CTCGAGCTTCTTCCGGTCCACACCCGAGGATCTCGAGAGAGCAGAGAAACAGCTCAAAGCACGTGACATCAATGACATCTTCGCCATTCTCAAGAACGGCGAGTGGCTGGTCAAGTTGAT
DQ404158_1_Foot_and_mouth_disease_virus_type_O_strain_UKG_15101_2001_complete_genome	5220	5340	TGGCCGTTGAAATGAAGAGAATGCAACAGGATATGTTCAAGCCTCAACCGTCCCTCCAGAACGTCTACCAGCTTGTTCAGGAGGTGATTGACCGGGTCGAGCTCCACGAGAAGGTGTCGA
MH053327_1_Foot_and_mouth_disease_virus_type_SAT_1_isolate_UGA_BUFF_21_70_complete_genome	118	238	TACCGCGTTAGCCTTGATGACCGATGTCTCGAGTTCGAACACCGCTTGCACACCTCGTGTGACCGGTTAGTATGGCAGACAGCATTGCTCACATGGCATTCAAGTGCTACTCATGCTCAC
KY072818_1_Foot_and_mouth_disease_virus_type_O_isolate_YNTBa_complete_genome	4857	4977	ATTTGGGCCAGAACCCCGACGGCAAGGACTTTAAGTACTTCGCCCAAATGGTTTCAACCACGGGTTTCATCCCGCCCATGGCCTCGCTCGAAGACAAAGGCAAACCTTTTAACAGCAAGG
MH053307_1_Foot_and_mouth_disease_virus_type_A_isolate_Zambia_90_complete_genome	7089	7209	GCGGCCGCTCTAGAGCTCATGGAGAAAAGAGAATACAAATTTGCTTGTCAGACGTTCCTGAAGGACGAGATTCGCCCGATGGAAAAGGTACGTGCCGGCAAGACTCGCATTGTCGACGTC
KJ825801_1_Foot_and_mouth_disease_virus_type_O_isolate_IND142_310_2013_complete_genome	1665	1785	CCACTTAACGGAGAGTGGAAAACAAAGGTTCAAAAGCGACTCAAAGGAGCCGGGCAATCCAGCCCGGCGACTGGGTCACAGAACCAGTCAGGCAACACTGGAAGCATCATCAACAACTAC
AY593825_1_Foot_and_mouth_disease_virus_O_isolate_o1valle_iso64_complete_genome	2041	2161	GGGCCAAACACTTCTGGTCTCGAGACCAGAGTTGTCCAGGCAGAACGTTTCTTCAAAACCCACCTCTTTGATTGGGTCACCAGCGATCCGTTCGGACGTTGTCACTTGTTGGAGCTTCCA
DQ989306_1_Foot_and_mouth_disease_virus_type_Asia_1_isolate_IND_81_86_complete_genome	1667	1787	CCTGGTATATGTTCCGTACGATCAAGATCCACTCAACGGAGAATGGAACGCAAAGGTTCAAAAACGACTCAAGGGAGCTGGGCAATCTAGCCCGGCAACCGGATCGCAGAACCAGTCAGG
AY593768_1_Foot_and_mouth_disease_virus_A_isolate_a24cruzeiro_iso71_complete_genome	4318	4438	GCCTCGAGTTTCTTCCGGTCCACGCCCGAAGACCTTGAGAGAGCAGAGAAACAGCTCAAAGCACGTGACATCAACGACATTTTCGCCATTCTCAAGAACGGCGAGTGGCTGGTCAAATTG
KJ825805_1_Foot_and_mouth_disease_virus_type_O_isolate_IND341_707_2013_complete_genome	4039	4159	TGTCAACAAAACACGGACCCGACTTTAACCGGTTGGTGTCTGCGTTTGAGGAATTGGCCACTGGAGTGAAAGCTATCAGGACAGGCCTCGACGAGGCCAAACCCTGGTACAAGCTCATCA
JF749862_1_Foot_and_mouth_disease_virus_type_SAT_2_isolate_UGA_002_2002_complete_genome	119	239	ACCGCGTTAGCTTTGTTGACCGATGTCTCGAGTTCGAACACCGCTTGCACACCTCGTGTGACCGGTTAGTATGGCAGACAGCATTGCTCACACTGCATTCAAGTGCTACGCATGCTTACC
HQ832580_1_Foot_and_mouth_disease_virus_type_A_isolate_IND_818_2003_complete_genome	2014	2134	AATCGAGTGTAGGAGTCACCTACGGGTACTCTACTGGAGAGGATCACGTTTCCGGACCCAATACGTCTGGTTTGGAGACGCGAGTGGTGCAGGCAGAGAGGTTCTTCAAGAAGCATCTGT
KY322670_1_Foot_and_mouth_disease_virus_type_O_isolate_LAO_1_2013_complete_genome	6054	6174	AAAGATGGTCATGGGCAACACTAAGCCTGTTGAGCTCATCCTCGATGGGAAGACAGTAGCCATCTGTTGCGCTACTGGAGTGTTTGGTACTGCCTACCTCGTGCCTCGTCACCTTTTCGC
EF614457_1_Foot_and_mouth_disease_virus_type_O_strain_O_SKR_14_02_complete_genome	3808	3928	CGCATGAAGAGGGCCGAAACATACTGCCCCCGGCCTCTTTTGGCTATTCACCCGAGCGAAGCTAGACACAAACAAAAGATTGTGGCGCCTGAGAAACAGCTGTTGAACTTTGACCTGCTC
KY086466_1_Foot_and_mouth_disease_virus_type_O_strain_O_GC_SKR_2016_complete_genome	5863	5983	AAGCAAAAGCCCCGGTCGTGAAGGAAGGACCTTACGAGGGACCGGTAAAGAAACCTGTCGCTTTGAAAGTGAAAGCTAAGAACTTGATCGTTACTGAGAGTGGTGCCCCCCCGACCGACT
HQ832590_1_Foot_and_mouth_disease_virus_type_A_isolate_IND_245_2007_complete_genome	1305	1425	GAAAACCTCACTCTTGAGGCAATTAGGCAACTAGAAGAAATCACTGGTCTTGAGCTGCACGAGGGTGGCCCGCCCGCTCTCGTCATTTGGAACATCAAGCACTTGCTCCACACCGGAATC
KJ820999_1_Foot_and_mouth_disease_virus_type_SAT_3_strain_UGA_1_13_complete_genome	1783	1903	CAATGCCATCAGCGGAGGTTCCAACGAGGGGTCAACTGACACCACGTCGACCCACACAAACAACACTCAGAACAATGACTGGTTCTCAAAACTGGCTCAGTCAGCCATCTCTGGCCTCTT
DQ989309_1_Foot_and_mouth_disease_virus_type_Asia_1_isolate_IND_82_96_complete_genome	720	840	GCAGGTTTCCACAACTGACACAAACCGTGCAATTTGAAGCTCCGCCTGGTCTTTCCAGGTCTAGAGGGGTAACACTTTGTACTGTGCTTGACTCCACGCTCGGTCCACTAGCGAGTGTGA
MH053315_1_Foot_and_mouth_disease_virus_type_O_isolate_SUD_1_76_complete_genome	4437	4557	TGATCCTTGCCATCCGCGACTGGATAAAGGCATGGATCGCCTCAGAAGAAAAGTTTGTCACCATGACGGACTTGGTACCCGGCATCCTTGAAAAGCAACGGGACCTCAACGACCCTAGCA
KM257065_1_Foot_and_mouth_disease_virus_type_O_isolate_UKG_14597_2001_polyprotein_gene_complete_cds	830	950	AGCCACGTCCTTACGGACCCACCATGTGTGCAACCCCAGCACGGCAACTTTACTGTGAAAACCACTTTAAGGTGACACTGATACTGGTACTCAACCACTGGTGACAGGCTAAGGATGCCC
AY687334_1_Foot_and_mouth_disease_virus_type_Asia_1_strain_IND_491_97_complete_genome	3318	3438	ACGGCCAGACGGCTTCACACTGACGTTGCCTTTGTTCTTGACAGGTTTGTGAAACTCACTACACCCAAGAGCACCCAGACCCTTGATCTCATGCAGATCCCCTCACACACGTTGGTTGGA
KM268897_1_Foot_and_mouth_disease_virus_type_C_isolate_KEN_1_2004_complete_genome	3326	3446	CAAGTCCAACGCCGTCACCACACTGACGTCGCCTTCGTCCTCGATCGGTTCGTGAAGCTCCAAGTGACAGATAACCAACACACACTGGACGTGATGCAAACACACAAAGATGGTATCGTG
KR401161_1_Foot_and_mouth_disease_virus_type_O_isolate_persistent_O_UKG_UV13_49dpc_complete_genome	5574	5694	CAAACATAGTGATCATGATCCGCGAGACTCGCAAGAGACAGCAGATGGTGGATGACGCAGTGAACGGGTACATTGAGAAGGCAAACATCACCACGGATGACAAGACCCTTGACGAGGCGG
DQ989306_1_Foot_and_mouth_disease_virus_type_Asia_1_isolate_IND_81_86_complete_genome	2502	2622	CATTACAAGCTCCACAAGCCGTGGACGCTTGTTGTGATGGTGGTGGCTCCACTTACCGTCAAAACCGGTGGCTCCGAACAGATCAAGGTTTACATGAATGCAGCACCAACCCACGTGCAT
KC588943_1_Foot_and_mouth_disease_virus_type_A_isolate_A_Pocheon_001_KOR_2010_complete_genome	2021	2141	CAACTCAGTCGAGTGTGGGGGTCACCTACGGGTATTCAACTGGTGAGGACCACGTTTCTGGACCTAACACATCAGGTTTGGAGACGCGGGTGGTACAAGCTGAAAGGTTCTTCAAGAAGC
KJ608371_1_Foot_and_mouth_disease_virus_type_A_strain_A_VN_T11D_2013_complete_genome	3816	3936	GAAGCGTGCCGAGCTCTACTGCCCCAGGCCACTGTTGGCGGTGGAGGTGTCATCACAAGACAGACACAAGCAGAAAATCATTGCCCCTGCAAAACAACTTCTGAACTTTGACCTGCTCAA
LC149618_1_Foot_and_mouth_disease_virus_type_O_gene_for_polyprotein_complete_cds_strain_O_JPN_2010_2_5S	3572	3692	AACCATCAACCAGATGCAAGAGGACATGTCAACAAAACACGGACCCGACTTTAACCGGTTGGTATCTGCGTTTGAGGAATTGGCCACTGGGGTGAAAGCCATCAGGACCGGCCTCGACGA
JX869177_1_Foot_and_mouth_disease_virus_type_O_isolate_BFS_1810A_complete_genome	7118	7238	AGCTCATGGAGAAGAGAGAATACAAATTTGCTTGTCAGACCTTCCTGAAGGACGAGATTCGCCCGATGGAGAAAGTACGTGCCGGCAAGACTCGCATTGTCGACGTCCTGCCCGTTGAGC
AY593849_1_Foot_and_mouth_disease_virus_SAT_2_isolate_sat2_3kenya_21_complete_genome	1665	1785	AGGGGGCCGGACAATCCAGTCCTGCCACCGGGTCACAAAACCAGTCCGGTAACACGGGTAGTATAATCAACAACTACTACATGCAACAGTACCAAAACTCGATGGACACACAACTCGGCG
KY322672_1_Foot_and_mouth_disease_virus_type_O_isolate_MAY_3_2014_complete_genome	2282	2402	CAACGGGGGCTGCCTATTGGTGGCCATGGTGCCTGAGCTTTGTTCCATCAACAAGAGAGAGCTGTACCAACTTACGCTCTTCCCTCACCAGTTCATTAACCCTCGGACAAACATGACAGC
KR401152_1_Foot_and_mouth_disease_virus_type_O_isolate_O_MYA_282_2009_complete_genome	7466	7586	TTGGTTTCCACCCGAATGCTGAGTGGATTCTGAAGACCCTCGTGAACACGGAACACGCCTATGAGAACAAACGCATTACAGTTGAAGGTGGAATGCCGTCCGGCTGTTCCGCAACCAGCA
MH053330_1_Foot_and_mouth_disease_virus_type_SAT_2_isolate_BOT_BUFF_17_69_complete_genome	7085	7205	AAGCTCATGGAGAAGAAGGAGTACAAGTTCACCTGTCAAACCTTCCTGAAGGACGAGATTCGCCCTCTGGAGAAAGTCAAGGCCGGCAAGACTCGCATCGTCGACGTCCTGCCTGTTGAA
JN998085_1_Foot_and_mouth_disease_virus_type_O_strain_O_BY_CHA_2010_complete_genome	1670	1790	CCACTTAATGGGGAATGGAAAGCAAGGGTTCAGAGACGGCTCAAGGGAGCCGGACAATCCAGTCCGGCTACTGGGTCACAGAACCAATCAGGCAACACCGGGAGTATCATCAACAATTAC
AY359854_1_Foot_and_mouth_disease_virus_O_strain_OMIII_complete_genome	2140	2260	GCAGCCTGACCGACTCGTATGCATATATGAGGAACGGTTGGGACGTTGAAGTCACCGCAGTAGGAAACCAGTTCAACGGAGGTTGTTTGTTGGTGGCTATGGTGCCAGAGCTTTGTTCCG
AY593851_1_Foot_and_mouth_disease_virus_SAT_3_isolate_sat3_3bech_iso29_complete_genome	3722	3842	AACTTCGGGAGACTGTTGTGTGAATCAGGTGATGTGTACTATCGCATGAAGCGCACTGAGCTTTACTGCCCACGCCCACTTCGGGTGAGGTACACACACACGGCCGACAGATACAAAACC
DQ409184_1_Foot_and_mouth_disease_virus_type_C_isolate_C_S8p260d999_complete_genome	3795	3915	TACAACCAGCAGACCGTTGTTGTGATGGATGATTTGGGCCAGAACCCTGACGGCAAGGACTTCAAGTACTTCGCCCAAATGGTTTCAACCACGGGGTTCATCCCGCCCATGGCATCACTT
AY593819_1_Foot_and_mouth_disease_virus_O_isolate_o1campos94_iso94_complete_genome	4393	4513	CTTGAGAGAGCAGAGAAACAGCTCAAAGCACGTGACATCAACGACATCTTCGCCATTCTCAAGAACGGCGAGTGGCTGGTCAAGCTGATCCTTGCCATCCGCGACTGGATTAAGGCTTGG
MH053335_1_Foot_and_mouth_disease_virus_type_SAT_2_isolate_SRHO_1_65_complete_genome	3943	4063	ACATGATATGTCCACCAAGCACGGACCCGACTTCAAACGTCTGGTGTCCGCATTTGAGGAACTGGCAAAAGGAGTTAAGACCATTAAGGACGGCCTCGACGAGGCCAAGCCCTGGTACAA
MF678823_1_Foot_and_mouth_disease_virus_type_SAT_1_isolate_SAT1_NIG_1_15_complete_genome	7498	7618	CCAACGCGGAGTGGATTCTGAAGACTCTGGTCAACACGGAGCACGCCTATGAGAACAAGCGCATCACTGTTGAAGGTGGAATGCCATCGGGTTGTTCCGCCACCAGCATCATCAATACAA
LC149622_1_Foot_and_mouth_disease_virus_type_O_gene_for_polyprotein_complete_cds_strain_O_JPN_2010_8_1S	2619	2739	GACACGGGTCTGAACTCAAAGTTTACCTTTTCCATCCCCTACCTCTCGGCGGCTGATTACGCGTACACCGCGTCTGACGCTGCTGAGACCACAAATGTTCAGGGATGGGTCTGCTTATTT
HQ632774_1_Foot_and_mouth_disease_virus_type_Asia_1_isolate_MAY_9_99_complete_genome	829	949	ACGTCCTACGGACCCATCATGTGTGCAACCCCAGCACGGCAGCTTTGTCACGAAAACCACTTTAAGGTGACGCTGATACTGGTACTCAATCACTGGAGACAGGCTAAGGATGCCCTTCAG
AY593754_1_Foot_and_mouth_disease_virus_A_isolate_a14_spain_iso39_complete_genome	3330	3450	ACACAAACCCGGAGACGGCACCACACGGATGTCGGTTTCATCATGGACAGATTTGTGAAGATAAACAGTTTGAGTCCCACGCATGTCATTGACCTCATGCAGACCCACCAGCACGGGCTG
MH053326_1_Foot_and_mouth_disease_virus_type_SAT_1_isolate_UGA_BUFF_10_70_complete_genome	5568	5688	TCATGATCCGCGAAACTCGCAAGAGACAGAAGATGGTTGATGATGCGCTGGATGAGTACATCGAGAAGGCCAACATCACCACCGACGACAAGACTCTTGACGAGGCGGAAAAGAACCCGC
AY593814_1_Foot_and_mouth_disease_virus_O_isolate_o1argentina_iso5_complete_genome	4989	5109	GGTAAACCTTTCAACAGCAAAGTCATCATCGCGACCACCAACTTGTACTCGGGCTTCACCCCGAGGACTATGGTGTGTCCCGACGCACTGAACCGGAGGTTTCACTTTGACATCGATGTG
AJ633821_1_Foot_and_mouth_disease_virus_polyprotein_gene_genomic_RNA_serotype_O_isolate_FRA_1_2001_complete_genome	7994	8114	TACCGGCGTCTCTTTGAGCCTTTCCAGGGCCTCTTTGAGATTCCAAGCTACAGATCACTTTACCTGCGTTGGGTGAACGCCGTGTGCGGTGACGCATAATCCCTCAGATGTCACAATTGG
KF112884_1_Foot_and_mouth_disease_virus_type_O_isolate_RUS_Aug_2010_complete_genome	7474	7594	CACCCGAACGCTGAGTGGATACTGAAGACCCTTGTGAACACGGAGCATGCCTATGAGAACAAACGCATCACTGTTGAAGGCGGAATGCCCTCTGGCTGTTCCGCGACTAGCATCATCAAT
AJ539136_1_Foot_and_mouth_disease_virus_O_strain_TAW_2_99_TC_complete_genome	4507	4627	ATGGATCGCCTCAGAAGAAAAGTTTGTCACCATGACAGACCTGGTGCCTGGCATCCTTGAAAAGCAGCGGGATCTCAACGACCCAAGCAAGTACAAGGAGGCCAAGGAGTGGCTCGACAA
KJ825802_1_Foot_and_mouth_disease_virus_type_O_isolate_IND142_311_2013_complete_genome	952	1072	AAGGATGCCCTTCAGGTACCCCGAGGGAACAAGTGACACTCGGGATCTGAGAAGGGGACAGGGGCTTCTTTAAAAGTGCCCTGTTTAAAAAGCTTCTATGCCTGGATAAGCGACCGGAGG
AY593815_1_Foot_and_mouth_disease_virus_O_isolate_o1bfs_iso18_complete_genome	1782	1902	GTATCAAAACTCCATGGACACACAGCTTGGTGACAACGCAATCAGTGGAGGCTCTAACGAGGGCTCCACCGACACAACCTCCACCCACACAACCAACACCCAGAACAATGACTGGTTCTC
JX040487_1_Foot_and_mouth_disease_virus_type_O_isolate_BUL_20_2011_complete_genome	4392	4512	GAGAGAGCAGAGAAACAGCTCAAAGCACGTGACATCAACGACATCTTCGCCGTTCTCAAGAACGGCGAGTGGCTGGTCAAACTGATTCTTGCCATCCGCGACTGGATCAAGGCATGGATC
KC588943_1_Foot_and_mouth_disease_virus_type_A_isolate_A_Pocheon_001_KOR_2010_complete_genome	1546	1666	TGTGTTACCTCCAACGGGTGGTACGCAATTGACGACGAGGACTTTTACCCCTGGACACCAGACCCGTCTGATGTCCTGGTGTTTGTCCCGTATGATCAAGAACCACTCAACGGAGAATGG
KJ608371_1_Foot_and_mouth_disease_virus_type_A_strain_A_VN_T11D_2013_complete_genome	953	1073	GGCTAAGGATGCCCTTCAGGTACCCCGAGGTAACATGCGACACTCGGGATCTGAGAAGGGGATTGGGGCTTCTATAAAAGCGCCCAGTTTAAAAAGCTTCTATGCCTGAATAGGCGACCG
AY593786_1_Foot_and_mouth_disease_virus_A_isolate_aarg_Trenquelauquen_iso103_complete_genome	5591	5711	GATCCGCGAGACTCGCAAGAGACAGAAGATGGTGGATGATGCAGTGAACGAGTACATCGAGAAGGCAAACATCACCACCGACGACAAGACTCTTGACGAGGCGGAAAAGAACCCTCTGGA
MG372727_1_Foot_and_mouth_disease_virus_type_SAT_3_isolate_SAT_3_2_S_Africa_complete_genome	3724	3844	ACTTCGGGAGACTGTTGTGTGAAACAGGTGAGGTCTACTACCGGATGAAAAGAGCTGAGCTGTATTGCCCACGACCCTTGCGGGTCAGGTACACGCATACCACTGACCGGTACAAGATCA
MH053343_1_Foot_and_mouth_disease_virus_type_SAT_3_isolate_RV_7_34_complete_genome	5037	5157	CCGACGCCCTGAACCGACGGTTCCACTTTGACATTGACGTGAGTGCCAGGGACGGGTACAAAGTTAACAATAGATTGGACATCATCAAAGCACTGGAGGACACACACACAAATGCGCCCG
JX040501_1_Foot_and_mouth_disease_virus_type_O_isolate_ISR_2_2011_complete_genome	6649	6769	ACATCGATCCTGAGCCACACCATGAAGGATTGATCGTTGACACCAGAGATGTTGAGGAACGCGTGCACGTCATGCGCAAAACCAAGCTTGCACCCACCGTTGCACACGGTGTGTTCAATC
AY593790_1_Foot_and_mouth_disease_virus_A_isolate_a_general_lopez_iso102_complete_genome	6411	6531	GGGAGACTGATCTTCTCTGGTGAGGCCCTTACTTACAAGGACATTGTAGTGTGCATGGACGGAGACACCATGCCAGGGCTTTTTGCCTACAAAGCCGCAACTAAGGCTGGCTATTGCGGA
KM268900_1_Foot_and_mouth_disease_virus_type_SAT_2_isolate_TAN_5_2012_complete_genome	4436	4556	TTCCTCAGAGGAGAAATACATCTCCATGACGGATCTTGTGCCGCGCATTCTCGAATGCCAACGCAACCTGAACGATCCGTCCAAGTACCAGGAAAGCAAGGAGTGGCTCGAAAACGCTCG
AJ539136_1_Foot_and_mouth_disease_virus_O_strain_TAW_2_99_TC_complete_genome	2136	2256	AAACCCACTTGTTCGACTGGGTCACCAGTGACCCGTTCGGACGGTACTACCTGCTGGAACTCCCAACTGACCACAAAGGTGTCTACGGCAGCCTGACTGACTCTTATGCTTACATGAGAA
AY593831_1_Foot_and_mouth_disease_virus_O_isolate_O_UK2001_ED_complete_genome	6773	6893	CCGAATTTGGGCCTGCCGCCTTGTCCAACAAGGACCCGCGCCTGAATGAGGGGGTTGTCCTCGATGAAGTCATCTTCTCCAAACACAAAGGAAACACAAAGATGTCTGAGGAGGACAAAG
HQ832585_1_Foot_and_mouth_disease_virus_type_A_isolate_IND_26_2006_complete_genome	5930	6050	AAAGCAAAAGCCCCGGTCGTTAAGGAAGGACCTTACGAGGGACCGGTGAAGAAACCTGTCGCTTTGAAAGTGAAAGCTAAGAACTTGATTGTCACTGAGAGTGGTGCGCCCCCGACCGAC
AY593778_1_Foot_and_mouth_disease_virus_A_isolate_a4spain_iso62_complete_genome	4513	4633	TTGCCTCAGAAGAAAAGTTTGTCACTATGACAGACTTAGTGCCTGGCATCCTTGAAAAGCAGCGGGATCTCAACGACCCAAGCAGGTACAAGGAGGCCAAGGAGTGGCTCGACAACGCGC
HM854025_1_Foot_and_mouth_disease_virus_type_A_strain_IND40_00_complete_genome	2264	2384	GTGAGAAGTACCAGCTCACCTTGTTCCCCCACCAATTCATTAACCCCAGAACCAACACGACCGCTCACATCACGGTTCCCTACCTTGGTGTGAACCGGTACGACCAGTACAAGAAGCACA
MH053351_1_Foot_and_mouth_disease_virus_type_SAT_3_isolate_ZIM_2_84_complete_genome	3595	3715	CAACAGTTTACAACGGCAACTGCAAGTACAGCAAAACCCAACGCACAACTCCACGCCGGGGCGACTTGGCAGTGTTGAGCCAGCGCGTTGAGAATGAAACCACAAGATGCATTCCCACAA
LC149624_1_Foot_and_mouth_disease_virus_type_O_gene_for_polyprotein_complete_cds_strain_O_JPN_2010_10_396V	5566	5686	AGCCTGTCGCTTTGAAAGTGAAAGCTAAGAACTTGATCGTCACTGAGAGTGGTGCCCCCCCGACCGACTTGCAAAAGATGGTCATGGGTAACACCAAGCCCGTTGAGCTCATACTCGACG
AY686687_1_Foot_and_mouth_disease_virus_O_ES_2001_isolate_O_ES_2001_complete_genome	2279	2399	GGAACCAGTTCAACGGAGGCTGTTTGCTGGTAGCGATGGTACCGGAGCTCTGTTCTATCAACAAGAGAGAGTTGTACCAACTCACGCTTTTCCCCCACCAGTTCATCAACCCACGGACGA
EF149010_1_Foot_and_mouth_disease_virus_type_Asia_1_strain_Asia_1_HNK_CHA_05_complete_genome	1662	1782	ATGGAAAGCAAAGGTTCAGAAACGGCTCAAAGGAGCCGGGCAATCCAGCCCGGCGACTGGGTCACAGAACCAGTCAGGCAACACTGGAAGCATCATCAACAACTACTACATGCAGCAGTA
MH053317_1_Foot_and_mouth_disease_virus_type_O_isolate_UGA_17_98_complete_genome	1540	1660	GAAGGGTGGTACGCGATTGATGACGAGGACTTCTACCCCTGGACACCGGACCCTTCCGATGTTCTGGTATTTGTTCCGTATGATCAAGAGCCGCTCAACGGGGATTGGCAAACAAAGGTT
AF377945_1_Foot_and_mouth_disease_virus_O_SKR_2000_complete_genome	3432	3552	CGAAACATACTGCCCCCGGCCACTTTTGGCCATTCACCCGAGCGAAGCTAGACACAAACAAAAGATTGTGGCACCGGTGAAACAGCTTTTGAGCTTTGACCTGCTCAAGTTGGCAGGGGA
KY322680_1_Foot_and_mouth_disease_virus_type_A_isolate_VIT_42_2013_complete_genome	1682	1802	AGTCCGGCCACCGGGTCACAGAACCAATCAGGCAACACCGGCAGCATTATCAACAACTACTACATGCAGCAATACCAGAACTCCATGGACACACAACTTGGTGACAACGCCATCAGCGGA
JX040500_1_Foot_and_mouth_disease_virus_type_O_isolate_TUR_27_2011_complete_genome	1782	1902	CAGAACTCCATGGACACACAACTTGGTGACAACGCTATTAGCGGGGGCTCCAACGAAGGGTCCACGGACACCACCTCCACCCACACAACCAACACTCAGAACAACGACTGGTTTTCAAAA
AY593758_1_Foot_and_mouth_disease_virus_A_isolate_a18zulia_iso40_complete_genome	2496	2616	GTTGTGTCGCCACTTACGGTTAACGCCACGAGTGCAACACAAATCAAGGTCTACGCCAACATTGCTCCAACTTACGTTCACGTGGCTGGAGAACTCCCCTCGAAAGAGGGGATTTTCCCG
KY322677_1_Foot_and_mouth_disease_virus_type_A_isolate_MAY_20_2013_complete_genome	3918	4038	TGGCGGGAGACGTTGAGTCCAACCCTGGGCCCTTCTTCTTCTCTGACGTTAGGTCGAATTTCACCAAACTGGTAGAAACCATCAGCCAGATGCAAGAGGACATGTCAACAAAGCACGGGC
KF985189_1_Foot_and_mouth_disease_virus_type_O_isolate_BAN_NA_Ha_156_2013_complete_genome	7772	7892	CTTCCACATGGATTACGGAACTGGGTTTTACAAACCCGTGATGGCTTCGAAGACTCTCGAAGCTATCCTCTCCTTTGCACGCCGTGGGACCATACAGGAGAAGTTGATCTCCGTGGCAGG
MH784403_1_Foot_and_mouth_disease_virus_type_O_isolate_PAK_10_2016_complete_genome	1782	1902	AGTACCAGAATTCCATGGACACACAGCTTGGTGACAACGCTATTAGCGGAGGCTCCAACGAAGGGTCCACGGACACCACCTCCACCCACACAACCAACACTCAGAACAACGACTGGTTTT
AY593758_1_Foot_and_mouth_disease_virus_A_isolate_a18zulia_iso40_complete_genome	4398	4518	GAGAGAGCAGAGAAACAGCTCAAAGCACGTGACATCAACGACATTTTCGCCATTCTCAAGAACGGCGAGTGGCTGGTCAAGCTGATCCTTGCCATCCGCGACTGGGTCAAGGCATGGATT
AY593833_1_Foot_and_mouth_disease_virus_O_isolate_openghu_iso108_complete_genome	7054	7174	CTCATGGAAAGCCGCGAGTACAAATTCGTCTGCCAAACCTTCCTGAAGGACGAAATTCGGCCGCTAGAAAAGGTACGCGCTGGCAAGACACGCATTGTCGACGTGTTGCCTGTTGAACAC
DQ989316_1_Foot_and_mouth_disease_virus_type_Asia_1_isolate_IND_21_89_complete_genome	599	719	GGACCTTCACCCGGAAGTAAAACGGCAACTTCACACAGTTTTGCCCGTTTTCATGAGAAACGGGACGTTCGCGCACGAAACGCGCCGTCGCTTGAGGAGGACTTGTACAAACACGATCTA
KY322676_1_Foot_and_mouth_disease_virus_type_A_isolate_MAY_12_2013_complete_genome	4512	4632	TCGCCTCAGAAGAAAAGTTTGTCACCATGACAGACTTAGTGCCTGGCATCCTTGAAAAGCAGCGGGATCTCAACGACCCAAGCAAGTACAAGGAAGCCAAGGAGTGGCTCGACAACGCGC
KT003716_1_Foot_and_mouth_disease_virus_type_O_isolate_Nari_UVAS_Pak_2005_complete_genome	7798	7918	AGGCACTTCCACATGGATTATGGAACTGGGTTTTACAAACCTGTGATGGCCTCGAAGACCCTCGAGGCTATCCTCTCCTTTGCACGCCGTGGGACCATACAGGAGAAGTTGATCTCCGTG
AY593849_1_Foot_and_mouth_disease_virus_SAT_2_isolate_sat2_3kenya_21_complete_genome	1427	1547	AGCGAGGTATGCATGGTTGACGGTACTGACATGTGTCTTGCTGATTTCCACGCAGGTATCTTCTTGAAAGGTACTGAGCATGCCGTGTTCGCCCTGTTGACTTCCGACGGATGGTACGCC
MG725873_1_Foot_and_mouth_disease_virus_type_A_isolate_A_NIG_1_15_complete_genome	4424	4544	CGACTGGATAAAGGCGTGGATTGCCTCAGAAGAGAAGTTCGTTGCCGTGACGGACTTGGTGCCTGGCATCCTTGAAAAGCAGCGGGAACTCAACGACCCTAGCAAATACAAGGAGGCTAA
AY593814_1_Foot_and_mouth_disease_virus_O_isolate_o1argentina_iso5_complete_genome	4869	4989	CAAACCGTCGTTGTGATGGATGATTTGGGCCAGAACCCTGACGGCAAGGACTTCAAATACTTTGCCCAAATGGTCTCGACCACAGGGTTCATCCCGCCCATGGCATCACTCGAGGACAAA
MH053332_1_Foot_and_mouth_disease_virus_type_SAT_2_isolate_BOT_BUFF_170_74_complete_genome	7084	7204	AAGCTCATGGAGAAGAAGGAGTACAAGTTCACCTGTCAAACCTTTCTGAAGGACGAGATTCGCCCTCTGGAGAAAGTCAAGGCCGGCAAGACTCGCATCGTCGACGTCCTGCCTGTTGAG
AY593841_1_Foot_and_mouth_disease_virus_SAT_1_isolate_sat1_4srhod_iso24_complete_genome	2370	2490	ACATCCAAGTACCCTACCTGGGTGTCGACAGACACGACCAAGGGACCCGCCACAAGGCATGGACTCTTGTTGTCATGGTGTTGGCACCATACACCAATGACCAGACCATTGGATCAACAA
LC149617_1_Foot_and_mouth_disease_virus_type_O_gene_for_polyprotein_complete_cds_strain_O_JPN_2010_1_14C	5833	5953	TCAAAGTAAAAGGACAGGACATGCTCTCAGACGCTGCGCTCATGGTGCTGCACCGTGGGAACCGCGTGAGAGACATCACGAAACACTTTCGTGACACAGCAAGAATGAAGAAAGGCACCC
DQ989310_1_Foot_and_mouth_disease_virus_type_Asia_1_isolate_IND_101_99_complete_genome	6539	6659	GAGGAGCTGTTCTTGCAAAGGACGGAGCCGAGACTTTCATCGTCGGCACTCACTCTGCAGGCGGCAATGGAGTTGGATACTGCTCATGCGTTTCCAGGTCTATGCTGCTTAAAATGAAGG
KU821590_1_Foot_and_mouth_disease_virus_type_SAT_1_isolate_SAT1_NAM01_2010_complete_genome	5463	5583	TCGCCAAGCGTGCTTTCAAGCGCCTCAAAGAGAACTTCGAGATCGTCGCTCTCGTTGTTGTGCTGTTGGCAAACATCATCATCATGATCCGCGAGACTCGCAAGCGTCAGAAGATGGTCG
JQ900581_1_Foot_and_mouth_disease_virus_type_O_strain_O_GSLX_2010_complete_genome	596	716	ACTTGAAATCCCGCCTGGTCTTTCCAGGTCTAGAGGGGTGACACTTTGTACTGTGATTGACTCCACGCTCGGCCCACTGGCGAGTGTTAGTAGTAGTACTGTTGCTTCGTAGCGGAGCAT
AY593833_1_Foot_and_mouth_disease_virus_O_isolate_openghu_iso108_complete_genome	478	598	CGCCCGGAAGTAAAACGGCAGCTTTACACAGTTTTGCCCGTTTTCATGAGAAACGGGACGTCCGCGCACGAAACGCGCCGTCGCTTGAGGAACACTTGTACAAACACGATTTAAGCAGGT
HQ832577_1_Foot_and_mouth_disease_virus_type_A_isolate_IND_110_1999_complete_genome	7112	7232	CATGGAGAAAAGAGAGTACAAATTTGCTTGCCAGACCTTCCTGAAGGACGAGATCCGCCCGATGGAGAAAGTGCGTGCCGGCAAGACTCGCATCGTCGATGTCCTGCCTGTTGAACACAT
MH053333_1_Foot_and_mouth_disease_virus_type_SAT_2_isolate_ETH_1_90_complete_genome	3940	4060	TGCAACAAGACATGTCTACCAAACACGGACCCGACTTCAACCGTCTGGTGTCCGCATTTGAGGAACTGACCAAAGGAGTTAAAGCCATCAAGGACGGTCTCGACGAGGCCAAGCCTTGGT
KJ206908_1_Foot_and_mouth_disease_virus_type_O_isolate_BHU_1_2013_polyprotein_gene_complete_cds	3243	3363	CCACCTCCACAGGTGAGTCTGCTGATCCCGTGACCACCACCGTTGAAAACTACGGTGGAGAGACACAGGTCCAGAGACGTCAGCACACCGACGTTTCTTTCATTTTGGACAGATTTGTGA
FJ175666_1_Foot_and_mouth_disease_virus_type_O_isolate_Israel_07_6387_complete_genome	2881	3001	GTGACCACAAAGACGGATTCGGACAGGGTTCTTGCTCAGTTTGACTTGTCTTTGGCAGCGAAGCACATGTCAAACACCTTTCTGGCAGGTCTCGCCCAGTACTACACACAGTACAGCGGC
HQ832587_1_Foot_and_mouth_disease_virus_type_A_isolate_IND_50_2006_complete_genome	4985	5105	AAGGCAAGCCCTTCAACAGCAAAGTCATCATCGCTACCACCAACCTGTACTCGGGCTTCACCCCGAGAACCATGGTGTGTCCTGATGCGCTGAACCGGAGGTTTCACTTTGACATTGATG
AY687334_1_Foot_and_mouth_disease_virus_type_Asia_1_strain_IND_491_97_complete_genome	474	594	GTTAAAGGGGTGTAACCACAAGATGTACCTTCGCCCGGAAGTAAAACGGCAATCACACTCAGTTTTGCCCGTTTTCATGAGAAACGGGACGTCAGCGCACGAAACGCGCCGTCGCTTGAG
MH053323_1_Foot_and_mouth_disease_virus_type_SAT_1_isolate_TCH_1_72_complete_genome	7475	7595	TGCTGAGTGGATCCTGAAAACTCTGGTGAACACGGAACACGCCTATGAGAACAGGCGCATCACTGTTGAAGGTGGAATGCCCTCGGGTTGCTCCGCCACCAGCATCATCAACACAATTCT
HM854024_1_Foot_and_mouth_disease_virus_type_A_strain_IND17_82_complete_genome	600	720	GACACACATCGTGCAACTTGAAGCCTCGCCTGGTCTTTCCAGGTCTAGAGGGGTGACATTTTGTACTGTGTTTGACTCCACGCTCGGTCCACTGGCGAGTGTTAGTAACAGCACTGTTGC
HQ832592_1_Foot_and_mouth_disease_virus_type_A_isolate_IND_17_2009_complete_genome	6344	6464	AACAACGCCGATGTCGGGAGACTGATTTTCTCTGGTGAGGCCCTTACTTACAAGGACATTGTTGTGTGCATGGACGGAGACACCATGCCTGGCCTCTTTGCTTACAAAGCCGCCACCAAG
MH784404_1_Foot_and_mouth_disease_virus_type_O_isolate_PAK_4_2017_complete_genome	832	952	AGCCACGTCCTAACGGACCCACCATGTGTGCAACCCCAGCACGGCAACTTTTCTGTGAAAACCACTTTAAGGTGACACTGAGACTGGTACTCAATCACTGGTGACAGGCTAAGGATGCCC
AY593815_1_Foot_and_mouth_disease_virus_O_isolate_o1bfs_iso18_complete_genome	4037	4157	ACGGGCCTGACTTTAACCGGTTAGTGTCCGCATTTGAGGAATTGGCCATTGGAGTGAAAGCCATCAGAACCGGTCTCGACGAGGCCAAACCCTGGTACAAGCTTATCAAGCTCCTAAGCC
MH053324_1_Foot_and_mouth_disease_virus_type_SAT_1_isolate_UGA_47_71_complete_genome	6774	6894	TGACTTCGGGCCAGCTGCACTCTCGAACAACGACAAGCGCCTGAATGAAGGGGTCGTCCTCGATGACGTCATCTTCTCCAAACACAAGGGAGACACGAAGATGTCAGAGGAAGACAAGAA
KR401161_1_Foot_and_mouth_disease_virus_type_O_isolate_persistent_O_UKG_UV13_49dpc_complete_genome	830	950	AGCCACGTCCTCACGGACCCACCATGTGTGCAACCCCAGCACGGCAACTTTACTGTGAAAACCATTTTAAGGTGACACTGATACTGGTACTCAACCACTGGTGACAGGCTAAGGATGCCC
JX040495_1_Foot_and_mouth_disease_virus_type_O_isolate_TUR_883_2010_complete_genome	3918	4038	TTGGCGGGAGACGTTGAGTCCAACCCTGGGCCCTTCTTCTTCTCCGACGTCAGGACGAACTTCTCCAAACTGGTAGAAACTATCAACCAGATGCAGGAGGACATGTCAACGAAACACGGA
KC440884_1_Foot_and_mouth_disease_virus_type_SAT_2_isolate_EGY_3_2012_complete_genome	954	1074	GACTGGTTTTCCAAATTGGCTCAATCAGCCATTTCAGGGCTTTTCGGAGCTCTGCTTGCAGACAAGAAAACAGAGGAGACCACACTGCTGGAGGACAGAATCCTGACCACGCGTCACGGG
KC588943_1_Foot_and_mouth_disease_virus_type_A_isolate_A_Pocheon_001_KOR_2010_complete_genome	6412	6532	AGACTGATTTTCTCTGGTGAGGCCCTTACCTACAAAGACATTGTAGTGTGCATGGATGGAGACACCATGCCGGGCTTGTTTGCCTACAGAGCCGCCACCAAGGCTGGTTACTGTGGAGGA
DQ989315_1_Foot_and_mouth_disease_virus_type_Asia_1_isolate_IND_47_93_complete_genome	2398	2518	CTCCTTGTTGCACTTGTGCCAGAGCTGAAGAACCTTGACACACGGCAGAAATACCAGCTGACCCTCTTTCCCCACCAGTTCATCAACCCACGTACCAACATGACGGCTCACATCAACGTG
HQ009509_1_Foot_and_mouth_disease_virus_type_O_strain_China_5_99_Fujian_complete_genome	4413	4533	GAGAAACAGCTCAAAGCACGTGACATCAATGACATATTCGCCATTCTCAAGAACGGCGAGTGGCTGGTTAAGCTGATCCTCGCCATCCGCGACTGGATCAAGGCATGGATCGCCTCAGAG
LC438823_1_Foot_and_mouth_disease_virus_type_O_O_MYA_Yan_5_2016_gene_for_polyprotein_complete_cds	5827	5947	AGCCATGACAGACAGTGACTACAGAGTGTTTGAGTTTGAGATTAAAGTAAAAGGACAGGACATGCTCTCAGACGCCGCGCTCATGGTGCTCCACCGTGGGAATCGCGTGCGGGACATCAC
HM008917_1_Foot_and_mouth_disease_virus_type_O_strain_O_YS_CHA_05_complete_genome	6824	6944	GACCCGCGCCTGAATGAAGGGGTTGTCCTCGATGAAGTTATCTTCTCTAAACACAAGGAAAACACAAAGATGTCTGAGGAGGACAAAGCGCTGTTCCGCCGCTGTGCTGCTGACTACGCG
MG725874_1_Foot_and_mouth_disease_virus_type_A_isolate_A_NIG_3_15_complete_genome	7776	7896	TTCCACATGGACTATGGAACTGGGTTTTACAAACCTGTGATGGCTTCGAAGACCCTCGAAGCTATCCTCTCCTTTGCACGCCGTGGGACCGTACAGGAGAAGTTGATCTCCGTGGCAGGA
LC149675_1_Foot_and_mouth_disease_virus_type_O_gene_for_polyprotein_complete_cds_strain_O_JPN_2010_127_1S	118	238	TACACAGTTTTGCCCGTTTTCACGAGAAATGGGACGTCAGCGCACGAAACGCGCAGTCGCTTGAGGAGGACTTGTACAAACACGTCTCACACAGGTACCCACAACCGACACAAAACGTGC
AF026168_2_Foot_and_mouth_disease_virus_O_strain_Chu_Pei_complete_genome	3331	3451	TTCGGTGCCATCAAGGCAACTCGTGTTACTGAACTACTCTACAGAATGAAGAGAGCCGAGACATACTGTCCCAGGCCCCTTCTCGCCATTCAACCGAGTGACGCTAGACACAAGCAGAGG
AY593813_1_Foot_and_mouth_disease_virus_O_isolate_o11indonesia_iso52_complete_genome	3696	3816	GGTGACTGAATTACTTTACCGCATCAAGCGGGCCGAGACGTACTGTCCCAGGCCCCTTCTTGCCATTCGTCCGAGTGAAGCCAGACACAAGCAGAAAATTGTGGCACCTGTAAAGCAAAC
MH053312_1_Foot_and_mouth_disease_virus_type_O_isolate_ETH_58_2005_complete_genome	5763	5883	AAACCCGTGGAGGAACAACCACAAGCTGAAGGACCCTACTCTGGACCACTTGAGCGTCAGAAACCTCTGAAAGTGAGAGCCAAGCTACCACAGCAAGAGGGACCTTATGCTGGTCCAATG
KJ825803_1_Foot_and_mouth_disease_virus_type_O_isolate_IND139_302_2013_complete_genome	6636	6756	GTCCAGGTCCATGCTCCTGAAAATGAAGGCACACATTGACCCTGAACCACACCATGAAGGGTTGGTTGTTGACACCAGAGATGTGGAAGAGCGCGTGCACGTCATGCGCAAAACCAAGCT
AY593770_1_Foot_and_mouth_disease_virus_A_isolate_a26arg_iso74_complete_genome	2265	2385	GCGGGAGAAATACCAACTAACCCTCTTCCCGCATCAGTTCATCAGTCCCAGAACCAACATGACCGCCCACATCACGGTCCCCTACCTTGGTGTGAACAGGTACGACCAGTACAAAAAGCA
DQ404160_1_Foot_and_mouth_disease_virus_type_O_strain_UKG_14524_2001_complete_genome	7118	7238	ATGGAGAAGAGAGAGTACAAGTTTACATGCCAGACCTTCCTGAAGGACGAGATTCGCCCGATGGAGAAGGTACGTGCCGGCAAGACTCGCATTGTCGACGTCCTGCCCGTTGAACACATT
KY322671_1_Foot_and_mouth_disease_virus_type_O_isolate_MAY_2_2014_complete_genome	4866	4986	ACCGTTGTAGTGATGGATGATTTGGGCCAGAACCCTGACGGCAAGGACTTCAAATACTTCGCCCAAATGGTGTCAACAACAGGATTCATCCCGCCCATGGCCTCGCTCGAAGACAAAGGG
MH053351_1_Foot_and_mouth_disease_virus_type_SAT_3_isolate_ZIM_2_84_complete_genome	5035	5155	GCCCCGACGCTTTGAACCGACGGTTCCACTTCGACATTGACGTGAGTGCCAAGGATGGGTACAAAGTTAACAACAGATTGGACATCATCAAAGCACTGGAGGACACGCACACAAACGCGC
LC149702_1_Foot_and_mouth_disease_virus_type_O_gene_for_polyprotein_complete_cds_strain_O_JPN_2010_180_3S	2017	2137	TCAACCGTTACGATCAGTATAAGGTACACAAGCCGTGGACCCTTGTGGTTATGGTCGTAGCCCCACTGACTGTCAACACCGAAGGCGCTCCGCAAATCAAGGTGTATGCCAACATCGCAC
AY390432_1_Foot_and_mouth_disease_virus_Asia1_strain_YNBS_58_complete_genome	480	600	ACGGGATGCAACCACAAGATAAACCTTCACCCGGAAGTAAAACGGTAACTTCACACAGTTTTGCCCGCTTTTACCAGAAACGGGACGTCTGCGCACGAAACGCGCCGTCGCTTGAGGAAG
KF694732_1_Foot_and_mouth_disease_virus_type_O_isolate_O_S02KOR_2002_complete_genome	1664	1784	CTCAACGGAGGATGGAAAGCAAAGGTTCAAAAACGACTCAGAGGCGCCGGGCAATCCAGCCCGGCGACTGGGTCGCAGAACCAGTCAGGTAACACTGGAAGCATTATCAACAATTACTAC
AY593793_1_Foot_and_mouth_disease_virus_A_isolate_aphilippines_iso50_complete_genome	4041	4161	CACGGGCCCGACTTTAACCGGTTGGTGTCCGCTTTTGAGGAATTGGCCACTGGAGTGAAAGCTATCAGGACTGGTCTTGACGAGGCCAAACCCTGGTACAAACTTATCAAGCTCCTAAGC
KY322670_1_Foot_and_mouth_disease_virus_type_O_isolate_LAO_1_2013_complete_genome	2020	2140	TCGAGTGTTGGCGTTACGTACGGGTATGCAACAGCTGAGGATTTTGTGAGCGGGCCAAACACCTCTGGTCTCGAGACCAGGGTTGTTCAGGCAGAACGGTTCTTCAAAACCCACTTGTTC
MG372731_1_Foot_and_mouth_disease_virus_type_Asia_1_isolate_TBD_complete_genome	3817	3937	ATCCGCATGAAGCGCGCGGAGACATATTGCCCTAGGCCTTTACTAGCCCTTGACACCACTCAGGACCGCCGCAAACAGGAGATCATTGCACCTGAGAAGCAGGTTTTGAACTTTGACCTA
KJ825805_1_Foot_and_mouth_disease_virus_type_O_isolate_IND341_707_2013_complete_genome	475	595	ACACGCTTGTACCGCCTTTCCCGGCGTTAGCGGGATGTAACCACACGAACAACCTTCATCCGGAAGTAAAGCGGCAACCACACACAGTTTTGCCCGTTTTCATGAGAAATGGGACGTCTG
DQ989316_1_Foot_and_mouth_disease_virus_type_Asia_1_isolate_IND_21_89_complete_genome	2039	2159	GACAAGAAAACGGAAGAGACAACTTTGCTTGAAGACCGCATTCTCACCACCAGGAACGGCCACACAACGTCGACGACACAGTCGAGTGTTGGCGTAACGTATGGTTACGCTGTGGCTGAG
MF678823_1_Foot_and_mouth_disease_virus_type_SAT_1_isolate_SAT1_NIG_1_15_complete_genome	2737	2857	TGGCTGAGGCGTGTCCGACCATGTTGGACTTCAACGGGGTACCGTACGTCACGACCCAACACAACAGCGGGTCGAAAGTGATGACACGCTTTGATTTGGCTTTTGGACACAAGAACATGA
DQ989316_1_Foot_and_mouth_disease_virus_type_Asia_1_isolate_IND_21_89_complete_genome	4436	4556	GTCGCCTCGAGTTTCTTCCGGTCCACGGCCGAAGACCTTGAGAGAGCAGAAAAACAGCTCAAAGCACGTGACATCAACGACATCTTCGCCATTCTTAAGAACGGCGAGTGGCTGGTCAAA
DQ989305_1_Foot_and_mouth_disease_virus_type_Asia_1_isolate_IND_116_90_complete_genome	960	1080	GGCAACTTTGTTGTGAAAGCCACTTTAAGGTGACACTGATACTGGTACTCAACCACTGGTGGCAGGCTAAGGATGCCCTTCAGGTACCCCGAGGTGACAAGCGACACTCGGGATCTGAGA
AY593774_1_Foot_and_mouth_disease_virus_A_isolate_a2spain_iso7_complete_genome	3121	3241	TTGTGTTTACCAAATTACACACGGGAAGGCTGAAAATGACACCTTGGTAGTGTCGGCTAGCGCCGGCAAAGACTTTGAGTTGCGCCTCCCAATTGACCCCCGGACACAAACCACCGCTAC
MH053322_1_Foot_and_mouth_disease_virus_type_SAT_1_isolate_SWA_2_89_complete_genome	592	712	AGGAATCTTAGACCAACCCCACCCGTGCAACTGCAAGTCTCGCCCGGTCTTTCCGGGTCTTGAGAGACGAACAGATGTACTGAGATCAACTCCACGATTGGTCTACTAGCGGGTACTAGT
AY593841_1_Foot_and_mouth_disease_virus_SAT_1_isolate_sat1_4srhod_iso24_complete_genome	6753	6873	AATTTGGACCTGCCGCCCTGTCGAACAACGACAAACGCCTGAACGAAGGCGTGGTGCTTGACGAAGTCATCTTCTCTAAGCACAAGGGCGATGCCAAAATGTCTGAGGCTGACAAGAGAC
DQ989317_1_Foot_and_mouth_disease_virus_type_Asia_1_isolate_IND_148_01_complete_genome	3956	4076	ATCATTGCACCTGAGAAGCAGGTATTGAACTTCGACCTGCTCAAGTTGGCAGGGGACGTTGAGTCCAACCCTGGGCCCTTCTTCTTCTCCGACGTGAGGTCGAACTTCTCCAAACTGGTA
AY593755_1_Foot_and_mouth_disease_virus_A_isolate_a15thailand_iso43_complete_genome	5936	6056	GTGAAAGCAAAAGCCCCGGTCGTGAAGGAAGGACCTTACGAGGGACCGGTGAAGAAACCTGTCGCTTTGAAAGTGAAAGCAAAGAACTTGATTGTCACTGAGAGTGGTGCCCCACCGACC
MF782478_1_Foot_and_mouth_disease_virus_type_Asia_1_isolate_BAN_TA_Ma_167_2013_complete_genome	2732	2852	AACTTCCTTGATGTTGCGGAGGCCTGTCCTACTTTCCTCCGCTTCGGAGAAGTACCATTTGTGAAGACAGTGAACTCTGGTGACCGTCTGCTGGCCAAGTTTGATGTCTCGCTTGCTGCG
DQ409189_1_Foot_and_mouth_disease_virus_type_C_isolate_C_S8p460d417_complete_genome	2960	3080	CAAAGACAATATCGTGGGCGCGCTTCTTCGCGCAGCCACGTACTATTTTTCTGATTTGGAAATAGCAGTGACCCACACTGGGAAGCTCACATGGGTGCCCAACGGTGCACCAGTTTCTGC
AF274010_1_Foot_and_mouth_disease_virus_C_strain_C_S8_clone_MARLS_complete_genome	3698	3818	TAAAGCAGAAACAATCACTGAGTTGCTCGTGCGCATGAAGCGTGCTGAACTCTATTGTCCTAGGCCGATTCTTCCGATTCAGCCAACGGGCGATAGACGCAAGCAACAGCTCGTCGCACC
AY593765_1_Foot_and_mouth_disease_virus_A_isolate_a22turkey_iso66_complete_genome	6537	6657	AGCCGTTCTTGTTAAGGACGGAGCTGACACATTCATCGTTGGCACTCACTCCGCAGGCGGCAATGGAGTTGGATACTGCTCATGCGTTTCCAGGTCCATGTTGCTGAAAATGAAGGCGCA
KJ825809_1_Foot_and_mouth_disease_virus_type_O_isolate_IND250_541_2013_complete_genome	4396	4516	CACGCCCGAGGACCTCGAGAGAGCAGAAAAACAGCTCAAAGCACGTGACATTAACGACATATTCGCCATTCTCAAGAACGGCGAGTGGCTGGTCAAGCTGATTCTTGCCATCCGTGACTG
JX869179_1_Foot_and_mouth_disease_virus_type_O_isolate_BFS_1848_complete_genome	5932	6052	AAAGTGAAAGCAAAAGCCCCGGTCGTGAAGGAAGGACCTTACGAGGGACCGGTGAAGAAGCCTGTCGCTTTGAAAGTGAAAGCTAAGAACCTGATTGTCACTGAGAGTGGTGCCCCACCG
MG372731_1_Foot_and_mouth_disease_virus_type_Asia_1_isolate_TBD_complete_genome	5966	6086	TGAAAGCAAAAGCCCCGGTCGTTAAGGAAGGACCTTACGAGGGACCGGTGAAGAAGCCTGTCGCTTTGAAAGTGAAAGCTAAGAACTTGATTGTCACTGAGAGTGGTGCCCCACCGACCG
MH784403_1_Foot_and_mouth_disease_virus_type_O_isolate_PAK_10_2016_complete_genome	2731	2851	CAACTTCCTTGATGTGGCTGAGGCGTGCCCTACGTTTCTGCACTTTGAGGGTGACGTACCATACGTGACCACAAAGACGGACTCGGACAGGAGTCTCGCTCAGTTTGATTTGTCTTTGGC
KM268900_1_Foot_and_mouth_disease_virus_type_SAT_2_isolate_TAN_5_2012_complete_genome	4316	4436	GGAGAGAGCAGAAAAACAGCTCAAGGCACGTGACATCAACGACATCTTCGCCATCCTCAAGAACGGCGAATGGCTGGTCAAACTCATCCTGGCAATCCGCGACTGGATCAAAGCCTGGAT
MF372126_1_Foot_and_mouth_disease_virus_type_Asia_1_isolate_IND281_1994_complete_genome	2038	2158	CTGACAAGAAAACCGAAGAAACAACTTTTCTTGAAGACCGCATTCTCACCACCAGGAATGGCCACACAACGTCGACGACGCAGTCGAGCGTTGGCGTGACATACGGTTACGCTGTGGCTG
KJ825802_1_Foot_and_mouth_disease_virus_type_O_isolate_IND142_311_2013_complete_genome	6770	6890	ACGGTGTGTTCAACCCTGAATTTGGCCCTGCTGCCTTGTCAAACAAGGACCCGCGGCTGAACGAAGGAGTTGTCCTTGATGAGGTCATCTTCTCCAAACACAAGGGAGACGCCAAGATGT
MH053330_1_Foot_and_mouth_disease_virus_type_SAT_2_isolate_BOT_BUFF_17_69_complete_genome	7445	7565	CATCCGAACGCTGTTTGGATTCTCAAAACTCTCATCAACACGGAACACGCCTACGAGAACAAGCGCATCACTGTTGAAGGTGGAATGCCCTCGGGTTGCTCCGCCACCAGCATCATCAAC
DQ989322_1_Foot_and_mouth_disease_virus_type_Asia_1_isolate_IND_139_02_complete_genome	6099	6219	AGAACTTGATTGTCACTGAGAGTGGTGCCCCACCGACCGACTTGCAAAAGATGGTCATGGGCAACACAAAGCCTGTCGAGCTCATCCTTGACGGGAAGACAGTTGCCATCTGCTGTGCTA
FJ175662_1_Foot_and_mouth_disease_virus_type_O_isolate_Israel_07_6380_complete_genome	960	1080	TACTGTGAAAACCACTTCAAGGTGATACTGATACTGGTACTCAACCACTGGTGACAGGCTAAGGATGCCCTTCAGGTACCCCGAGGTAACACGCGACACTCGGGATCTGAGAAGGGGACC
KY322674_1_Foot_and_mouth_disease_virus_type_O_isolate_SKR_6_2014_complete_genome	6002	6122	TCATGGGAAACACCAAGCCCGTTGAGCTCATACTCGACGGGAAGACAGTAGCCATCTGCTGTGCTACTGGAGTGTTTGGTACTGCCTACCTCGTGCCTCGTCATCTTTTCGCTGAGAAGT
KR265072_1_Foot_and_mouth_disease_virus_type_O_isolate_persistent_OUKG_49dpc_complete_genome	4033	4153	ACACGGACCCGACTTTAACCGGTTGGTGTCTGCATTTGAGGAACTGGCCACTGGAGTGAAGGCTATCAGGACCGGTCTTGATGAAGCCAAACCCTGGTACAAGCTCATCAAGCTCTTGAG
MH053329_1_Foot_and_mouth_disease_virus_type_SAT_2_isolate_BOT_BUFF_2_69_complete_genome	4925	5045	AGGGTTCATCCCTCCCATGGCCTCACTCGAAGACAAGGGAAAACCGTTCAACAGCAAGGTCATCATTGCGACGAGCAACCTTTATTCTGGGTTCACACCTAGGACGATGGTCTGCCCCGA
AY593786_1_Foot_and_mouth_disease_virus_A_isolate_aarg_Trenquelauquen_iso103_complete_genome	5234	5354	TGAAATGAAGAGAATGCAACAAGACCTCTTCAAACCTCAACCACCCCTCCAGAACGTCTACCAGCTCGTCCAGGAGGTGATTGACCGGGTAGAGCTCCACGAAAAAGTGTCGAGCCACCC
DQ409183_1_Foot_and_mouth_disease_virus_type_C_isolate_C_S8p260d417_complete_genome	4027	4147	TCGCCTCAGAAGAGAAGTTTGTCACCATGACAGACCTGGTGCCTGGTATCCTTGAAAAACAGCGGGACCTCAACGACCCAAGCAAGTACAAGGATGCCAAGGAATGGCTCGACAACACGC
MG725876_1_Foot_and_mouth_disease_virus_type_A_isolate_A_NIG_6_15_complete_genome	4302	4422	TTTCGGTCCACACCTGAGGACCTTGAGAGAGCGGAGAAGCAGCTCAAAGCACGTGACATCAACGACATATTCGCCATTCTCAAGAACGGCGAGTGGCTGGTCAAACTGATCCTCGCTATC
AY593794_1_Foot_and_mouth_disease_virus_A_isolate_asabana_iso68_complete_genome	3090	3210	CCGCCGCGGACTATGCCTACACAGCATCTGACACGGCAGAAACAACAAACGTACAGGGATGGGTCTGCATTTACCAAATTACACACGGGAAGGCTGAAAATGACACTCTGGTCGTGTCGG
AY593796_1_Foot_and_mouth_disease_virus_Asia_1_isolate_asia1_2isrl3_63_iso6_complete_genome	7478	7598	AAACGCGGAGTGGATTCTGAAGACTCTCGTGAACACGGAACACGCCTATGAGGACAAACGCATCACTGTTGAAGGCGGGATGCCGTCTGGCTGCTCCGCAACTAGCATCATCAACACAAT
HM854023_1_Foot_and_mouth_disease_virus_type_A_strain_IND258_99_complete_genome	2021	2141	CGACTCAATCGAGTGTGGGAGTTACCTACGGGTACTCCACTGCGGAGGATCACGTGTCCGGACCCAACACATCTGGTCTGGAGACGCGTGTGGTGCAGGCAGAAAGATTTTTTAAAAAAC
KJ825804_1_Foot_and_mouth_disease_virus_type_O_isolate_IND298_634_2013_complete_genome	4870	4990	TCGACGGTTACAACCAACAGACCGTTGTTGTGATGGATGATTTGGGCCAGAACCCTGACGGCAAAGACTTTAAGTACTTTGCCCAGATGGTTTCCACCACGGGGTTCATCCCGCCCATGG
KX712091_1_Foot_and_mouth_disease_virus_type_O_isolate_BAN_GO_Ka_236_Pig_2015_complete_genome	595	715	CGCGCCGTCGCTTGAGGAAGATTTGTACAAACACGATCTATGCAGGCTTCCACAACTGACACGAACCGTGCAATTTGAAGCTCCGCCTGGTCTTTCCAGGTCTAGAGGGGCAACACTTTG
AY593760_1_Foot_and_mouth_disease_virus_A_isolate_a20ussr_iso10_complete_genome	1798	1918	AGGCTCCACGGACACAACTTCAACACACACAACCAACACCCAAAACAATGATTGGTTTTCAAAACTTGCCAGCTCAGCCTTCACCGGTCTGTTCGGCGCCCTGCTCGCCGACAAGAAGAC
AJ539140_1_Foot_and_mouth_disease_virus_O_strain_SAR_19_2000_complete_genome	5219	5339	AACGGCATGGCCGTTGAAATGAAGAGAATGCAACAAGATATGTTCAAGCCTCAACCGCCCCTCCAGAACGTCTACCAGCTTGTTCAGGAGGTGATTGACCGGGTCGAGCTCCACGAGAAG
KT003716_1_Foot_and_mouth_disease_virus_type_O_isolate_Nari_UVAS_Pak_2005_complete_genome	2759	2879	CGAAAACAGATTCAGACAGGGTGCTTGCTCAGTTTGACTTGTCTTTGGCAGCAAAGCACATGTCGAACACCTTCCTGGCGGGTCTCGCCCAGTACTACACACAGTACAGCGGCACCATCA
KU821590_1_Foot_and_mouth_disease_virus_type_SAT_1_isolate_SAT1_NAM01_2010_complete_genome	5581	5701	CGACGACGCCCTCGATGAGTACATTGAGAAGGCGAACATCACCACTGATGACAAAACGCTTGAAGAGGCGGAAAAGAACCCTCAGGAGGTTGTCGACAAACCCACTGTTGGCTTCCGTGA
KJ825809_1_Foot_and_mouth_disease_virus_type_O_isolate_IND250_541_2013_complete_genome	594	714	CTGCGCACGAAACGCGCCGTCGCTTGAGGAAAGCTTGTACAAACACGATCTATGCAGGTTTCCACAACTGACACAAACCGTGCAATTTGAAGCTCCGCCTGGTCTTTCCAGGTCTAGAGG
KY234502_1_Foot_and_mouth_disease_virus_type_O_strain_O_GD_CHA_2015_complete_genome	4428	4548	ATCCGCGACTGGATTAAGGCATGGATCGCCTCAGAAGAGAAGTTTGTCACCATGACAGACTTGGTTCCTGGCATCCTCGAAAAGCAGCGGGACCTCAACGACCCAGGCAAGTATAAGGAG
AY390432_1_Foot_and_mouth_disease_virus_Asia1_strain_YNBS_58_complete_genome	2039	2159	ACGCGGTATCAGGGCCTAACACCTCAGGCTTGGAGACCCGCGTGACACAGGCTGAACGGTTTTTCAAGAAACATCTGTTTGATTGGACACCGAATCTGGCGTTTGGACACTGCTACTACC
HM854023_1_Foot_and_mouth_disease_virus_type_A_strain_IND258_99_complete_genome	6539	6659	TTCTCGCGAAGGATGGCGCTGACACATTCATCGTTGGCACCCACTCTGCAGGTGGCAATGGAGTCGGATACTGCTCATGCGTTTCCAGGTCCATGCTTCTGAAAATGAAGGCACACATTG
HQ832589_1_Foot_and_mouth_disease_virus_type_A_isolate_IND_109_2006_complete_genome	4431	4551	TTGCCATCCGCGACTGGATTAAGGCATGGATCGCCTCAGAAGAAAAGTTTGTCACCATGACAGACTTGGTGCCTGGCATCCTTGAAAAGCAGCGGGACCTCAACGACCCGAGCAAGTACA
LC149695_1_Foot_and_mouth_disease_virus_type_O_gene_for_polyprotein_complete_cds_strain_O_JPN_2010_165_2S	4989	5109	GGCCAACACGAAGCAGCAATTGAATTCTTTGAGGGGATGGTCCATGACTCCATCAAGGAAGAGCTCCGACCCCTCATCCAACAGACATCATTTGTCAAGCGCGCCTTCAAGCGCCTGAAG
HQ832592_1_Foot_and_mouth_disease_virus_type_A_isolate_IND_17_2009_complete_genome	2635	2755	GGTGTACAACCCCCCTAGAACAAATTTTCCTGGGCGGTTCACAAACCTGTTGGACGTGGCGGAGGCCTGTCCCACTCTTCTTTGTTTCGACGGAAAACCGTACGTTGAGACGAAGGTAGA
KM268899_1_Foot_and_mouth_disease_virus_type_SAT_1_isolate_TAN_22_2012_complete_genome	5398	5518	ACAGCATCAGGGAGGAGCTTAAACCGCTTTTGGAGCAAACCAGCTTCGCGAAGCGTGCTTTCAAGCGCCTCAAGGAGAACTTCGAGATCGTTGCTCTCGTCGTTGTGCTGTTGGCAAACA
AY593795_1_Foot_and_mouth_disease_virus_Asia_1_isolate_asia1_1pak_iso3_complete_genome	2374	2494	TTTTCCCCCACCAGTTTATAAACCCACGCACCAACATGACGGCTCACATCAACGTGCCGTTTGTGGGTGTCAACAGATACGACCAGTACGCGCTCCACAAACCGTGGACGCTTGTTGTGA
AY593825_1_Foot_and_mouth_disease_virus_O_isolate_o1valle_iso64_complete_genome	7440	7560	CCCAAACGCTGAGTGGATCCTGAAGACTCTCGTGAACACGGAACACGCCTATGAGAACAAACGCATCACTGTTGAGGGCGGGATGCCATCTGGTTGCTCCGCAACAAGCATCATTAACAC
AY593762_1_Foot_and_mouth_disease_virus_A_isolate_a22iraq_95_iso95_complete_genome	2380	2500	TTCCACACCAGTTCATCAGCCCCAGAACCAACATGACTGCCCACATCGTAGTCCCGTACCTTGGTGTGAACAGGTACGACCAGTATAAGAAGCACAAACCCTGGACGCTGGTTGTGATGG
AY593824_1_Foot_and_mouth_disease_virus_O_isolate_o1skr_iso85_complete_genome	4751	4871	CCAGGGCAAGAGTTTCCTTGCGAACGTGCTTGCACAAGCAATTTCAACCCACTTCACTGGCAGAACCGATTCAGTTTGGTACTGCCCACCTGACCCTGACCACTTCGACGGTTACAACCA
HQ832580_1_Foot_and_mouth_disease_virus_type_A_isolate_IND_818_2003_complete_genome	4029	4149	GACTTTAACCGGTTGGTGTCCGCATTTGAGGAATTGGCCACTGGAGTAAAAGCTATCAGGAACGGTCTCGACGAGGCCAAGCCCTGGTACAAACTCATCAAGCTCCTGAGCCGCTTGTCA
AY593759_1_Foot_and_mouth_disease_virus_A_isolate_a1bayern_iso41_complete_genome	1681	1801	GCTCGCAGAACCAGTCGGGCAACACCGGCAGCATAATTAACAACTACTACATGCAGCAATACCAGAACTCCATGGACACACAGCTTGGTGACAATGCCATCAGTGGTGGCTCCAACGAGG
HQ832583_1_Foot_and_mouth_disease_virus_type_A_isolate_IND_447_2005_complete_genome	1541	1661	ACCTCCAACGGTTGGTACGCGATTGACGACGAGGACTTTTACCCTTGGACGCCGGATCCGTCCGACGTTTTGGTGTTTGTTCCGTACGATCAAGAACCACTCAACGGAGAATGGAAAGCA
HQ009509_1_Foot_and_mouth_disease_virus_type_O_strain_China_5_99_Fujian_complete_genome	477	597	GATACCGCCTTTCCCGGCGTTAACTGGATGTAACCACAAGACGAACCTTCACCCGGAAGTAAAACGGCAAATTCGCCTAGTTTTGCCCGTTTTCAGGAGAAACGGGACGTCTGCGCACGA
AY593848_1_Foot_and_mouth_disease_virus_SAT_2_isolate_sat2_2_iso25_complete_genome	4426	4546	TTAAAGCTTGGATTTCCTCAGAGGAGAAGTACATCTCCATGACGGACCTTGTGCCGCGCATTCTCGAGTGCCAGCGCAATCTGAACGATCCGTCCAAGTACCAGGAGAGCAAAGAGTGGC
AY593773_1_Foot_and_mouth_disease_virus_A_isolate_a29peru_iso37_complete_genome	1308	1428	TACAACTCACCTGAGAACCTTACGCTGTCAGCAATCAGACAGCTGGAGGAACTCACAGGGCTTGAGTTGCACGAGGGCGGACCACCTGCTCTTGTGATCTGGAACATCAAACACATGCTC
HM854022_1_Foot_and_mouth_disease_virus_type_A_strain_IND17_77_complete_genome	4518	4638	CTCAGAAGAAAAGTTTGTCACCATGACAGACTTGGTGCCTGGCATCCTTGAAAAACAACACGACCTCAACGACCCGAGCAAGTACAAGGAAGCCAAGGAGTGGCTCGACAACGCGCGCCA
HQ632768_1_Foot_and_mouth_disease_virus_type_O_isolate_MAY_3_2000_complete_genome	4747	4867	GGCCAGGGCAAGAGTTTCCTTGCGAACGTGCTTGCACAAGCAATTTCAACCCACTTCACTGGCAGAACCGATTCAGTTTGGTACTGCCCACCTGACCCTGATCACTTCGACGGTTACAAC
AY593783_1_Foot_and_mouth_disease_virus_A_isolate_aarg2001_iso93_complete_genome	2021	2141	CGACCCAGTCCAGCGTAGGCGTTACATACGGGTACTCCACAACAGAGGACCACGTTGCTGGACCCAACACATCAGGTTTGGAGACACGAGTGGTACAGGCAGAGAGATTCTACAAAAAGT
AY593853_1_Foot_and_mouth_disease_virus_SAT_3_isolate_sat3_4bech_iso23_complete_genome	5621	5741	AAAGAACCCTCAAGAGGCTGTCGACAAACCCACTGTCGGCTTCCGTGAGAGAAAACTCCCTGAGCACAAGACTGACGATGAAGTGAACTCTGAGCCAGTCAAGCCTGCGGAGAAACCACA
MH053328_1_Foot_and_mouth_disease_virus_type_SAT_2_isolate_BOT_BUFF_2_68_complete_genome	4906	5026	CTCGAAGACAAGGGGAAACCGTTCAACAGCAAGGTCATCATTGCGACGAGCAACCTTTATTCTGGGTTCACACCCAGGACAATGGTCTGCCCCGACGCTTTGAACCGACGGTTCCACTTT
DQ989308_1_Foot_and_mouth_disease_virus_type_Asia_1_isolate_IND_397_97_complete_genome	479	599	TCGTTCCCGACGTTACAGGGACGTAACCACAAGCTTGAAACCGTCTTGCCCGACGTTAACGGGCTGTAACCACATGTTTATACCGCCTTTCCCGGCGTTAACGGGATGCAATCACATGAC
JX947859_1_Foot_and_mouth_disease_virus_type_O_strain_persistent_OUKG_98dpc_complete_genome	3677	3797	AGCCCCGTGACCAATGTGAGAGGTGACCTGCAAGTATTGGCCCAAAAGGCGGCAAGAATGCTGCCTACCTCCTTCAATTACGGTGCCATCAAAGCCACTCAGGTGACTGAACTGCTTTAC
MG913340_1_Foot_and_mouth_disease_virus_type_A_isolate_ALG_1_2017_complete_genome	2028	2148	CGCGGGTGGTACAAGCAGAAAGGTTTTTCAAAAAGCACCTCTTTGACTGGACCTCGGACAAGGCTTTTGGGCACGTGGAAAAACTTGAACTTCCCGCCGAGCACAAAGGTGTCTACGGGC
KR401153_1_Foot_and_mouth_disease_virus_type_O_isolate_O_MYA_223_2009_complete_genome	829	949	GCCACGTCTCAGGACCCACCATGTGTGCAACCCCAGCACGGCAACTTTACCATGAAAACCACTTTAAGGTGACGCTGATACTGGTACTTAACCACTGGTGACAGGCTAAGGATGCCCTTC
AY593770_1_Foot_and_mouth_disease_virus_A_isolate_a26arg_iso74_complete_genome	2982	3102	ATTTACCTTCTCAATCCCGTACGTGTCCGCCGCGGACTACGCTTACACAGCGTCTGACACGGCAGAAACAACCAATGTACAGGGATGGGTCTGTGTCTACCAAATTACACACGGGAAGGC
AY593825_1_Foot_and_mouth_disease_virus_O_isolate_o1valle_iso64_complete_genome	1801	1921	GGCTCCACGGACACAACCTCTACTCACACAACCAACACCCAGAACAACGACTGGTTTTCCAAACTTGCAAGTTCTGCCTTCAGCGGTCTTTTCGGCGCCCTTCTCGCTGACAAAAAGACG
KJ206908_1_Foot_and_mouth_disease_virus_type_O_isolate_BHU_1_2013_polyprotein_gene_complete_cds	4443	4563	GGCTGGTCAAGCTGATTCTTGCCATCCGCGACTGGATCAAGGCATGGATCGCCTCAGAAGAAAAGTTTGTCACCATGACAGACTTGGTGCCTGGCATCCTTGAAAAGCAGCGGGATCTCA
MG725872_1_Foot_and_mouth_disease_virus_type_A_isolate_A_NIG_1_13_complete_genome	7767	7887	AGGCACTTCCACATGGACTATGGAACTGGGTTTTACAAACCTGTGATGGCTTCGAAGACCCTCGAAGCCATCCTCTCCTTTGCACGCCGTGGGACCATACAGGAGAAGTTGATCTCCGTG
AY593753_1_Foot_and_mouth_disease_virus_A_isolate_a13brazil_iso75_complete_genome	4397	4517	TTGAGAGAGCAGAGAAACAGCTCAAAGCACGTGACATCAACGACATTTTCGCCATTCTCAAGAACGGCGAGTGGCTGGTCAAGCTGATCCTTGCCATCCGCGACTGGGTCAAGGCATGGA
AY593769_1_Foot_and_mouth_disease_virus_A_isolate_a25_argentina_iso38_complete_genome	3230	3350	ACCACCGTGGAGAACTACGGCGGTGAGACACAAGTCCACAGACGTCACCACACGGACGTCAGCTTCATCATGGACAGGTTTGTGAAGATACAGCCTGTGAACCCTATGCATGTCATTGAC
MH053323_1_Foot_and_mouth_disease_virus_type_SAT_1_isolate_TCH_1_72_complete_genome	2019	2139	GCTACCGCCGACAAGTTCCTCCCTGGGCCCAACACCAACGGGCTTGAAACACGTGTCGAACAGGCTGAACGCTATTACAAGCGGAAACTGTTTGATTGGGACACCACTCAAAAGTTTGGA
KY234501_1_Foot_and_mouth_disease_virus_type_O_strain_O_CHA_7_2011_complete_genome	5249	5369	AAGAGAATGCAACAAGATGTGTTCAAGCCTCAACCGCCCCTCCAGAACCTTTACCAGCTTGTTCAGGAGGTGATCGATCGAGTCGAGCTCCACGAGAAGGTGTCGAGCCACCCGATTTTC
KU726614_1_Foot_and_mouth_disease_virus_type_O_isolate_GRE_23_94_complete_genome	3720	3840	GGTGCTATCAAGGCTACACGGGTGACTGAACTGCTTTACCGCATGAAGAGGGCTGAGACATACTGCCCCCGGCCTCTTTTGGCCATTCACCCAAACGAAGCCAGACACAAGCAAAAGATT
MG372732_1_Foot_and_mouth_disease_virus_type_C_isolate_C1_OBERBAYERN_complete_genome	1425	1545	CTGGTTTTCCAAACTTGCCAGTTCAGCCTTCAGCGGTCTTTTCGGCGCCCTTCTCGCTGATAAGAAAACGGAGGAAACCACTCTCCTTGAAGACCGCATTCTCACTACCCGTAACGGGCA
KJ754939_1_Foot_and_mouth_disease_virus_type_A_isolate_BAN_GA_Sa_197_2013_complete_genome	1667	1787	GGAGAGTGGAAAGCAAAGGTTCAGAAGCGACTTAAGGGAGCCGGACAGTCCAGTCCGGCGACCGGGTCACAGAACCAGTCAGGCAACACTGGAAGTATCATTAACAACTACTACATGCAG
HQ832586_1_Foot_and_mouth_disease_virus_type_A_isolate_IND_43_2006_complete_genome	593	713	GAAGACTTGTACAAACACGATCCACGCAGGTTTCCGCAACTGACAAGAACCGTGCAACTTGAAGCTCCGCCTGGTCTCTCCAGGTCTAGAGGGGTGACACTTTGTACTGTGCTTGACTCC
MH053351_1_Foot_and_mouth_disease_virus_type_SAT_3_isolate_ZIM_2_84_complete_genome	4555	4675	ATCCGTCAAAATACCAGGAGAGCAAAGAGTGGTTGGAAAACGCTCGCGAGGCTTGCCTCAAGAGTGGGAACCACCACGTCGCTAACCTGTGTAAAGTTACTGCACCAGCACCCAGCAAGT
MF372126_1_Foot_and_mouth_disease_virus_type_Asia_1_isolate_IND281_1994_complete_genome	6472	6592	TGATCAACAACGCCGACGTTGGGAGACTGATTTTCTCTGGTGAGGCCCTCACCTACAAGGACATTGTAGTGTGTATGGATGGTGACACCATGCCTGGTCTCTTTGCCTACAGAGCCGCCA
AY593754_1_Foot_and_mouth_disease_virus_A_isolate_a14_spain_iso39_complete_genome	6305	6425	GCTCCACCGTGGGAACCGCGTGAGAGACATCACGAAGCATTTCCGTGACACAGCAAGAATGAAGAAAGGCACCCCCATTGTCGGCGTGATTAACAATGCCGATGTCGGGAGACTGATTTT
LC149636_1_Foot_and_mouth_disease_virus_type_O_gene_for_polyprotein_complete_cds_strain_O_JPN_2010_46_3S	4030	4150	ACGGCGAGTGGCTGGTCAAGTTGATCCTAGCCATCCGCGACTGGATTAAAGCATGGATCGCCTCAGAAGAGAAGTTTGTCACCATGACAGACTTGGTGCCTGGCATCCTTGAAAAGCAGC
LC149713_1_Foot_and_mouth_disease_virus_type_O_gene_for_polyprotein_complete_cds_strain_O_JPN_2010_244_3S	5564	5684	GAAGCCTGTCGCTTTGAAAGTGAAAGCTAAGAACTTGATCGTCACCGAGAGTGGTGCCCCCCCGACCGACTTGCAAAAGATGGTCATGGGTAACACCAAGCCCGTTGAGCTCATACTCGA
MK071699_1_Foot_and_mouth_disease_virus_type_O_isolate_BAN_BO_Na_161_2013_complete_genome	6074	6194	AAAGATGGTCATGGGTAACACCAAGCCTGTTGAGCTCATCCTCGACGGGAAGACAGTGGCCATCTGCTGTGCTACCGGAGTGTTTGGTACTGCCTACCTTGTTCCTCGTCATCTTTTCGC
AY593776_1_Foot_and_mouth_disease_virus_A_isolate_a3mecklenburg_iso81_complete_genome	840	960	CTGTGAAACTCACTTCAAGGTGACACTGATACTGGTACTCAAATACTGGTGGCAGGCTAAGGATGCCCTTCAGGTACCCCGAGGTAACACGCGACACTCGGGATCTGAGAAGGGGACTGA
HQ832592_1_Foot_and_mouth_disease_virus_type_A_isolate_IND_17_2009_complete_genome	1558	1678	TCCGTCTGACGTTCTGGTGTTTGTCCCGTACGATCAAGAACCACTTAACGGAGAGTGGAAAGCAAAGGTTCAGAAACGACTTAAGGGAGCTGGACAATCCAGTCCGGCGACCGGGTCACA
DQ989322_1_Foot_and_mouth_disease_virus_type_Asia_1_isolate_IND_139_02_complete_genome	3947	4067	AAACAGGAGATCATTGCACCTGAGAAGCAGGTATTGAACTTCGACCTGCTCAAGTTGGCAGGAGACGTTGAGTCCAACCCTGGGCCCTTCTTCTTCTCCGACGTGAGGTCGAACTTCTCC
MH053340_1_Foot_and_mouth_disease_virus_type_SAT_3_isolate_MAL_3_76_complete_genome	599	719	CAACCCGTGCATTTGCGAGTTTCGCCCGGTCTTTCCGGGTCTAGAGAGACAAACATGTGTACTGAGACTGACTCCACGATCGGTCTACTAGCGGGTGCTAGTAACACTCATCTTGCTTCG
AY593788_1_Foot_and_mouth_disease_virus_A_isolate_abrazil_iso67_complete_genome	2023	2143	CGACTCAGTCGAGTGTTGGTGTCACGTACGGGTATTCCACAGGAGAAGACCACGTTGCAGGGCCCAACACATCGGGCCTGGAGACACGGGTGGTACAGGCAGAGAGATTTTATAAAAAAT
EF614457_1_Foot_and_mouth_disease_virus_type_O_strain_O_SKR_14_02_complete_genome	951	1071	AGGATGCCCTTCAGGTACCCTGAGGTAACACGCGACACTCGGGATCTGAGAAGGGGACTGGGGCTTCTTTAAAAGCGCCTAGTTTAAAAAACTTCTACGCCTGAATAGGTGACCGGAGGC
HQ632773_1_Foot_and_mouth_disease_virus_type_A_isolate_MAY_3_2007_complete_genome	3088	3208	CGTATCTGCTGCAGACTACGCGTACACAGCGTCCGATGAGGCAGACACAACAAACGTACAGGGATGGGTTTGCATCTACCAAATTACCCACGGGAAGGCCGAACAAGACACTCTGGTTGT
HQ832578_1_Foot_and_mouth_disease_virus_type_A_isolate_IND_161_2003_complete_genome	4026	4146	TTTAACCGGTTGGTGTCCGCATTTGAGGAATTGGCCACTGGAGTAAAAGCTATCAGGAACGGTCTCGACGAGGCCAAGCCCTGGTACAAGCTCATCAAGCTTCTGAGCCGCTTGTCATGC
EF149010_1_Foot_and_mouth_disease_virus_type_Asia_1_strain_Asia_1_HNK_CHA_05_complete_genome	2374	2494	TTCCCCCATCAGTTCATCAACCCACGCACCAACATGACGGCCCACATCAACGTGCCCTTTGTGGGTGTTAACAGGTATGACCAGTACATGCTCCACAAACCGTGGACGCTTGTTGTGATG
DQ989320_1_Foot_and_mouth_disease_virus_type_Asia_1_isolate_IND_182_02_complete_genome	2877	2997	TTGTGAAGACAGTGAATTCTGGTGACCGTTTGCTGGCCAAGTTTGATGTCTCGCTTGCTGCGGGGCACATGTCTAACACCTACTTGGCCGGCCTGGCGCAGTACTATACACAGTACAGTG
JX066665_1_Foot_and_mouth_disease_virus_type_O_isolate_12LPN3_complete_genome	3800	3920	GAAGAGGGCTGAAACATACTGCCCCCGGCCTCTTTTGGCTATTCACCCGGATGAAGCAAGACACAAGCAAAAGATAGTGGCGCCTGTGAAGCAACTCCTGGACTTCGACCTGCTCAAGTT
DQ404161_1_Foot_and_mouth_disease_virus_type_O_strain_UKG_14391_2001_complete_genome	4747	4867	CAGGGCAAGAGTTTCCTTGCGAACGTGCTTGCACAAGCAATTTCAACCCACTTCACTGGCAGAACCGACTCAGTTTGGTACTGCCCACCTGACCCTGACCACTTCGACGGTTACAACCAA
KJ608371_1_Foot_and_mouth_disease_virus_type_A_strain_A_VN_T11D_2013_complete_genome	1668	1788	ACTCAACGGGGAATGGAAAACAAAGGTTCAGAAACGACTCAAAGGGGCCGGGCAATCCAGCCCTGCCACCGGGTCGCAGAACCAATCAGGCAACACCGGCAGCATTATTAACAACTACTA
AY593831_1_Foot_and_mouth_disease_virus_O_isolate_O_UK2001_ED_complete_genome	594	714	CGCCGTCGCTTGAGGAGGACTTGTACAAACACGATCTACTCAGGTTCCCACAACCGACACAAACCGTGCAACTTGAAACTCCGCCTGGTCTTTCCAGGTCTAGAGGGGTGGCATTTTGTA
KY234501_1_Foot_and_mouth_disease_virus_type_O_strain_O_CHA_7_2011_complete_genome	2862	2982	AACACATGTCAAACACCTTCCTGGCAGGTCTCGCCCAGTACTACACACAGTACAGCGGCACCATCAACCTGCACTTCATGTTCACAGGACCCACTGACGCGAAAGCGCGTTACATGATTG
MH053346_1_Foot_and_mouth_disease_virus_type_SAT_3_isolate_RHO_16_76_complete_genome	7030	7150	TGAAGCTCATGGAGAAGAAGGAGTACAAGTTCACCTGTCAAACCTTCCTGAAGGACGAAATTCGTCCTCTGGAGAAAGTCAAGGCCGGCAAGACTCGCATCGTCGACGTCCTGCCTGTGG
KC440884_1_Foot_and_mouth_disease_virus_type_SAT_2_isolate_EGY_3_2012_complete_genome	5136	5256	GACTTGCAAAAGATGGTGATGGCCAACACCAAACCAGTCGAGCTCATACTCGATGGTAAGACAGTGGCGATCTGCTGTGCCACTGGAGTGTTTGGGACTGCCTATCTCGTGCCTCGTCAT
KF694731_1_Foot_and_mouth_disease_virus_type_O_isolate_O_S01KOR_2002_complete_genome	951	1071	AAGGATGCCCTTCAGGTACCCTGAGGTAACACGCGACACTCGGGATCTGAGAAGGGGACTGGGGCTTCTTTAAAAGCGCCTAGTTTAAAAAGCTTCTACGCCTGAATAGGTGACCGGAGG
AY593828_1_Foot_and_mouth_disease_virus_O_isolate_o5india_iso34_complete_genome	2161	2281	ACTGACCACAAAGGTGTCTACGGCAGCTTGACCGACTCGTATGCTTATATGAGAAACGGTTGGGATGTCGAAGTCACTGCAGTGGGGAATCAGTTCAACGGAGGTTGCCTGTTGGTGGCC
MH053329_1_Foot_and_mouth_disease_virus_type_SAT_2_isolate_BOT_BUFF_2_69_complete_genome	2884	3004	TGTACACAGGGCCAACACACCACAAGGCAAAGTTTATGGTGGCTTACATCCCACCTGGTGTTGAAACTGACAAACTGCCCAAGACGCCCGAAGACGCAGCACACTGCTACCACTCGGAAT
DQ404163_1_Foot_and_mouth_disease_virus_type_O_strain_UKG_14339_2001_complete_genome	950	1070	TAAGTACCCTGAGGTAACACGCGACACTCGGGATCTGAGAAGGGGACTGGGGCTTCTTTAAAAGCGCCTAGTTTAAAAAGCTTCTACGCCTGAATAGGTGACCGGAGGCCGGCACCTTTC
MG372729_1_Foot_and_mouth_disease_virus_type_C_isolate_C3_INDAIAL_complete_genome	359	479	ACCTTTCACCCCCCCCCCCCTAAGCTTTGCCGTCTGTCCCGACGTTAAAGGGATGTAACCACAAGCTTACTACCGCCTTTCCCGGCGTTAATGGGATGTAACCACAAGATTTACCTTCAC
LC149627_1_Foot_and_mouth_disease_virus_type_O_gene_for_polyprotein_complete_cds_strain_O_JPN_2010_17_593F	3956	4076	ACCCGAGGATCTCGAGAGAGCAGAGAAACAGCTCAAAGCACGTGACATCAATGACATCTTCGCCATTCTCAAGAACGGCGAGTGGCTGGTCAAGTTGATCCTAGCCATCCGCGACTGGAT
KJ754939_1_Foot_and_mouth_disease_virus_type_A_isolate_BAN_GA_Sa_197_2013_complete_genome	7623	7743	TCTACGTGCTCTACGCCCTGCGTAGACACTATGAGGGAGTTGAGCTGGATACCTACACCATGATCTCCTACGGAGATGACATCGTGGTGGCGAGTGATTACGATCTGGACTTTGAGGCTC
MH053318_1_Foot_and_mouth_disease_virus_type_O_isolate_UGA_3_2002_complete_genome	7440	7560	TTTCACCCGAACGCCGAGTGGATCCTGAAAACTCTTGTGAACACGGAACACGCCTATGAGAACAAGCGCATTACTGTTGAAGGCGGGATGCCGTCTGGCTGTTCCGCAACAAGCATCATC
DQ404158_1_Foot_and_mouth_disease_virus_type_O_strain_UKG_15101_2001_complete_genome	7474	7594	CCCAAACGCTGAGTGGATCCTGAAAACCCTCGTGAACACTGAACACGCCTATGAGAACAAACGCATCCCTGTTGAAGGCGGGATGCCGTCTGGTTGTTCCGCAACAAGCATCATCAACAC
EF614458_1_Foot_and_mouth_disease_virus_type_Asia_1_strain_Asia1_MOG_05_complete_genome	4748	4868	AAGAGTTTCCTTGCGAACGTGCTCGCACAAGCAATCTCCACACACTTCACTGGCAGAACTGATTCAGTTTGGTACTGCCCGCCTGACCCTGACCACTTCGACGGTTACAACCAACAGACC
AJ539136_1_Foot_and_mouth_disease_virus_O_strain_TAW_2_99_TC_complete_genome	1661	1781	GAATGGAAAGCAAAGGTTCAGAAACGACTCAGAGGCGCCGGGCAATCCAGCCCGGCGACTGGGTCACAGAACCAGTCAGGCAACACTGGAAGCATTATCAACAATTACTACATGCAGCAG
LC456871_1_Foot_and_mouth_disease_virus_type_O_O_GHA_Asu_10_2018_gene_for_polyprotein_complete_cds	4915	5035	ACCCCATCAAGGAGGAACTGCGCCCCCTTCTTCAACACACCTCATTCGTGAGACGCGCTTTCAAGCGGTTGAAGGAAAACTTTGAGATTGTTGCCCTGGTTTTGGCCCTTCTGGCCAACA
AY593806_1_Foot_and_mouth_disease_virus_C3_isolate_c3ind_iso19_complete_genome	4507	4627	TCAGAAGAGAAGTTTGTCACCATGACAGACTTGGTGCCTGGCATTCTTGAAAAGCAGAGGGACCTTAACGACCCGAGCAAGTACAAGGAAGCCAAGGAGTGGCTCGACAACGCGCGCCAA
JX869177_1_Foot_and_mouth_disease_virus_type_O_isolate_BFS_1810A_complete_genome	6524	6644	GCGGAGGAGCCGTTCTTGCCAAAGACGGAGCTGACACTTTCATCGTCGGCACTCACTCTGCAGGAGGCAACGGAGTTGGATACTGCTCATGCGTTTCCAGGTCCATGCTTTTTAAAATGA
MH053330_1_Foot_and_mouth_disease_virus_type_SAT_2_isolate_BOT_BUFF_17_69_complete_genome	2281	2401	GGAACTGTGTTCGCTCAAGGACAGAGAGGAATTCCAACTCTCTCTCTATCCGCACCAGTTTATCAACCCAAGGACCAACACCACAGCACACATCCAGGTGCCCTACCTCGGTGTGAACAG
MH053341_1_Foot_and_mouth_disease_virus_type_SAT_3_isolate_UGA_BUFF_27_70_complete_genome	2140	2260	TTCAAGGAGAAGCTATTCACTTGGACCGCGAGCCAACAATACGCTTATGTTCACTGCCTTGAGCTGCCCACCGACCACAAGGGCGTCTACGGACAGCTTGTGGATTCCCACGCTTACGTA
HQ632770_1_Foot_and_mouth_disease_virus_type_O_isolate_MAY_1_2004_complete_genome	5934	6054	AAAGTGAAAGCAAAAGCCCCGGTCGTTAAGGAAGGACCTTACGAGGGACCGGTGAAGAAGCCTGTCGCTTTGAAGGTGAAAGCTAAGAACTTGATTGTCACTGAGAGTGGTGCCCCCCCG
MH053310_1_Foot_and_mouth_disease_virus_type_C_isolate_UGA_18_70_complete_genome	4440	4560	ATCCTAGCGATCCGCGACTGGATTAAAGCATGGATCGCCTCAGAAGAGAAGTTTGTCACCATGACGGACTTGGTGCCTGGCATCCTCGAGAAACAACGGGACCTCAACGACCCAAGCAAA
KF112881_1_Foot_and_mouth_disease_virus_type_O_isolate_MOG_7_2010_complete_genome	831	951	GCCACGTCTTTGACCCACCATGTGTGCAACCCCAGCACGGCAACCTTACTACGAAAACCACTTTAAGGTGACACTGACACTGGTACTCAACCACTGGTGACAGGCTAAGGATGCCCTTCA
FJ175664_1_Foot_and_mouth_disease_virus_type_O_isolate_Israel_07_6389_complete_genome	3355	3475	AGCTGACCCCGTGACTGCCACTGTTGAGAACTACGGTGGCGAGACACAGGTCCAGAGACGCCAGCACACGGATGTCTCGTTCATATTGGACAGATTTGTGAAAGTGACACCAAAAGACCA
DQ989308_1_Foot_and_mouth_disease_virus_type_Asia_1_isolate_IND_397_97_complete_genome	960	1080	CGGCAACTTTACTGCGAAAACCACTTCAAGGTGACACTGATACTGGTACTCAACCACTGGTGACAGGCTAAGGATGCCCTTCAGGTACCCCGAGGTAACATGCGACACTCGGGATCTGAG
LC456870_1_Foot_and_mouth_disease_virus_type_O_O_GHA_Asu_9_2018_gene_for_polyprotein_complete_cds	2761	2881	ACTACGGTGGTCAAACACAAGTGCAGAGGCGCCAACACACAGATGTCGCGTTCATTCTCGACAGATTTGTGAAGGTAACACCACAAGACCAGGTCAACGTCTTGGACCTGATGCAGGCCC
LC438822_1_Foot_and_mouth_disease_virus_type_O_O_MYA_Yan_3_2016_gene_for_polyprotein_complete_cds	6852	6972	GCACTCAAACAACGGACCGCAAATTGGCTCGGCGGTCGGTTGCAACCCTGATGTTGATTGGCAAAGATTTGGCACCCACTTTGCCCAGTACAGAAATGTGTGGGATGTGGACTATTCGGC
AY593818_1_Foot_and_mouth_disease_virus_O_isolate_o1campos_iso96_complete_genome	4392	4512	CCTTGAGAGAGCAGAGAAACAGCTCAAAGCACGTGACATCAACGACATCTTCGCCATTCTCAAGAACGGCGAGTGGCTGGTCAAGCTGATCCTTGCCATCCGCGACTGGATTAAGGCTTG
AY593813_1_Foot_and_mouth_disease_virus_O_isolate_o11indonesia_iso52_complete_genome	2025	2145	AGTTGTACAGGCAGAACGCTTCTTCAAAACTCACTTGTTTGACTGGGTCACCAGCGACCCATTTGGACGCTGTCACTTGCTGGAACTCCCAACAGACCACAAGGGTGTCTACGGCGGACT
MH053318_1_Foot_and_mouth_disease_virus_type_O_isolate_UGA_3_2002_complete_genome	4920	5040	GGGTTCATCCCGCCAATGGCCTCTCTCGAGGACAAAGGGAAACCTTTCAACAGCAAGGTTATCATTGCTACCACCAACCTTTACTCGGGTTTCACCCCGAGGACTATGGTGTGCCCTGAT
FJ175664_1_Foot_and_mouth_disease_virus_type_O_isolate_Israel_07_6389_complete_genome	7910	8030	AGACACTTCCACATGGACTATGGAACTGGGTTTTACAAACCTGTGATGGCCTCGAAGACCCTCGAGGCTATCCTCTCCTTTGCACGCCGTGGGACCATACAGGAGAAGTTGATCTCCGTG
HQ832580_1_Foot_and_mouth_disease_virus_type_A_isolate_IND_818_2003_complete_genome	355	475	GCCCGCCTTTCATTTTTACCGTCGTTCCCGACGTTAAAGGGAGATAACCACAAGCTCAACGCCGTCTTGTCCGACGTTAAAGGACTGTAACCGTAAGCTTGTACCGCCTTTCCCGGCGTT
HQ632771_1_Foot_and_mouth_disease_virus_type_O_isolate_MAY_8_2005_complete_genome	1794	1914	GGTCCAACGAGGGCTCCACAGACACCACCTCTACTCACACCAACAACACCCAGAACAACGACTGGTTTTCAAAATTAGCCAACACCGCTTTTAGCGGCCTCTTCGGTGCTCTTCTTGCTG
MH053329_1_Foot_and_mouth_disease_virus_type_SAT_2_isolate_BOT_BUFF_2_69_complete_genome	2162	2282	CAAAGGAATCTACGGCAGCCTGACCGACGCGTATGCTTACATGCGCAACGGTTGGGATGTTCAAGTGACTGCCACCAGCACTCAATTCAATGGTGGTTCTTTGTTGGTGGCCATGGTGCC
HQ832591_1_Foot_and_mouth_disease_virus_type_A_isolate_IND_437_2008_complete_genome	2017	2137	CAATCGAGTGTAGGAGTTACCTACGGGTACTCCACTGGAGAGGATCACGTTTCCGGGCCCAACACGTCTGGCTTGGAAACGCGAGTGGTACAGGCAGAAAGGTTCTTCAAGAAGTTTCTG
KF694732_1_Foot_and_mouth_disease_virus_type_O_isolate_O_S02KOR_2002_complete_genome	4879	4999	CCAGCAGACCGTTGTAGTAATGGATGATTTGGGCCAGAACCCCGACGGGAAGGACTTCAAGTACTTCGCCCAAATGGTTTCAACTACGGGGTTTATCCCGCCCATGGCTTCACTAGAGGA
KM268897_1_Foot_and_mouth_disease_virus_type_C_isolate_KEN_1_2004_complete_genome	475	595	CGCATACCCCGGCGTTAAAGGGGATGAAACCACAAGATACACCTTCACCCGGAAGTAAAACGGCACATTCGCTTACTTTTGCCCGTTTTGAGAAATGGGACGTCAGCGCACGAAACGCGC
AY593843_1_Foot_and_mouth_disease_virus_SAT_1_isolate_sat1_6swa_iso16_complete_genome	4385	4505	CAGAGAAACAGCTCAAGGCACGTGACATCAACGACATCTTCGCCATCCTCAAGAACGGCGAATGGCTGGTCAAACTCATCCTGGCTATCCGCGACTGGATCAAAGCCTGGATTTCCTCAG
KX534089_1_Foot_and_mouth_disease_virus_type_O_strain_O_SKR_GJ_2016_complete_genome	5816	5936	GCCTTACGCTGGTCCGATGGAGAGACAGAAACCACTGAAAGTGAAAGCAAAAGCCCCCGTCGTGAAGGAAGGACCTTACGAGGGACCGGTAAAGAAGCCTGTCGCTTTGAAAGTGAAAGC
AY593853_1_Foot_and_mouth_disease_virus_SAT_3_isolate_sat3_4bech_iso23_complete_genome	3229	3349	GTGGTGAGGTGAGTGTTCCAAGACGTCAGCACACCAACGTGGAGTTTCTGCTGGACAGATTCACACACGTCGGCAAAGTCAACGAGAGCAGAACCATTTCCCTGATGGACACGAAGGAAC
KM257065_1_Foot_and_mouth_disease_virus_type_O_isolate_UKG_14597_2001_polyprotein_gene_complete_cds	5218	5338	CAACGGCATGGCCGTTGAAATGAAGAGAATGCAACAGGATATGTTCAAGCCTCAACCGTCCCTCCAGAACGTCTACCAGCTTGTTCAGGAGGTGATTGACCGGGTCGAGCTCCACGAGAA
LC149717_1_Foot_and_mouth_disease_virus_type_O_gene_for_polyprotein_complete_cds_strain_O_JPN_2010_324_3	5238	5358	ACCACAGATGACAAGACTCTTGACGAGACGGAAAAGAACCCTCTAGAGACTAGCGGTGCCAGCACTGTTGGTTTCAGAGAGAGAACTCTCCCGGGACACAAGGTGGGTGATGACGTGAAC
KX534089_1_Foot_and_mouth_disease_virus_type_O_strain_O_SKR_GJ_2016_complete_genome	4391	4511	CAAGCTGATCCTAGCCATCCGCGACTGGATTAAAGCATGGATCGCCTCAGAAGAGAAATTTGTCACCATGACAGACCTGGTGCCTGGCATCCTTGAAAAGCAGCGGGACCTCAATGACCC
KF112883_1_Foot_and_mouth_disease_virus_type_O_isolate_RUS_Jul_2010_complete_genome	7476	7596	ACCCGAATGCTGAGTGGATTCTGAAGACCCTCGTGAACACGGAACACGCCTATGAGAACAAACGCATTACAGTTGAAGGCGGAATGCCGTCCGGCTGTTCCGCAACCAGCATCATCAACA
MG372732_1_Foot_and_mouth_disease_virus_type_C_isolate_C1_OBERBAYERN_complete_genome	3916	4036	AGAGCAGAGAAACAGCTCAAAGCACGTGACATCAACGACATCTTCGCCATTCTCAAGAACGGCGAGTGGCTGGTCAAGCTGATCCTTGCCATCCGCGACTGGATTAAGGCATGGATTGCC
KJ825809_1_Foot_and_mouth_disease_virus_type_O_isolate_IND250_541_2013_complete_genome	2258	2378	TATGCTTATATGAGGAACGGTTGGGACGTCGAGGTCACTGCGGTGGGAAACCAGTTCAACGGAGGTTGCTTGTTGGTGGCCATGGTGCCAGAACTTTGCCCCATCCAAAAGAGAGAGCTA
MH053328_1_Foot_and_mouth_disease_virus_type_SAT_2_isolate_BOT_BUFF_2_68_complete_genome	1317	1437	GATCAAAGATTGTCTTCAAACCGGTGTTGGCACCAGCACTCGCCCCAGCGAGATCTGTGTCATCAACGGGGTTGTAATGACCCTGGCTGATTTCCACGCCGGTATCTTCATCAAAGGCAC
AF308157_1_Foot_and_mouth_disease_virus_complete_genome	478	598	CCTTCGCCCGGAAGTAAAACGGCAGCTTTACACAGTTTTGCCCGTTTTCATGAGAAACGGGACGTCCGCGCACGAAACGCGCCGTCGCTTGAGGAACACTTGTACAAACACGATTTAAGC
LC149634_1_Foot_and_mouth_disease_virus_type_O_gene_for_polyprotein_complete_cds_strain_O_JPN_2010_29_4S	118	238	TACACAGTTTTGCCCGTTGTCATGAGAAATGGGACGTCAGCGCACGAAACGCGCAGTCGCTTGAGGAGGACTTGTACAAACACGTCTCACACAGGTACCCACAACCGACACAAAACGTGC
FJ175664_1_Foot_and_mouth_disease_virus_type_O_isolate_Israel_07_6389_complete_genome	2876	2996	ACGGATTCGGACAGGGTTCTTGCTCAGTTTGACTTGTCTTTGGCAGCGAAGCACATGTCAAACACCTTTCTGGCAGGTCTCGCCCAGTACTACACACAGTACAGCGGCACCATCAACCTG
MH053318_1_Foot_and_mouth_disease_virus_type_O_isolate_UGA_3_2002_complete_genome	1680	1800	GCGACCGGGTCGCAGAACCAGTCAGGCAACACTGGAAGCATCATTAACAACTACTACATGCAACAGTACCAAAACTCCATGGACACACAGCTTGGTGACAACGCTATCAGCGGAGGCTCC
MH053307_1_Foot_and_mouth_disease_virus_type_A_isolate_Zambia_90_complete_genome	4926	5046	GTGTCAACCACGGGGTTCATCCCACCCATGGCCTCTCTCGAGGACAAAGGGAAACCTTTCAACAGCAAAGTCATCATTGCTACCACCAACTTGTACTCGGGCTTCACCCCGAGAACTATG
LC320038_1_Foot_and_mouth_disease_virus_type_O_gene_for_polyprotein_complete_cds_strain_O_MOG_BU_2_7_2015	5487	5607	GGGGCCTTACGCTGGTCCGATGGAGAGACAGAAACCACTGAAAGTGAAAGTAAAAGCCCCGGTCGTTAAGGAAGGACCTTACGAGGGACCGGTGAAGAAGCCTGTCGCTTTGAAAGTGAA
KM268896_1_Foot_and_mouth_disease_virus_type_A_isolate_TUR_11_2013_complete_genome	476	596	CTTTCCCGGCGTTAACGGGATGTAACCACACGTTGAACCCTCACCCGGAGGTAAAACGGCAGTCATACTTAGTTTTGCCCGTTTTCATGAGAAATGGGACGTTTGCGCACGAAACGCGCC
AY593853_1_Foot_and_mouth_disease_virus_SAT_3_isolate_sat3_4bech_iso23_complete_genome	4305	4425	ACACCCGAAGACTTGGAGAGAGCAGAGAAACAGCTCAAGGCACGTGACATTAACGACATCTTCGCCATCCTTAAGAACGGCGAATGGCTGGTCAAACTCATCCTGGCTATCCGCGACTGG
MH053345_1_Foot_and_mouth_disease_virus_type_SAT_3_isolate_RHO_5_75_complete_genome	2397	2517	CAGGTAAAGATGCACAAAGCTTGGACACTTGTGGTAGCAGTGCTTGCACCGCTCACTACGTCCAGCATGGGACAGGAGAACGTTGAGGTGTACGCAAACATCGCACCGACCAACGTGTAT
KY234501_1_Foot_and_mouth_disease_virus_type_O_strain_O_CHA_7_2011_complete_genome	1668	1788	GAGAATGGAAATCAAAGGTTCAAAAGCGACTCAGGGGCGCCGGGCAATCCAGCCCGGCGACTGGGTCACAGAACCAATCAGGCAACACTGGGAGCATCATTAACAATTACTACATGCAGC
AY593778_1_Foot_and_mouth_disease_virus_A_isolate_a4spain_iso62_complete_genome	7841	7961	ACACTTCCACATGGATTATGGAACCGGGTTTTACAAACCTGTGATGGCCTCAAAGACCCTTGAGGCTATCCTCTCCTTTGCACGCCGTGGGACCATACAGGAGAAGCTGATCTCCGTGGC
LC149697_1_Foot_and_mouth_disease_virus_type_O_gene_for_polyprotein_complete_cds_strain_O_JPN_2010_169_1S	2378	2498	TCGGACAGGGTGCTCGCACAATTTGACTTGTCTTTGGCAGCAAAACACATGTCAAACACCTTCCTTGCAGGTCTTGCCCAGTACTACACGCAGTACAGCGGCACCGTCAACCTGCACTTC
AY593790_1_Foot_and_mouth_disease_virus_A_isolate_a_general_lopez_iso102_complete_genome	4866	4986	AACCAACAGACCGTTGTAGTGATGGATGATTTGGGCCAGAACCCTGACGGCAAGGACTTCAAGTACTTTGCCCAAATGGTGTCAACCACAGGGTTCATCCCGCCCATGGCATCACTCGAG
KR401156_1_Foot_and_mouth_disease_virus_type_O_isolate_O_MYA_05_2009_complete_genome	2014	2134	TCGACAACCCAGTCGAGTGTTGGCATAACACACGGGTACGCAACAGCTGAGGATTTTGTGAGCGGGCCAAACACCTCTGGTCTTGAGACCAGAGTTGTCCAGGCGGAACGGTTCTTTAAA
KY446903_1_Foot_and_mouth_disease_virus_type_O_isolate_FBD_QOL_UVAS_Pak_2005_complete_genome	4316	4436	CGCCTCGAGTTTCTTCCGGTCCACGCCCGAAGACCTTGAGAGAGCAGAGAAACAGCTCAAAGCACGTGACATCAACGACATTTTCGCCATTCTCAAGAATGGCGAGTGGCTGGTCAAGTT
AY359854_1_Foot_and_mouth_disease_virus_O_strain_OMIII_complete_genome	4278	4398	TCGAGTTTCTTCCGGTCAACACCCGAAGACCTCGAGAGGGCAGAGAAACAGCTCAAAGCACGTGACATCAACGACATTTTCGCCATTCTCAAGAACGGCGAGTGGCTGGTCAAGCTGATC
KF694731_1_Foot_and_mouth_disease_virus_type_O_isolate_O_S01KOR_2002_complete_genome	1664	1784	CTCAACGGAGAATGGAAAGCAAAGGTTCAGAAACGACTCAGAGGCGCCGGGCAATCCAGCCCGGCGACTGGGTCGCAGAACCAGTCAGGTAACACTGGAAGCATTATCAACAATTACTAC
KC440881_1_Foot_and_mouth_disease_virus_type_A_isolate_EGY_9_2011_complete_genome	715	835	ACCATTCAACGGAGACGCGGTTGTCAAAGCGACCGCGTATGTGAAGGGAGCTGGACAATCCAGTCCGGCTACCGGATCCCAGAACCAATCAGGCAACACAGGTAGCATAATCAACAACTA
HQ632772_1_Foot_and_mouth_disease_virus_type_O_isolate_MAY_7_2007_complete_genome	1306	1426	GCCTGAGAACCGCACTCTTGAGGCGATTAAACAATTAGAGGGAATTACTGGTCTTGAACTGCACGAGGGCGGTCCACCCGCTCTCGTTGTTTGGAACATCAAACACTTGCTCCACACCGG
EF175732_1_Foot_and_mouth_disease_virus_type_O_isolate_WFL_complete_genome	5397	5517	GCAATCGAGTTCTTCGAGGGTATGGTCCACGACTCCATCAAGGAGGAGCTTCGGCCTCTCATCCAGCAGACCTCGTTTGTAAAACGCGCCTTCAAGCGCCTGAAGGAGAACTTTGAGATT
DQ404163_1_Foot_and_mouth_disease_virus_type_O_strain_UKG_14339_2001_complete_genome	5222	5342	CATGGCCGTTGAAATGAAGAGAATGCAACAAGATATGTTCAAGCCTCAACCGTCCCTCCAGAACGTCTACCAGCTTGTCCAGGAGGTGATTGACCGGGTCGAGCTCCACGAGAAGGTGTC
FJ175665_1_Foot_and_mouth_disease_virus_type_O_isolate_Israel_07_6391_complete_genome	5033	5153	GTTCATCCCGCCAATGGCGTCACTCGAAGACAAAGGTAAACCTTTCAACAGCAAGGTCATCATTGCAACCACCAACTTGTACTCGGGGTTCACTCCGAGGACCATGGTGTGCCCTGATGC
AY593843_1_Foot_and_mouth_disease_virus_SAT_1_isolate_sat1_6swa_iso16_complete_genome	3911	4031	GAGACGTTGAGTCCAACCCTGGGCCCCTCTTCTTCGCTGACGTCAGGGAGAACTTCACAAAGCTGGTGGAAAGCATCAACAACATGCAACAAGATATGTCCACCAAACACGGACCCGACT
AY593757_1_Foot_and_mouth_disease_virus_A_isolate_a17_Aguarulbos_iso83_complete_genome	5944	6064	AAGCAAAAGCCCCGGTCATTAAGGAAGGACCTTACGAGGGACCGGTGAAGAAGCCTGTCGCTTTGAAAGTGAAAGCTAAGAACCTGATTGTCACTGAGAGTGGTGCCCCACCGACCGACT
AY593853_1_Foot_and_mouth_disease_virus_SAT_3_isolate_sat3_4bech_iso23_complete_genome	5381	5501	ACACGACAGCATCAAGGAAGAGCTTAAGCCCTTGTTGGAGCGAACCAGCTTCGCCAAGCGTGCTTTCAAGCGCCTCAAGGAAAACTTCGAGATCGTCGCTCTCGTAGTTGTGCTGTTAGC
MG725873_1_Foot_and_mouth_disease_virus_type_A_isolate_A_NIG_1_15_complete_genome	2631	2751	AGGAACAACTACCCAGGGCGTTTCACAAATTTGTTGGACGTGGCCGAAGCCTGCCCCACTTTCCTTTGTTTCGACGACGGGAAACCGTACGTTGTTACGAGGACAGATGAGCAACGGCTT
KR401153_1_Foot_and_mouth_disease_virus_type_O_isolate_O_MYA_223_2009_complete_genome	2014	2134	TCGACAACCCAGTCGAGTGTTGGCATAACGTACGGGTACGCAACAGCTGAGGATTTTGTGAGCGGGCCAAACACCTCTGGTCTTGAGACCAGAGTTGTCCAGGCGGAACGGTTCTTTAAA
AF540910_1_Foot_and_mouth_disease_virus_SAT_2_clone_ZIM_7_83_complete_genome	5920	6040	AGACTGCCTGTGGCCAAGGAAGGGCCATATGAAGGACCAGTGAAGAAACCTGTCGCTTTGAAAGTGAAAGCAAAAGCCCCGATTGTCACTGAAAGCGGATGCCCACCGACCGACTTGCAA
AY593828_1_Foot_and_mouth_disease_virus_O_isolate_o5india_iso34_complete_genome	6599	6719	AGATGAAGGCACACATCGACCCTGAACCACATCATGAGGGGTTGATTGTTGACACCAGAGATGTGGAAGAGCGCGTGCACGTCATGCGTAAAACCAAGCTTTCACCCACCGTAGCACACG
GU384682_1_Foot_and_mouth_disease_virus_type_O_isolate_PAK_44_2008_complete_genome	7560	7680	TTTCCACCCTAACGCTGAGTGGATCCTGAAGACTCTTGTGAACACGGAACACGCGTACGAAAACAAACGCGTCACTGTTGAGGGCGGGATGCCGTCTGGTTGTTCCGCAACAAGCATCAT
DQ989319_1_Foot_and_mouth_disease_virus_type_Asia_1_isolate_IND_423_01_complete_genome	2159	2279	GATGCGGTGTCAGGGCCTAACACCTCAGGCCTGGAGACCCGCGTTCACCAAGCGGAACGGTTCTTTAAAAAGCACTTGTTTGACTGGACACCGAATTTGGCATTTGGACACTGTCACTAC
EF614458_1_Foot_and_mouth_disease_virus_type_Asia_1_strain_Asia1_MOG_05_complete_genome	7836	7956	TCCACATGGATTATGGAACTGGGTTTTACAAACCTGTAATGGCCTCGAAGACCCTCGAGGCTATCCTCTCCTTTGCACGCCGTGGGACCATACAGGAGAAGTTGATCTCCGTGGCAGGAC
KY086466_1_Foot_and_mouth_disease_virus_type_O_strain_O_GC_SKR_2016_complete_genome	6461	6581	CCTTGCTAAGGATGGAGCCGACACATTCATTGTTGGCACTCACTCTGCAGGTGGCAATGGAGTCGGGTACTGCTCATGCGTGTCCAGATCCATGCTCCAGAAAATGAAGGCACACATCGA
DQ409186_1_Foot_and_mouth_disease_virus_type_C_isolate_C_S8p360d417_complete_genome	1301	1421	TATGCAGCAGTACCAAAACTCCATGGACACACAACTCGGCGACAACGCCATCAGTGGAGGCTCCAATGAAGGCTCCACGGACACAACCTCTACACACACAACCAACACCCAGAACAACGA
DQ404159_1_Foot_and_mouth_disease_virus_type_O_strain_UKG_14603_2001_complete_genome	1663	1783	AGCAAAGGTTCAGAAACGACTCAGAGGCGCCGGGCAATCCAGCCCGGCGACTGGGTCACAGAACCAGTCAGGCAACACTGGAAGCATTATCAACAATTACTACATGCAGCAGTACCAGAA
KF112880_1_Foot_and_mouth_disease_virus_type_O_isolate_MYA_5_2009_complete_genome	4984	5104	AAGGCAAGCCTTTCAACAGCAAAGTCATCATTGCCACCACCAACCTGTACTCGGGCTTTACCCCGAGAACCATGGTGTGCCCCGATGCGCTGAACCGAAGGTTTCACTTTGACATTGACG
MG725874_1_Foot_and_mouth_disease_virus_type_A_isolate_A_NIG_3_15_complete_genome	5862	5982	CTGAAGGTTAGAGTGAAAGCCCCCGTGGTGAAGGAAGGACCTTACGAGGGGCCAGTGAAAAAGCCTGTCGCTTTGAAAGTGAAAGCCAAGAATGTGATCATCACGGAGAGTGGAGCGCCA
JX947859_1_Foot_and_mouth_disease_virus_type_O_strain_persistent_OUKG_98dpc_complete_genome	1661	1781	GAATGGAAAGCAAAGGTTCAGAAGCGACTCAGAGGCGCCGGGCAATCCAGCCCGGCGACTGGGTCACAGAACCAGTCAGGCAACACTGGAAGCATTATCAACAATTACTACATGCAGCAG
KR401156_1_Foot_and_mouth_disease_virus_type_O_isolate_O_MYA_05_2009_complete_genome	4977	5097	TGAGGACAAAGGCAAGCCTTTCAACAGCAAAGTCATCATTGCCACCACCAACCTGTACTCGGGCTTTACCCCGAGAACCATGGTGTGCCCCGATGCGCTGAACCGAAGGTTTCACTTTGA
LC149624_1_Foot_and_mouth_disease_virus_type_O_gene_for_polyprotein_complete_cds_strain_O_JPN_2010_10_396V	4738	4858	TCGAGGACACCCACACCAACCCTGTGGCAATGTTCCAATACGACTGTGCCCTTCTCAACGGCATGGCCGTTGAAATGAAGAGAATGCAACAAGACATGTTCAAACCCCAGCCGCCTTTGC
DQ404163_1_Foot_and_mouth_disease_virus_type_O_strain_UKG_14339_2001_complete_genome	2849	2969	AAAGCACATGTCAAACACCTTCCTGGCAGGTCTCGCCCAGTACTACACACAGTACACCGGCACCATCAACCTGCACTTCATGTTCACAGGACCCACTGACGCGAAAGCGCGTTACATGAT
AY593793_1_Foot_and_mouth_disease_virus_A_isolate_aphilippines_iso50_complete_genome	5945	6065	GAAAGCAAAAGCCCCGGTCGTTAAGGAAGGACCCTACGAGGGACCGGTGAAGAAGCCTGTCGCTTTGAAAGTGAAAGCTAAGAATTTGATTGTCACTGAGAGTGGTGCCCCACCGACCGA
LC149627_1_Foot_and_mouth_disease_virus_type_O_gene_for_polyprotein_complete_cds_strain_O_JPN_2010_17_593F	1321	1441	CCGGGAGTATCATCAACAATTACTACATGCAGCAGTACCAGAACTCCATGGACACCCAACTTGGTGACAATGCTATCAGCGGAGGCTCCAACGAGGGATCCACAGACACAACCTCCACCC
MH053336_1_Foot_and_mouth_disease_virus_type_SAT_2_isolate_UGA_BUFF_12_70_complete_genome	6518	6638	TGCTAACCAAGAGTGGCAGCCAAACAGTCATCATTGGCACTCACTCTGCAGGTGGTAACGGCGTGGGCTACTGTTCGTGTGTCTCAAAATCGATGCTCGACCAGATGAAAGCCCACATCG
AY593789_1_Foot_and_mouth_disease_virus_A_isolate_acanefa_iso48_complete_genome	4784	4904	TTCGACGGTTACAACCAACAGGCCGTTGTTGTGATGGATGATTTGGGCCAGAACCCTGACGGCAAGGACTTCAAGTACTTCGCCCAAATGGTTTCAACCACAGGGTTCATCCCGCCCATG
AB079061_1_Foot_and_mouth_disease_virus_type_O_genomic_RNA_strain_O_JPN_2000_L_fragment	118	238	TGCAACCACAAGATGAACCTTCACCCGGAAGTAAAACGGCAAATTCGCCTAGTTTTACCCGTTTTCAGGAGAAACGGGACGTCTGCGCACGAAACGCGCCGTCGCTTGAGGAGGACTTGT
KR401159_1_Foot_and_mouth_disease_virus_type_O_isolate_O_SKR_06_2010_complete_genome	2844	2964	AGCAAAACACATGTCAAACACCTTCCTTGCAGGTCTTGCCCAGTACTACACGCAGTACAGCGGCACCGTCAACCTGCACTTCATGTTCACAGGTCCCACTGACGCGAAAGCGCGTTACAT
AY593848_1_Foot_and_mouth_disease_virus_SAT_2_isolate_sat2_2_iso25_complete_genome	7776	7896	GATTATGAAACTGGGTTTTACAAACCTGTGATGGCTTCGAAGACCCTCGAAGCTATCCTCTCCTTTGCACGCCGTGGGACCATCCAGGAGAAGTTGATCTCCGTGGCAGGACTCGCAGTC
AY593822_1_Foot_and_mouth_disease_virus_O_isolate_o1m11_iso57_complete_genome	1440	1560	CGGTACGGACATGTGTCTTGCTGATTTCCACGCAGGCATTTTCCTGAAAGGACAGGAACACGCAGTGTTTGCGTGTGTCACCTCTGACGGGTGGTACGCGATTGACGACGAGGACTTTTA
KY072818_1_Foot_and_mouth_disease_virus_type_O_isolate_YNTBa_complete_genome	2369	2489	AACATGACAGCACACATCACCGTGCCCTTTGTTGGCGTCAACAGGTACGACCAGTACAAGGTACACAAACCCTGGACCCTCGTGGTTATGGTTGTAGCCCCCCTGACGGTCAACAATGAA
DQ404172_1_Foot_and_mouth_disease_virus_type_O_strain_UKG_621_2001_complete_genome	4866	4986	ACCAGCAGACCGTTGTAGTAATGGATGATTTGGGCCAGAACCCCGACGGGAAGGACTTCAAGTACTTCGCCCAAATGGTTTCAACTACGGGGTTTATCCCGCCCATGGCTTCACTTGAGG
AY593757_1_Foot_and_mouth_disease_virus_A_isolate_a17_Aguarulbos_iso83_complete_genome	2258	2378	TGGCTGGGATGTTGAGGTGTCCGCCGTTGGCAACCAGTTCAACGGTGGATGTCTCCTGGTGGCTATGGTACCAGAGTGGAAAGAATTTGACGCACGGGAGAAATACCAGCTTACCCTTTT
LC149636_1_Foot_and_mouth_disease_virus_type_O_gene_for_polyprotein_complete_cds_strain_O_JPN_2010_46_3S	5571	5691	GTCGCTTTGAAAGTGAAAGCTAAGAACTTGATCGTCACTGAGAGTGGTGCCCCCCCGACCGACTTGCAAAAGATGGTCATGGGTAACACCAAGCCCGTTGAGCTCATACTCGACGGGAAG
AY593827_1_Foot_and_mouth_disease_virus_O_isolate_o3venezuela_iso15_complete_genome	7808	7928	TTCCACATGGATTATGGAACTGGGTTTTACAAACCTGTGATGGCCTCAAAGACTCTTGAGGCCATCCTCTCCTTTGCACGCCGTGGGACCGTGCAGGAGAAGTTGATCTCCGTGGCAGGA
KY086465_1_Foot_and_mouth_disease_virus_type_O_strain_O_GJ_SKR_2016_complete_genome	2154	2274	GACTCATACGCTTACATGAGAAACGGTTGGGATGTTGAGGTTACCGCTGTGGGGAATCAGTTCAACGGAGGCTGCCTACTAGTGGCCATGGTGCCTGAACTTTGTTCCATCGGGCAGAGA
DQ248888_1_Foot_and_mouth_disease_virus_type_O_isolate_lz_complete_genome	2263	2383	TAGTGGCGATGGTGCCGGAACTTTGTTCCATCACCAAGAGAGAGCAGTACCAACTCACACTTTTCCCCCACCAGTTCATTAACCCACGGACGAACATGACGGCACACATCACCGTGCCTT
MH053318_1_Foot_and_mouth_disease_virus_type_O_isolate_UGA_3_2002_complete_genome	7080	7200	CTAGAGCTCATGGAGAAGAGAGAGTACAAATTTGCTTGTCAGACCTTCCTGAAGGACGAGATTCGCCCGATGGAAAAAGTGCGTGCCGGCAAGACCCGCATTGTCGACGTCCTGCCTGTT
KR401154_1_Foot_and_mouth_disease_virus_type_O_isolate_O_MYA_01_1998_complete_genome	1659	1779	ATGGAAAGCAAAGGTTCAGAGACGACTCAAGGGAGCCGGACAATCCAGTCCGGCTACTGGGTCACAGAACCAGTCAGGCAACACCGGGAGCATCATCAACAACTACTACATGCAGCAGTA
KY446901_1_Foot_and_mouth_disease_virus_type_Asia_1_isolate_Mazbi_QOL_UVAS_Pak_2006_complete_genome	4038	4158	ACTTTAACCGGTTGGTGTCCGCATTTGAGGAACTGGCCACTGGAGTGAAGGCTATCAGGACTGGTCTCGACGAGGCCAAACCCTGGTACAAACTCATCAAACTCCTGAGCCGCTTGTCAT
MH053345_1_Foot_and_mouth_disease_virus_type_SAT_3_isolate_RHO_5_75_complete_genome	6828	6948	ATGTCTGAGGCTGACAAGAGACTGTTCCGCTTGTGCGCTGCTGATTATGCCTCGCATCTTCACAATGTGCTTGGGACAGCAAACTCTCCACTGAGCGTGTTTGAAGCCATCAAGGGCGTC
AY593823_1_Foot_and_mouth_disease_virus_O_isolate_o1manisa_iso87_complete_genome	4518	4638	ATCGCCTCAGAAGAAAAGTTTGTCACCATGACGGACTTGGTGCCTGGTATCCTTGAAAAGCAGCGGGATCTCAACGACCCGAGTAAGTACAAGGAAGCCAAGGAGTGGCTCGACAACGCG
LC149714_1_Foot_and_mouth_disease_virus_type_O_gene_for_polyprotein_complete_cds_strain_O_JPN_2010_247_3S	119	239	ACACAGTTTTGCCCGTTTTCACGAGAAATGGGACGTCAGCGCACGAAACGCGCAGTCGCTTGAGGAGGACTTGTACAAACACGTCTCACACAGGTACCCACAACCGACACAAAACGTGCA
LC456870_1_Foot_and_mouth_disease_virus_type_O_O_GHA_Asu_9_2018_gene_for_polyprotein_complete_cds	5769	5889	GTGAGAGACATCACGAAACACTTTCGTGATCAAGCAAGAATGAGGAAAGGAACCCCCGTCGTTGGTGTAGTCAACAACGCCGACGTCGGGAGACTCATCTTCTCTGGAGAGGCACTCACC
KU291242_1_Foot_and_mouth_disease_virus_type_O_isolate_MOR_1_2015_complete_genome	478	598	CGTTTTCAGGAGAAACGGGACGTCTGCGCACGAGACGCGCCGTCGCTTGAGGAAGACTTGTACAAACACGATCTATGCAGGTTTCCACAACTGACACAAACCGTGCAATTTGAAGCTCCG
LC149702_1_Foot_and_mouth_disease_virus_type_O_gene_for_polyprotein_complete_cds_strain_O_JPN_2010_180_3S	2965	3085	CACCAAAAGACTCAATAAATGTATTGGACCTGATGCAGACCCCCTCCCACACCCTAGTAGGGGCGCTCCTCCGCACTGCCACTTACTATTTCGCTGATCTAGAGGTGGCAGTGAAACACG
DQ989317_1_Foot_and_mouth_disease_virus_type_Asia_1_isolate_IND_148_01_complete_genome	5035	5155	AGGGTTCATCCCGCCCATGGCCTCACTCGAAGACAAAGGTAAACCTTTCAACAGCAAGGTCATCATTGCAACAACCAACCTGTACTCGGGGTTTACTCCGAGGACCATGGTGTGCCCTGA
DQ989317_1_Foot_and_mouth_disease_virus_type_Asia_1_isolate_IND_148_01_complete_genome	2518	2638	GCCTTTCGTGGGTGTCAACAGGTACGACCAGTACGTGCTTCACAAACCGTGGACGCTCGTTGTGATGGTAGTGGCCCCACTCACCGTCAAGACTGGTGGTTCTGAACAAATCAAGGTTTA
DQ989307_1_Foot_and_mouth_disease_virus_type_Asia_1_isolate_IND_247_92_complete_genome	1798	1918	GTCCGGCAACCGGGTCACAGAACCAGTCAGGGAACACCGGAAGCATTATCAACAACTACTACATGCAGCAGTACCAGAACTCCATGGACACACAACTTGGTGACAACGCTATTAGCGGGG
LC149717_1_Foot_and_mouth_disease_virus_type_O_gene_for_polyprotein_complete_cds_strain_O_JPN_2010_324_3	6665	6785	TGTCGGACCCGAGGTCCAGGCTGCCTTGGAGCTCATGGAGAAAAGAGAATACAAGTTTGTCTGTCAGACCTTCCTGAAGGACGAAATTCGCCCGATGGAAAAAGTACGTGCCGGCAAGAC
AY593797_1_Foot_and_mouth_disease_virus_Asia_1_isolate_asia1_3kimron_iso61_complete_genome	4430	4550	TTTTCGCCATTCTCAAGAACGGCGAGTGGCTGGTCAAGCTGATCCTTGCCATCCGCGACTGGATTAAGGCATGGATCGCCTCAGAAGAGAAGTTTGTCACCATGACAGACTTGGTGCCTG
MG913340_1_Foot_and_mouth_disease_virus_type_A_isolate_ALG_1_2017_complete_genome	6327	6447	ACGTCGGGAGACTCATCTTCTCTGGAGAGGCACTCACCTACAAAGACATTGTAGTGTGTATGGATGGTGACACCATGCCAGGCCTCTTTGCCTACAAAGCCGCCACCAAGGCTGGCTATT
LC320038_1_Foot_and_mouth_disease_virus_type_O_gene_for_polyprotein_complete_cds_strain_O_MOG_BU_2_7_2015	2981	3101	TAACACCGAAAGACCAAATCAATGTGTTGGACCTGATGCAAACCCCTGCTCACACTTTGGTAGGCGCACTCCTCCGCACCGCCACTTACTACTTCGCAGACCTAGAAGTGGCAGTGAAGC
MH053342_1_Foot_and_mouth_disease_virus_type_SAT_3_isolate_ZAM_P2_96_NAN_11_complete_genome	7065	7185	AGCTGCTCTGAAGCTCATGGAGAAGAAGGAGTACAAGTTCACCTGTCAAACCTTCCTGAAGGACGAGATTCGCCCTCTGGAGAAAGTCAAGGCCGGCAAGACTCGCATCGTCGATGTCCT
DQ989316_1_Foot_and_mouth_disease_virus_type_Asia_1_isolate_IND_21_89_complete_genome	1919	2039	GGTTCCAATGAAGGTTCCACGGACACCACCTCCACACACACAAACAACACTCAAAACAATGACTGGTTTTCGCGCTTGGCTAGCTCTGCTTTCAGCGGGCTGTTTGGTGCGCTACTGGCT
LC149628_1_Foot_and_mouth_disease_virus_type_O_gene_for_polyprotein_complete_cds_strain_O_JPN_2010_18_3S	4036	4156	AGTGGCTGGTCAAGTTGATCCTAGCCATCCGCGACTGGATTAAAGCATGGATCGCCTCAGAAGAGAAGTTTGTCACCATGACAGACTTGGTGCCTGGCATCCTTGAAAAGCAGCGGGACC
HQ009509_1_Foot_and_mouth_disease_virus_type_O_strain_China_5_99_Fujian_complete_genome	5488	5608	TCCGGCCTCTCGTCCAACAGACCTCATTTGTGAAGCGCGCTTTTAAGCGCCTGAAGGACAACTTTGAGATAGTCGCTCTGTGTTTGACCCTTCTGGCGAACATGGTGATCATGATCCGCG
KF112881_1_Foot_and_mouth_disease_virus_type_O_isolate_MOG_7_2010_complete_genome	474	594	CGCCTTTCCCAGCGTTAACGGGATGTAACCACAAGATAGACCTTCGCCCGGAAGTAAAACGGCAACTTGCACAGTTTTGCCCGTTTTCATGAGAAATGGGACGTCAGCGCACGAAACGCG
AY593774_1_Foot_and_mouth_disease_virus_A_isolate_a2spain_iso7_complete_genome	1440	1560	GCACGGACATGTGTTTGGCTGATTTCCATGCAGGCATCTTCCTGAAAGGAAAGGAACACGCCGTGTTTGCGTGTGTCACCTCCAACGGGTGGTACGCGATCGATGATGAGGACTTTTACC
DQ989317_1_Foot_and_mouth_disease_virus_type_Asia_1_isolate_IND_148_01_complete_genome	6116	6236	GAGAGTGGTGCCCCACCGACCGACTTGCAAAAGATGGTCATGGGCAACACAAAGCCTGTCGAGCTTATTCTTGACGGGAAGACAGTAGCCATCTGCTGTGCTACTGGAGTGTTTGGTACT
MH053319_1_Foot_and_mouth_disease_virus_type_SAT_1_isolate_BOT_BUFF_62_74_complete_genome	4384	4504	GAGAAGCAGCTCAAGGCACGTGACATCAACGACATCTTCGCCATCCTCAAGAACGGCGAATGGCTGGTCAAACTCATCCTGGCTATCCGCGACTGGATCAAAGCCTGGATTTCCTCAGAG
LC149641_1_Foot_and_mouth_disease_virus_type_O_gene_for_polyprotein_complete_cds_strain_O_JPN_2010_65_3S	4986	5106	GCCAACACGAAGCAGCAATTGAATTCTTTGAGGGGATGGTCCATGACTCCATCAAGGAAGAGCTCCGACCCCTCATCCAACAGACATCATTTGTCAAGCGCGCCTTCAAGCGCCTGAAGG
AY593764_1_Foot_and_mouth_disease_virus_A_isolate_a22iraq70_iso92_complete_genome	1665	1785	AGTGGAAAGCAAAAGTCCAGAAGCGGCTCAAGGGAGCCGGGCAATCCAGTCCGGCGACTGGGTCGCAGAACCAGTCAGGCAACACTGGGAGTATTATTAACAACTACTACATGCAACAGT
AY593844_1_Foot_and_mouth_disease_virus_SAT_1_isolate_sat1_7isrl_iso12_complete_genome	7476	7596	ATGCGGAGTGGATCCTGAAAACCCTGGTCAACACGGAACACGCCTACGAGAACAAGCGTATCACTGTTGAAGGCGGTATGCCCTCGGGTTGCTCCGCCACCAGCATCATTAATACAATTC
AF506822_2_Foot_and_mouth_disease_virus_O_strain_China_1_99_Tibet_complete_genome	7460	7580	TCGGGTTCCACCCAAACGCTGAGTGGATCCTGAAAACTCTCGTGAACACTGAACACGCCTATGAGAACAAACGCATCACTGTTGAAGGCGGGATGCCGTCTGGTTGTTCCGCAACAAGCA
AY593823_1_Foot_and_mouth_disease_virus_O_isolate_o1manisa_iso87_complete_genome	594	714	ACGCGCCGTCGCTTGAGGAGGACTTGTACAAACACGATCTATGCAGGTTTCCACAACTGACACAAACCGTGCAACTTGAAACCCCGCCTGGTCTTTCCAGGTCTAGAGGGGCGACATTTT
AY593846_1_Foot_and_mouth_disease_virus_SAT_1_isolate_sat1rhod_iso33_complete_genome	3946	4066	CAACATGCAACAAGACATGTCCACCAAACACGGACCCGACTTCAACCGTCTGGTGTCCGCATTTGAGGAACTGACAAAAGGAGTTAAAGCCATCAAGGACGGTCTCGACGAGGCCAAGCC
KT968663_1_Foot_and_mouth_disease_virus_type_A_isolate_A_HY_CHA_2013_complete_genome	4767	4887	TTCGACGGTTACAACCAGCAAACTGTCGTAGTGATGGATGATTTGGGCCAGAACCCCGACGGCAAGGACTTCAAGTACTTTGCCCAAATGGTGTCAACAACGGGGTTCATCCCGCCCATG
KJ825806_1_Foot_and_mouth_disease_virus_type_O_isolate_IND811_1552_2013_complete_genome	1783	1903	TACTACATGCAGCAGTATCAGAACTCTATGGACACACAACTTGGAGACAACGCCATCAGCGGGGGCTCCAACGAGGGGTCCACAGATACCACCTCCACTCACACAACCAACACCCAAAAC
AY593787_1_Foot_and_mouth_disease_virus_A_isolate_abage_iso63_complete_genome	4749	4869	ATCCGGCCAGGGTAAGAGTTTCCTTGCAAACGTGCTAGCACAAGCAATTTCCACCCACTTCACTGGCAGAACCGACTCTGTTTGGTACTGTCCACCTGACCCTGACCACTTCGACGGTTA
AY593817_1_Foot_and_mouth_disease_virus_O_isolate_o1brugge_iso79_complete_genome	7481	7601	ACCCGAATGCCGAGTGGGTACTGAAGACTCTTGTGAACACGGAACACGCCTATGAGAACAAACGCATCACTGTTGGAGGCGGAATGCCGTCTGGTTGCTCCGCAACAAGCATCATCAACA
KJ825808_1_Foot_and_mouth_disease_virus_type_O_isolate_IND141_306_2013_complete_genome	2970	3090	CAAAAGCGCGTTACATGATTGCATACGCCCCACCTGGCATGGAGCCGCCTAAGACACCTGAGGCGGCTGCTCACTGCATTCATGCGGAATGGGACACAGGGTTGAACTCAAAATTTACAT
KR401159_1_Foot_and_mouth_disease_virus_type_O_isolate_O_SKR_06_2010_complete_genome	829	949	GCCACGTCTCAGGACCCACCATGTGTGCAACCCCAGCACGGCAACTTTACTACGAAAACCACTTTAAGGTGACACTGAAACTGGTACTCAACCACTGGTGACAGGCTAAGGATGCCCTTC
GU931682_1_Foot_and_mouth_disease_virus_type_Asia_1_isolate_Asia1_YS_CHA_05_complete_genome	4037	4157	CTTTAACCGGTTGGTGTCCGCATTTGAGGAACTGGCCACTGGAGTGAAGGCTATCAGGACTGGTCTTGACGAGGCCAAACCCTGGTACAAACTCATCAAACTCCTGAGCCGCTTGTCATG
JF739177_1_Foot_and_mouth_disease_virus_type_Asia_1_isolate_As1_Shamir_89_complete_genome	6293	6413	TCATGGTGCTCCACCGTGGCAACCGTGTGAGAGACATCACGAAACACTTTCGTGATACAGCAAGAATGAAGAAAGGTACCCCCGTTGTCGGCGTGATCAACAACGCCGACGTTGGGAGAT
KM268897_1_Foot_and_mouth_disease_virus_type_C_isolate_KEN_1_2004_complete_genome	356	476	AGCCTGCCTTTCACCCCCCCCCCCCCAAGTATTAACGTCGGGAACGACGTTAAAGGGAGGTAACCACAAGCTTTGTACCGTCTTTCGACGTTAAAGGGAAGTAACCACAAGCTTGACACC
DQ248888_1_Foot_and_mouth_disease_virus_type_O_isolate_lz_complete_genome	1786	1906	ACGAGGGCTCCACGGACACTACTTCCACCCACACCAACAACACCCAGAACAACGATTGGTTCTCAAAACTGGCCAACACTGCTTTCAGCGGCCTTTTCGGTGCTCTTCTTGCCGACAAAA
EF614457_1_Foot_and_mouth_disease_virus_type_O_strain_O_SKR_14_02_complete_genome	5236	5356	ATGGCCGTTGAAATGAAGAGAATGCAACAAAACATGTTCAAGCCCCAACCGCCCCTCCAGAACGTCTACCAGCTTGTTCAGGAGGTGATTGACCAGGTCGAGCTCCACGAGAAGGTGTCG
MH053331_1_Foot_and_mouth_disease_virus_type_SAT_2_isolate_BOT_BUFF_107_72_complete_genome	4561	4681	TAAATACCAGGAAAGCAAAGAGTGGTTGGACAACGCTCGCGAGGCCTGCCTCAAGAACGGAAACCACCACATTGCTAACCTGTGTAAAGTGACTGCACCAGCACCCAGCAAGTCGAGACC
DQ989323_1_Foot_and_mouth_disease_virus_type_Asia_1_isolate_IND_97_03_complete_genome	4080	4200	CCATCAACCAGATGCAGGAGGACATGTCAACAAAACACGGACCCGACTTTAGCCGGTTGGTGTCCGCATTTGAGGAATTGGCCACTGGAGTGAAAGCTATCAGAACTGGTCTCGACGAGG
AY593763_1_Foot_and_mouth_disease_virus_A_isolate_a22iraq64_iso86_complete_genome	2021	2141	CTCCACAACCCAATCGAGTGTGGGAGTCACGTACGGGTACTCCACCCAGGAAGATCATGTTTCCGGACCTAACACATCTGGTTTGGAGACGCGGGTGGTGCAGGCAGAAAGATTTTTCAA
KF112888_1_Foot_and_mouth_disease_virus_type_O_isolate_DRK_31_2011_complete_genome	3917	4037	TGGCAGGGGACGTGGAGTCCAACCCTGGGCCCTTCTTCTTCTCTGACGTCAGGTCAAACTTCACCAAACTGGTGGAAACCATCAACCAGATGCAAGAGGACATGTCAACAAAACACGGAC
MH053319_1_Foot_and_mouth_disease_virus_type_SAT_1_isolate_BOT_BUFF_62_74_complete_genome	6753	6873	ATTTGGACCCGCCGCCCTGTCGAGCAACGACAAACGCCTGAACGAAGGCGTGGTTTTGGACGAAGTCATCTTCTCCAAACACAAGGGCGATGCCAAAATGTCTGAGGCTGACAAGAGACT
DQ989307_1_Foot_and_mouth_disease_virus_type_Asia_1_isolate_IND_247_92_complete_genome	720	840	AGGTTTCCACAACTGACACGAACCGTGCAATTTGAAGCTCCGCCTGGTCTTTCCAGGTCTAGAGGGGTGACACTTTGTACTGTGCTTGACTCCACGCTCGGTCCACTAGCGAGTGTTAGT
AY593853_1_Foot_and_mouth_disease_virus_SAT_3_isolate_sat3_4bech_iso23_complete_genome	478	598	AGAAATGGGACGTGTGCGCACGAAACGCGCTGTTGCTCTTTGCATTCTTGTACAAACACGATCTCGACGCAGGAATCTTAGACCAACCCAACCCGTGCAACTGCAAGTTTCGCCCGGTCT
AJ539138_1_Foot_and_mouth_disease_virus_O_strain_Tibet_CHA_99_complete_genome	2136	2256	AAACCCACTTGTTCGACTGGGTCACCAGTGACCCGTTCGGACGGTTCTACCTGCTGGAACTCCCAACTGACCACAAAGGTGTCTACGGCAGCCTGACTGACTCTTATGCTTACATGAGAA
KM268896_1_Foot_and_mouth_disease_virus_type_A_isolate_TUR_11_2013_complete_genome	595	715	CGTCGCTTGAGGAAGACTTGTACAAACACGTTCTACGCAGGTTTCCACAACTGACACACACCGTGCAACTTGAAACCCCGCCTGGTCTTTCCAGGTCTAGAGGGGCGACACTTTGTACTG
AY593765_1_Foot_and_mouth_disease_virus_A_isolate_a22turkey_iso66_complete_genome	1665	1785	GTGGAAAGCAAAAGTCCAGAAGCGGCTCAAGGGAGCCGGGCAATCCAGTCCGGCGACTGGGTCGCAGAACCAGTCAGGCAACACTGGGAGTATTATTAACAACTACTACATGCAACAGTA
LC036265_1_Foot_and_mouth_disease_virus_genomic_RNA_complete_genome_strain_O_JPN_2010_290_1E	5001	5121	AGCCTTTCAACAGCAAAGTCATCATTGCCACCACCAACCTGTACTCGGGCTTCACCCCGAGAACCATGGTGTGCCCCGATGCTCTGAACCGAAGGTTTCACTTTGACATTGACGTGAGTG
KM268900_1_Foot_and_mouth_disease_virus_type_SAT_2_isolate_TAN_5_2012_complete_genome	6715	6835	CGAACAACGACAAGCGCCTGAATGAAGGCGTGGTCTTGGACGAAGTGATCTTCTCCAAGCACAAGGGCGATGCCAAAATGTCTGAGGCTGACAAGAAACTGTTCCGTATGTGCGCTGCTG
MF678823_1_Foot_and_mouth_disease_virus_type_SAT_1_isolate_SAT1_NIG_1_15_complete_genome	7855	7975	GGCACTTCCACTTGGACTTTGGAACTGGGTTTTACAAACCTGTGATGGCTTCGAAGACCCTCGAAGCTATCCTCTCCTTTGCACGCCGTGGGACCATACAGGAGAAGTTGATCTCCGTGG
KJ820999_1_Foot_and_mouth_disease_virus_type_SAT_3_strain_UGA_1_13_complete_genome	4634	4754	AAGAACGGCAACATCCATATTGCCAACCTCTGCAAAGTCAATGCACCGGCACCAAGCAAGTCGAGACCCGAACCAGTGGTCGTTTGCCTCCGTGGTAAATCAGGCCAAGGCAAGAGTTTC
DQ989313_1_Foot_and_mouth_disease_virus_type_Asia_1_isolate_IND_52_87_complete_genome	3355	3475	ACTGCTGCCGAATCGGCAGATCCAGTCACAACCACGGTTGAGAACTACGGAGGAGAGACTCAGACGGCCAGACGGCTTCACACTGATGTTGCCTTTGTTCTTGACAGGTTTGTGAAACTC
AY593821_1_Foot_and_mouth_disease_virus_O_isolate_o1caseros_iso35_complete_genome	4042	4162	CCTGACTTTAACCGGTTGGTGTCCGCATTTGAGGAATTGGCCACTGGAGTAAAAGCCATCAGAACTGGTCTCGACGAGGCCAAACCCTGGTACAAGCTCATCAAACTCCTAAGCCGCCTG
FJ175662_1_Foot_and_mouth_disease_virus_type_O_isolate_Israel_07_6380_complete_genome	5036	5156	GGGTTCATCCCGCCAATGGCGTCACTCGAAGACAAAGGTAAACCTTTCAACAGCAAGGTCATCATTGCAACCACCAACTTGTACTCGGGGTTCACTCCGAGGACCATGGTGTGCCCTGAT
HM854021_1_Foot_and_mouth_disease_virus_type_A_strain_IND81_00_complete_genome	1548	1668	GTACGATCAAGAACCACTTAATGGAGAATGGAAGATGAAGGTTCAGAAGCGACTCAAGGGAGCTGGGCAATCCAGTCCGGCGACCGGGTCGCAGAACCAGTCAGGTAACACTGGAAGCAT
AY593772_1_Foot_and_mouth_disease_virus_A_isolate_a28_Turkey_iso44_complete_genome	7439	7559	CACCCAAATGCTGAGTGGATCCTGAAAACTCTTGTGAACACGGAACACGCCTACGAGAACAAGCGCATCACTATCGAGGGCGGGATGCCGTCTGGTTGTTCCGCAACAAGCATCATCAAC
JX869183_1_Foot_and_mouth_disease_virus_type_O_isolate_BFS_41_68_complete_genome	2728	2848	CTCCTTGATGTGGCTGAGGCATGCCCGACGTTTCTACACTTCGAGGGTGACGTACCGTACGTGACCACGAAAACAGACTCGGACAGGGTGCTTGCTCAGTTTGATATGTCTTTGTCAGCA
MH053329_1_Foot_and_mouth_disease_virus_type_SAT_2_isolate_BOT_BUFF_2_69_complete_genome	3365	3485	AAACTTTGATGTAAACCTGATGGACACCAAGGACAAGACCCTAGTAGGCGCCCTTCTGCGGGCATCCACCTACTATTTCTGTGACCTGGAGATCGCGTGTGTTGGGAAACACGCTCGCGT
LC149695_1_Foot_and_mouth_disease_virus_type_O_gene_for_polyprotein_complete_cds_strain_O_JPN_2010_165_2S	4038	4158	TGGCTGGTCAAGTTGATCCTAGCCATCCGCGACTGGATTAAAGCATGGATCGCCTCAGAAGAGAAGTTTGTCACCATGACAGACTTGGTGCCTGGCATCCTTGAAAAGCAGCGGGACCTC
KF112884_1_Foot_and_mouth_disease_virus_type_O_isolate_RUS_Aug_2010_complete_genome	2018	2138	CAACCCAGTCGAGTGTTGGCGTTACGTACGGGTATGCAACAGCTGAGGACTTTGTGAGCGGGCCAAACACCTCTGGTCTTGAGACCAGGGTTGTTCAGGCAGAACGGTTTTTCAAAACTC
DQ404163_1_Foot_and_mouth_disease_virus_type_O_strain_UKG_14339_2001_complete_genome	474	594	CTTTCCCGGCGTTAATTGGGTGCAACCACAAGATGAACCTTCACCCGGAAGTAAAACGGCAAATTCGCCTAGTTTTGCCCGTTTTCAGGAGAAATGGGACGTCTGCGCACGAAACGCGCC
AF511039_1_Foot_and_mouth_disease_virus_type_O_strain_Akesu_58_complete_genome	4433	4553	CCATCCGCGACTGGATTAAGGCATGGATTGCCTCAGAAGAGAAGTTTGTTAGTATGACAGACTTGGTGCCTGGCATCCTCGAAAAGCAGCGGGACCTCAACGACCCGAGCAAGTACAAGG
KM268895_1_Foot_and_mouth_disease_virus_type_O_isolate_TUR_12_2013_complete_genome	7618	7738	CTACGTGCTCTACGCGCTGCGTAGACACTATGAGGGAGTCGAGCTGGACACTTACACCATGATCTCCTACGGAGATGACATCGTGGTTGCAAGTGATTACGATCTGGACTTCGAGGCTCT
DQ989304_1_Foot_and_mouth_disease_virus_type_Asia_1_isolate_IND_334_00_complete_genome	4412	4532	AACACCCGAAGACCTCGAGAGAGCAGAGAAACAGCTCAAAGCACGTGACATCAATGACATTTTCGCCATTCTCAAGAACGGCGAGTGGCTGGTCAAGCTGATCCTTGCCATCCGCGACTG
HM854023_1_Foot_and_mouth_disease_virus_type_A_strain_IND258_99_complete_genome	3090	3210	GTCTGCTGCGGATTACGCGTACACTGCGTCTGACGTGGCAGAGACAACAAACGTACAGGGATGGGTTTGCATTTATCAAATCACCCACGGTAAGGCTGAAGGCGACACTCTGGTTGTGTC
LC149639_1_Foot_and_mouth_disease_virus_type_O_gene_for_polyprotein_complete_cds_strain_O_JPN_2010_55_1S	3452	3572	AGTGGCGCCTGTAAAGCAGTCCTTGAACTTTGATCTGCTCAAGTTGGCAGGGGACGTGGAGTCAAACCCTGGGCCCTTCTTCTTCTCTGACGTCAGGTCAAACTTCACCAAACTGGTGGA
HQ632773_1_Foot_and_mouth_disease_virus_type_A_isolate_MAY_3_2007_complete_genome	1545	1665	CCTGTGTTACCTCCAACGGGTGGTACGCAATTGACGACGAGGACTTTTACCCCTGGACACCAGACCCGTCTGATGTCCTGGTGTTTGTCCCGTATGATCAAGAACCACTCAACGGAGAAT
MH053337_1_Foot_and_mouth_disease_virus_type_SAT_2_isolate_UGA_BUFF_24_70_complete_genome	7465	7585	ACGCGGAGTGGATTCTGAAGACTCTGGTCAACACGGAACACGCCTACGAGAACAAGCGCATCACTGTTGAAGGTGGAATGCCCTCGGGTTGTTCCGCCACCAGCATCATTAACACAATTC
AY593794_1_Foot_and_mouth_disease_virus_A_isolate_asabana_iso68_complete_genome	3803	3923	CGAGCCGAGCTCTACTGCCCCAGGCCACTACTGGCGGTAGAGGTGTCCTCACAAGACAGGTACAAACAACAGATCATTGCACCGGCAAAACAGCTTTTGAACTTTGACCTGCTCAAGTTG
AY304994_1_Foot_and_mouth_disease_virus_Asia_1_IND_63_72_complete_genome	2643	2763	GGAAAGTGTTCAACCCCCCCAGAACAAATCTCCCTGGGCGCTTCACATACTTCCTTGATGTAGCGGAGGCATGTCCAACCTTCCTCCGCTTCGGAGAAGTACCATTTGTGAAGACGGTGA
KR401159_1_Foot_and_mouth_disease_virus_type_O_isolate_O_SKR_06_2010_complete_genome	4977	5097	TGAGGACAAAGGCAAGCCTTTCAACAGCAAAGTCATCATTGCCACCACCAACTTGTACTCGGGCTTCACCCCGAGAACCATGGTGTGCCCCGATGCGCTGAACCGAAGGTTTCACTTTGA
AY593803_1_Foot_and_mouth_disease_virus_A_isolate_avenceslau_iso70_complete_genome	3564	3684	GAATACTAGCAATCCCACTGCCTACAACAAGGCACCATTCACGAGACTTGCTCTCCCTTACACGGCACCACACCGTGTGCTGGCAACAGTGTACAACGGGACAAGCAAATACACCGTGAG
MH053328_1_Foot_and_mouth_disease_virus_type_SAT_2_isolate_BOT_BUFF_2_68_complete_genome	7058	7178	GGGAGTACAAGTTCACCTGTCAAACCTTCCTGAAGGACGAGATTCGCCCTCTGGAGAAAGTTAAGGCCGGCAAGACTCGCATCGTCGACGTCCTGCCTGTTGAGCACATCATTTACACCA
MH053335_1_Foot_and_mouth_disease_virus_type_SAT_2_isolate_SRHO_1_65_complete_genome	7051	7171	GGAGAAGAGGGAGTACAAGTTCACCTGTCAAACCTTCCTGAAGGACGAGATTCGCCCTCTGGAAAAAGTCAAGGCCGGCAAGACTCGCATTGTCGACGTCCTGCCCGTTGAGCATATCAT
MH053308_1_Foot_and_mouth_disease_virus_type_C_isolate_ETH_1_71_complete_genome	3845	3965	CAACCGCTCATCGCACCCGCCAAGCAGTCCCTGAACTTTGACATGCTCAAGTTGGCTGGAGACGTAGAGTCCAACCCTGGGCCCTTCTTCTTCTCCGATGTTAGGTCAAACTTCACTAAA
KY404934_1_Foot_and_mouth_disease_virus_type_A_isolate_A01L_complete_genome	4759	4879	CAAGAGTTTCCTTGCTAACGTGCTTGCACAAGCAATTTCCACTCACTTCACCGGCAGAACCGACTCGGTTTGGTACTGCCCCCCTGACCCTGACCATTTCGACGGTTACAACCAACAGAC
AY593852_1_Foot_and_mouth_disease_virus_SAT_3_isolate_sat3_3kenya_iso22_complete_genome	839	959	CTGTGAAACACACCTTAAGGTAACACTGAGACTGGTACTTGGTTTCTGGAGACAGGCTAAGGATGCCCTTCAGGTACCCCGAGGTAACACGAGACACTCGGGATCTGAGAAGGGGACCAG
LC149710_1_Foot_and_mouth_disease_virus_type_O_gene_for_polyprotein_complete_cds_strain_O_JPN_2010_201_1S	5577	5697	TTGAAGGTGAAAGCTAAGAACTTGATCGTCACCGAGAGTGGTGCCCCCCCGACCGACTTGCAAAAGATGGTCATGGGTAACACCAAGCCCGTTGAGCTCATACTCGACGGGAAGACAGTA
KY072818_1_Foot_and_mouth_disease_virus_type_O_isolate_YNTBa_complete_genome	6278	6398	GGGAACCGCGTGCGGGACATCACGAAACACTTTCGAGATGTGGCAAGAATGAAGAAAGGAACCCCCGTCGTTGGAGTGATCAACAACGCTGACGTCGGGAGACTCATATTCTCTGGAGAA
JN998085_1_Foot_and_mouth_disease_virus_type_O_strain_O_BY_CHA_2010_complete_genome	1311	1431	TCTTCGACTGGGTATATGAATCACCTGAAAACCTCACCCTTGAGGCGATCAGACAACTGGAGAACATTACTGGTTTTGAGCTGCACGAGGGTGGCCCGCCCGCCCTCGTCATTTGGAACA
AY593774_1_Foot_and_mouth_disease_virus_A_isolate_a2spain_iso7_complete_genome	4321	4441	CGCCTCGAGTTTCTTCCGGTCCACACCCGAAGACCTCGAGAGAGCAGAGAAACAGCTCAAAGCACGTGACATCAACGACATTTTCGCCATTCTCAAGAACGGCGAGTGGCTAGTCAAGTT
MH053338_1_Foot_and_mouth_disease_virus_type_SAT_3_isolate_BOT_109_66_complete_genome	7026	7146	AAGCTCATGGAGAAGAAGGAGTACAAGTTCACCTGTCAAACCTTCCTGAAGGACGAGATTCGCCCTCTGGAGAAAGTCAAGGCCGGCAAGACTCGCATCGTCGATGTCCTGCCTGTTGAG
AY593798_1_Foot_and_mouth_disease_virus_Asia_1_isolate_asia1leb_89_iso89_complete_genome	832	952	AAAGCCACGTCCTTGTGGACCCACCATGTGTGCAACCCCAGCACGGCAGCTCTACTGTGAAAACCACTTTAAGGTGACACTGATACTGGTACTCAGACACTGGTGACAGGCTAAGGATGC
KJ825804_1_Foot_and_mouth_disease_virus_type_O_isolate_IND298_634_2013_complete_genome	2378	2498	CCAACTCACGCTCTTTCCCCATCAGTTTATCAACCCTCGCACGAACATGACGGCACACATTACTGTGCCCTTTGTTGGCGTCAACCGCTATGACCAGTACAAGGTACACAAGCCCTGGAC
MH053316_1_Foot_and_mouth_disease_virus_type_O_isolate_UGA_5_96_complete_genome	3790	3910	AGGGGATGTGGAGTCCAATCCTGGGCCCTTCTTCTTCTCCGACGTCAGATCAAACTTCTCAAAACTGGTAGAGACCATCAACCAGATGCAGGAGGACATGTCAACAAAGCACGGGCCCGA
KJ825809_1_Foot_and_mouth_disease_virus_type_O_isolate_IND250_541_2013_complete_genome	7961	8081	AAGTTGATCTCCGTGGCAGGACTCGCTGTCCACTCTGGACCTGACGAGTACCGGCGTCTCTTTGAACCCTTTCAGGGTCTCTTTGAGATTCCAAGCTACAGATCACTTTACCTGCGTTGG
JF749843_1_Foot_and_mouth_disease_virus_type_A_isolate_Egypt_2006_complete_genome	1782	1902	ACTCCATGGACACACAGCTTGGTGACAACGCCATCAGCGGTGGTTCCAACGAGGGCTCGACAGACACAACATCAACCCACACAAGCAACACCCAGAACAATGACTGGTTTTCCAAGCTTG
GU384682_1_Foot_and_mouth_disease_virus_type_O_isolate_PAK_44_2008_complete_genome	1560	1680	CGGCACGGACATGTGCTTGGCTGACTTTCACGCTGGCATTTTCCTGAAAGGACAAGAGCATGCTGTGTTCGCCTGTGTCACATCCGATGGGTGGTACGCGATTGATGACGAGGACTTTTA
MG725873_1_Foot_and_mouth_disease_virus_type_A_isolate_A_NIG_1_15_complete_genome	3706	3826	CTATCCAAGAGCTTCTCATACGCATGAAGCGGGCTGAGCTCTACTGTCCTAGACCACTACTGCCAGTAGAGGTGTCTGCGGCAGACAGACACAAACAGAAGATCATTGCACCCGCAAAGC
KY234501_1_Foot_and_mouth_disease_virus_type_O_strain_O_CHA_7_2011_complete_genome	2264	2384	AACGGTTGGGATGTTGAGGTCACTGCAGTGGGAAATCAGTTCAACGGAGGATGTCTGTTGGTGGCCATGGTGCCTGAACTTTGCTCCATTGACAAGAGAGAGCTGTACCAGCTCACGCTC
LC149617_1_Foot_and_mouth_disease_virus_type_O_gene_for_polyprotein_complete_cds_strain_O_JPN_2010_1_14C	238	358	AACTTGAAATCCCGCCTGGTCTTTCCAGGTCTAGAGGGGTGACACTTTGTACTGTGATTGACTCCACGCTCGGCCCACTGGCGAGTGTTAGTAGTAGTACTGTTGCTTCGTAGCGGAGCA
AY593850_1_Foot_and_mouth_disease_virus_SAT_3_isolate_sat3_2sa_iso27_complete_genome	4445	4565	CTTATCCTGGCTATCCGCGACTGGATCAAAGCCTGGATTTCCTCAGAGGAGAAATACATCTCCATGACGGACCTTGTGCCGCGCATTCTTGAATGCCAGCGCAACCTCAACGATCCGTCA
MH845413_2_Foot_and_mouth_disease_virus_type_O_strain_O_VN1_2014_complete_genome	478	598	GTTTTCGTGAGAAACGGGACGTCAGCGCACGAAACGCGCAGTCGCTTGAGGAAGACTTGTACAAACACGACTCACACAGGTTCCCACAACCGACACAAAACGTGCAACTTGAAATCCCGC
DQ989311_1_Foot_and_mouth_disease_virus_type_Asia_1_isolate_IND_37_02_complete_genome	5933	6053	GAAAGCAAAAGCCCCGGTCGTGAAGGAAGGACCTTACGAGGGACCGGTGAAGAAACCTGTCGCTTTGAAAGTGAAAGCTAAGGACTTGATTATCACTGAGAGTGGTGCCCCACCGACCGA
KF985189_1_Foot_and_mouth_disease_virus_type_O_isolate_BAN_NA_Ha_156_2013_complete_genome	1555	1675	TGTTTGTCCCGTACGATCAAGAACCACTTAATGGAGAGTGGAAAACAAAGGTTCAAAGACGACTCAAAGGAGCCGGGCAATCCAGCCCGGCGACTGGGTCGCAGAACCAGTCAGGCAACA
MH053345_1_Foot_and_mouth_disease_virus_type_SAT_3_isolate_RHO_5_75_complete_genome	5631	5751	GACAAGACTCTTGACGAGGCGGAAAAGAACCCTCAGGAGGTTGTCGACAAACCCACTGTCGGCTTCCGTGAGAGAAAACTCCCCGGGCACAAAACTGACGATGAAATGAACTCTGAGCCA
MH053319_1_Foot_and_mouth_disease_virus_type_SAT_1_isolate_BOT_BUFF_62_74_complete_genome	4029	4149	CAACCGTCTGGTGTCCGCATTTGAGGAATTGACAAAAGGAGTCAAGGCTATCAAGGACGGTCTCGACGAGGCCAAGCCCTGGTACAAAGTCATTAAACTCCTCAGCCGCCTGTCGTGCAT
AY593770_1_Foot_and_mouth_disease_virus_A_isolate_a26arg_iso74_complete_genome	715	835	CCCTTGGTAACAAGGACCCACGGGGCCAAAAGCCACGTCCTAACTGACCCGTCATGTGTGCAACCCCAGCACGGTAGCTTTGCTGTGAAACTCACTTTAAGGTGACATTGATACTGGTAC
LC456870_1_Foot_and_mouth_disease_virus_type_O_O_GHA_Asu_9_2018_gene_for_polyprotein_complete_cds	4444	4564	AGCCTTTCAACAGCAAGGTCATCATCGCTACCACTAATCTGTACTCAGGGTTTACCCCGAGGACCATGGTGTGCCCTGATGCGCTGAACCGAAGGTTTCACTTTGACATCGACGTGAGCG
MG372730_1_Foot_and_mouth_disease_virus_type_O_isolate_O1_S_Korea_2000_complete_genome	478	598	GGCACATTCGCCTAGTTTTACCCGTTTTCAGGAGAAATGGGACGTCTGCGCACGAAACGCGCCGTCGCTTGAGGAGGACTTGTACAAACACGATCTATTCAGGTTCCCACAACCGACACA
AY593776_1_Foot_and_mouth_disease_virus_A_isolate_a3mecklenburg_iso81_complete_genome	4798	4918	TGACCCTGATCACTTCGACGGTTACAACCAACAGACTGTCGTTGTGATGGACGATTTGGGCCAGAACCCTGACGGCAAGGACTTCAAGTACTTCGCCCAAATGGTTTCGACCACGGGGTT
AY593817_1_Foot_and_mouth_disease_virus_O_isolate_o1brugge_iso79_complete_genome	2376	2496	TTTCCCTCACCAGTTCATCAACCCACGCACGAACATGACTGCGCACATCACAGTGCCCTTTGTTGGCGTCAACCGCTACGACCAGTACAAGGTTCACAAGCCTTGGACCCTTGTGGTTAT
AY593761_1_Foot_and_mouth_disease_virus_A_isolate_a21kenya_iso77_complete_genome	7321	7441	CCACTTCGCCCAGTACAGAAACGTGTGGGATGTGGATTATTCGGCCTTTGATGCTAACCACTGCAGTGACGCCATGAACATCATGTTCGAGGAGGTCTTCCGCACGGACTTCGGTTTCCA
LC149625_1_Foot_and_mouth_disease_virus_type_O_gene_for_polyprotein_complete_cds_strain_O_JPN_2010_11_4S	3452	3572	AGTGGCGCCTGTAAAGCAGTCCTTGAACTTTGATCTGCTCAAGTTGGCAGGGGACGTAGAGTCCAACCCTGGGCCCTTCTTCTTCTCTGACGTCAGGTCAAACTTCACCAAACTGGTGGA
DQ989303_1_Foot_and_mouth_disease_virus_type_Asia_1_isolate_IND_151_94_complete_genome	4532	4652	GATTAAGGCGTGGATCGCCTCAGAAGAGAAGTTTGTCACCATGACAGACTTAGTGCCTGGCATACTTGAAAAGCAGCGGGACCTCAACGACCCCAGCAAGTACAAGGAGGCCAAGGAGTG
MH053311_1_Foot_and_mouth_disease_virus_type_O_isolate_ETH_3_2004_complete_genome	7811	7931	GACACTTCCACATGGATTATGGAACTGGGTTTTACAAACCTGTGATGGCCTCGAAGACCCTCGAGGCTATCCTCTCCTTTGCACGCCGTGGGACCATTCAGGAGAAGTTGATCTCCGTGG
KJ206909_1_Foot_and_mouth_disease_virus_type_O_isolate_LIB_2_2013_polyprotein_gene_complete_cds	4799	4919	AGTTTGGTACTGCCCGCCTGACCCCGACCACTTCGACGGTTACAACCAACAGACCGTTGTTGTGATGGATGATTTGGGCCAGAACCCTGACGGCAAAGACTTCAAGTACTTTGCCCAGAT
AY593844_1_Foot_and_mouth_disease_virus_SAT_1_isolate_sat1_7isrl_iso12_complete_genome	7833	7953	ACTTCCACTTGGACTTTGGAACTGGGTTTTACAAACCTGTGATGGCGTCGAAGACCCTCGAAGCTATCCTCTCCTTTGCACGCCGTGGGACCATACAGGAGAAGTTGATCTCCGTGGCAG
AY593758_1_Foot_and_mouth_disease_virus_A_isolate_a18zulia_iso40_complete_genome	7847	7967	CTTCCACATGGATTACGGAACTGGGTTTTACAAACCTGTGATGGCCTCAAAGACCCTTGAGGCTATCCTCTCCTTTGCACGCCGTGGGACCATACAGGAGAAGTTGATCTCCGTGGCAGG
MH053351_1_Foot_and_mouth_disease_virus_type_SAT_3_isolate_ZIM_2_84_complete_genome	2995	3115	GGGACACGGGTCTGAACTCCAAGTTCACCTTCACTGTGCCCTACATGTCAGCAGCAGATTTTGCATACACCTACTGTGATGAGCCTGAACAAGCCTCAGCTCAGGGATGGGTCACACTGT
MH053342_1_Foot_and_mouth_disease_virus_type_SAT_3_isolate_ZAM_P2_96_NAN_11_complete_genome	5630	5750	ACGACAAGACGCTTGATGAGGCGGAAAAGAACCCTCAAGAGGTCGTCGACAAACCCACTGTCGGCTTCCGAGAGAGAAAACTCCCCGGGCAGAAAACTGACAATGAAGTGAACTCTGAGC
AY593817_1_Foot_and_mouth_disease_virus_O_isolate_o1brugge_iso79_complete_genome	4037	4157	ACGGGCCTGACTTTAACCGGTTAGTGTCCGCATTTGAGGAGTTGGCCATTGGAGTGAAAGCCATCAGAACCGGTCTCGACGAAGCCAAACCCTGGTACAAGCTTATCAAGCTCCTAAGCC
MH053343_1_Foot_and_mouth_disease_virus_type_SAT_3_isolate_RV_7_34_complete_genome	7436	7556	GGATTTCATCCGAACGCTGTTTGGATTCTCAAAACTCTCATCAACACGGAACACGCCTACGAGAACAAGCGCATCACTGTTGAAGGTGGAATGCCCTCGGGTTGCTCCGCCACCAGCATC
LC149617_1_Foot_and_mouth_disease_virus_type_O_gene_for_polyprotein_complete_cds_strain_O_JPN_2010_1_14C	4047	4167	AAGTTGATCCTAGCCATCCGCGACTGGATTAAAGCATGGATCGCCTCAGAAGAGAAGTTTGTCACCATGACAGACTTGGTGCCTGGCATCCTTGAAAAGCAGCGGGACCTCAACGACCCG
LC149680_1_Foot_and_mouth_disease_virus_type_O_gene_for_polyprotein_complete_cds_strain_O_JPN_2010_135_1S	5238	5358	ACCACAGATGACAAGACTCTTGATGAGGCGGAAAAGAACCCTCTAGAGACTAGCGGTGCCAGCACTGTTGGTTTCAGAGAGAGAACTCTCCCGGGACACAAGGTGGGTGATGACGTGAAC
DQ409187_1_Foot_and_mouth_disease_virus_type_C_isolate_C_S8p360d951_complete_genome	1789	1909	GCTCCACGGACACAACCTCTACACACACAACCAACACCCAGAACAACGACTGGTTTTCCAAACTTGCCAGTTCAGCCTTCAGCGGTCTTTTCGGCGCCCTTCTCGCTGATAAGAAAACGG
KC440882_1_Foot_and_mouth_disease_virus_type_A_isolate_EGY_1_2012_complete_genome	2393	2513	AGAATTACGGTGGTGAGACACAGGTTCAGCGACGTCATCACACTGACGTCGGCTTCATCATGGACAGGTTCGTGAAAATCAACCCTGCGAGCCCCACGCACGTCATCGACCTCATGCAAA
EF614458_1_Foot_and_mouth_disease_virus_type_Asia_1_strain_Asia1_MOG_05_complete_genome	594	714	GCCGTCGCTTCAGGAGGACTTGTACAAACACGATCTACGCAGGTTTCCCAACCGACACAACCCGTGCAACTTGAAACTCCGCCTGGTCTTTCCAGGTCTAGAGGGGTGACATTTTGTACT
AY593850_1_Foot_and_mouth_disease_virus_SAT_3_isolate_sat3_2sa_iso27_complete_genome	3724	3844	CTTCGGGAGACTGTTGTGTGAAACAGGTGAGGTCTACTACCGGATGAAAAGAGCTGAGCTGTATTGCCCACGACCCTTGCGGGTCAGGTACACGCATACCACTGACCGGTACAAGATCAA
AY593798_1_Foot_and_mouth_disease_virus_Asia_1_isolate_asia1leb_89_iso89_complete_genome	4867	4987	CAAACCGTTGTTGTGATGGACGATTTGGGCCAGAACCCCGATGGCAAGGACTTTAAATACTTTGCCCAGATGGTTTCAACCACGGGGTTCATCCCGCCCATGGCCTCGCTAGAGGACAAA
DQ404163_1_Foot_and_mouth_disease_virus_type_O_strain_UKG_14339_2001_complete_genome	6764	6884	TAACCCCGAATTTGGGCCTGCCGCCTTGTCCAACAAGGACCCGCGCCTGAATGAGGGGGTTGTCCTCGATGAAGTCATCTTCTCCAAACACAAAGGAAACACAAAGATGTCTGAGGAGGA
AY593848_1_Foot_and_mouth_disease_virus_SAT_2_isolate_sat2_2_iso25_complete_genome	5025	5145	GACATCGACGTGAGTGCCAGGGACGGGTACAAAGTTAACAACAGATTGGACATCATCAAAGCTCTGGAGGACACGCACACAAACGCGCCCGCCATGTTCAACTATGACTGTGCCCTTCTC
KJ825808_1_Foot_and_mouth_disease_virus_type_O_isolate_IND141_306_2013_complete_genome	3921	4041	ACTTCGACCTGCTCAAGTTGGCGGGAGACGTTGAGTCCAACCCTGGGCCCTTCTTCTTCTCCGACGTTAGGTCGAACTTCTCTAAACTGGTAGAAACCATCAACCAGATGCAGGAGGACA
KF112885_1_Foot_and_mouth_disease_virus_type_O_isolate_JPN_1_2010_complete_genome	7478	7598	CCCGAATGCTGAGTGGATTCTGAAGACCCTCGTGAACACGGAACACGCCTATGAGAACAAACGCATTACAGTTGAAGGTGGAATGCCGTCCGGCTGTTCCGCAACCAGCATCATCAACAC
KJ825806_1_Foot_and_mouth_disease_virus_type_O_isolate_IND811_1552_2013_complete_genome	4396	4516	ACGCCCGAGGACCTCGAGAGAGCAGAAAAACAGCTCAAAGCACGTGACATTAACGACATATTCGCCATTCTCAAGAACGGCGAGTGGCTGGTCAAGCTGATTCTTGCCATCCGTGACTGG
AY593779_1_Foot_and_mouth_disease_virus_A_isolate_a4wg_iso72_complete_genome	1183	1303	CAGGCCCAACAACCACGACAACTGCTGGTTGAACACCATCCTCCAGTTGTTCAGGTACGTCGATGAGCCTTTCTTCGACTGGGTCTACAACTCGCCCGAGAATCTCACGCTTGATGCTAT
LC149697_1_Foot_and_mouth_disease_virus_type_O_gene_for_polyprotein_complete_cds_strain_O_JPN_2010_169_1S	6190	6310	TAGATCCATGCTCCAAAAAATGAAGGCACACATCGACCCTGAACCACACCACGAGGGGTTGATCGTAGACACCAGAGATGTGGAAGAGCGCGTGCACGTCATGCGCAAAACCAAGCTTGC
JF749860_1_Foot_and_mouth_disease_virus_type_SAT_1_isolate_KEN_004_2002_complete_genome	1798	1918	CCCAGAACAACGATTGGTTTTCCAAATTGGCACAGTCCGCTTTCAGTGGTCTGGTCGGGGCACTCCTGGCTGACAAGAAAACAGAGGAGACCACTCTTCTGGAGGATCGTATCCTCACGA
JX869183_1_Foot_and_mouth_disease_virus_type_O_isolate_BFS_41_68_complete_genome	1779	1899	TCAAAACTCCATGGACACACAGCTTGGTGACAACGCAATCAGTGGAGGCTCTAACGAGGGCTCCACCGACACAACCTCCACCCACACAACCAACACCCAGAACAATGACTGGTTCTCCAA
DQ989303_1_Foot_and_mouth_disease_virus_type_Asia_1_isolate_IND_151_94_complete_genome	1906	2026	CCACACACACAAACAACACCCAAAACAACGATTGGTTCTCGCGTCTAGCCAGTTCGGCCTTCACCGGACTGTTTGGCGCTCTTTTGGCCGACAAGAAAACGGAAGAGACAACCCTGCTTG
HQ009509_1_Foot_and_mouth_disease_virus_type_O_strain_China_5_99_Fujian_complete_genome	4772	4892	TTTCCTTGCGAACGTGCTTGCACAAGCAATTTCAACCCACTTCACTGGCAGAACCGATTCAGTCTGGTACTGCCCACCTGACCCTGACCACTTCGACGGTTACAACCAGCAGACCGTTGT
FJ175661_1_Foot_and_mouth_disease_virus_type_O_isolate_Israel_07_6378_complete_genome	3483	3603	ACCAAAAGACCAAATTAATGTGTTGGACTTGATGCAAACCCCCGCCCACACTTTGGTAGGCGCGCTCCTCCGCACCGCCACCTACTACTTCGCAGATCTAGAGGTGGCAGTGAAACATGA
EF149010_1_Foot_and_mouth_disease_virus_type_Asia_1_strain_Asia_1_HNK_CHA_05_complete_genome	3797	3917	GTGCGGAGACATACTGCCCTAGGCCTTTGCTAGCTCTTGACACCACCCAGGACCGCCGAAAACAGGAGATCATTGCACCTGAAAAGCAGATGATGAACTTTGACCTGCTCAAGTTGGCAG
DQ478936_1_Foot_and_mouth_disease_virus_type_O_complete_genome	2763	2883	AAGACGGACTCGGACAGGGTGCTGGCTCAGTTCGATTTGTCTTTGGCAGCAAAGCACATGTCGAACACCTTCCTTGCAGGTCTTGCCCAGTACTACGCACAGTACAGTGGTACCATCAAC
KM257064_1_Foot_and_mouth_disease_virus_type_O_isolate_UKG_4998_2001_polyprotein_gene_complete_cds	2844	2964	CAAAGCACATGTCAAACACCTTCCTGGCAGGTCTCGCCCAGTACTACACACAGTATAGCGGCACCATCAACCTGCACTTCATGTTCACAGGACCCACTGACGCGAAAGCGCGTTACATGA
GU931682_1_Foot_and_mouth_disease_virus_type_Asia_1_isolate_Asia1_YS_CHA_05_complete_genome	7362	7482	CAGTACAGAAACGTGTGGGATGTGGACTATTCGGCCTTTGATGCTAACCACTGCAGCGATGCAATGAACATCATGTTCGAGGAGGTGTTCCGCACAGAGTTTGGCTTCCACCCGAACGCC
MH053324_1_Foot_and_mouth_disease_virus_type_SAT_1_isolate_UGA_47_71_complete_genome	3327	3447	CACCGACGTCTCGTTCCTCTTGGACAGATTCACACTCGTGGGTAAGACAGTGGACAACAAGATGGTGCTTGACATGCTCCAAACCAAAGAGAAGGCACTAGTGGGCGCAATCCTGCGTTC
KM268900_1_Foot_and_mouth_disease_virus_type_SAT_2_isolate_TAN_5_2012_complete_genome	5877	5997	GCCAAGGAAGGGCCATATGAAGGACCAGTGAAGAAGCCTGTCGCCTTGAAAGTGAAAGCAAAAGCCCCGATTGTCACTGAAAGCGGATGCCCTCCGACCGACTTGCAAAAGATGGTCATG
HQ632771_1_Foot_and_mouth_disease_virus_type_O_isolate_MAY_8_2005_complete_genome	7771	7891	AAGACACTTCCACATGGACTACGGAACTGGGTTTTACAAACCTGTGATGGCCTCGAAGACCCTCGAGGCTATCCTCTCCTTTGCACGCCGTGGGACCATACAGGAGAAGTTGATCTCCGT
AY593789_1_Foot_and_mouth_disease_virus_A_isolate_acanefa_iso48_complete_genome	3229	3349	CACCACCGTGGAGAACTACGGCGGTGAGACACAAGTCCACAGACGTCACCACACGGACGTCAGCTTCATCATGGACAGGTTTGTGAAGATACAGCCTGTGAACCCTATGCATGTCATTGA
EF117837_1_Foot_and_mouth_disease_virus_type_A_isolate_Lindholm_1_3_PAK3_2006_complete_genome	6551	6671	TCTGCCTTGAAGCTCATGGAGAAAAGGGAATACAAGTTTGCTTGCCAGACCTTCCTGAAGGACGAAATCCGCCCGATGGAGAAAGTACGCGCCGGCAAGACTCGCATCGTCGACGTTTTG
MH053318_1_Foot_and_mouth_disease_virus_type_O_isolate_UGA_3_2002_complete_genome	840	960	CTTTACCACGAAAACCACTTTAAGGTGACACTGAAACTGGTACTCAACCACTGGTGACAGGCTAAGGATGCCCTTCAGGTACCCCGAGGTAACACGCGACACTCGGGATCTGAGAAGGGG
AY593767_1_Foot_and_mouth_disease_virus_A_isolate_a24_argentina_iso9_complete_genome	1782	1902	ACCAGAACTCCATGGACACGCAGCTTGGTGACAATGCCATCAGTGGAGGCTCCAACGAAGGCTCCACGGACACAACGTCAACACACACAACCAACACCCAAAACAACGACTGGTTTTCGA
KY322676_1_Foot_and_mouth_disease_virus_type_A_isolate_MAY_12_2013_complete_genome	356	476	AGCTCACCTTTCACCCCCCCCCCAAGTACTACCGTCGTTCCTGACGTTACAGGGATGAAACCACAAGCTTAGTGCCTTCTTGTCCGAAGTCAAAGGACTGTAACCGCAAGTTTGAACCGC
AY593825_1_Foot_and_mouth_disease_virus_O_isolate_o1valle_iso64_complete_genome	600	720	CCCAACTGACACAAACCGTGCAGTTTGAAACTCCGCCTGGTCTTTCCAGGTCTAGAGGGGTGACAATTTGTACTGTGCTTGACTCCACGCTCGGTCCACTGGCGAGTATCAGTAACAGCA
DQ404161_1_Foot_and_mouth_disease_virus_type_O_strain_UKG_14391_2001_complete_genome	2256	2376	CTGGGATGTTGAGGTCACCGCAGTGGGAAATCAGTTCAACGGAGGATGTCTGTTGGTGGCCATGGTGCCAGAACTTTGCTCTATTGACAAGAGAGAGCTGTACCAGCTCACGCTCTTTCC
DQ404162_1_Foot_and_mouth_disease_virus_type_O_strain_UKG_14476_2001_complete_genome	2850	2970	AAGCACATGTCAAACACCTTCCTGGCAGGTCTCGCCCAGTACTACACACAGTACAGCGGCACCATCAACCTGCACTTCATGTTCACAGGACCCACTGACGCGAAAGCGCGTTACATGATT
DQ989321_1_Foot_and_mouth_disease_virus_type_Asia_1_isolate_IND_438_01_complete_genome	3956	4076	ATCATTGCACCTGAGAAGCAGGTATTGAACTTCGACCTGCTCAAGTTGGCAGGGGACGTGGAGTCCAACCCTGGGCCCTTCTTCTTCTCCGACGTTAGGTCGAACTTCTCCAAACTGGTA
HQ009509_1_Foot_and_mouth_disease_virus_type_O_strain_China_5_99_Fujian_complete_genome	2742	2862	TTCCTTGATGTAGCTGAGGCATGTCCTACGTTTCTGCACTTTGAGGGTGACGTACCGTACGTGACCACAAAGACGGACTCAGACAGGGTGCTCGCCCAGTTTGATTTGTCTCTGGCAGCA
AY593760_1_Foot_and_mouth_disease_virus_A_isolate_a20ussr_iso10_complete_genome	2277	2397	CCATGGTACCGGAGTGGAAAGAGTTTGAGCAGCGCGAGAAATACCAACTCACCCTCTTCCCGCACCAGTTCATTAGCCCCAGAACAAACATGACTGCCCACATCACAGTCCCATACCTTG
KY404935_1_Foot_and_mouth_disease_virus_type_A_isolate_A01NL_complete_genome	6307	6427	GCTTCACCGTGGGAACCGCGTGAGAGACATCACGAAACACTTTCGTGACACAGCTAGAATGAAGAAAGGCACCCCCGTTGTTGGCGTTATCAACAACGCTGACGTCGGGAGACTGATCTT
KC440881_1_Foot_and_mouth_disease_virus_type_A_isolate_EGY_9_2011_complete_genome	596	716	GAACACGCCGTGTTTGCCTGTTTGACCTCCGATGGTTGGTACGCCATCGACGACGAGGACTTTTACCCATGGACTCCGGATCCGTCTGATGTCTTGTGTTTTGTCCCATACGACATGGAA
DQ989320_1_Foot_and_mouth_disease_virus_type_Asia_1_isolate_IND_182_02_complete_genome	479	599	CGTTCCCGACGTTAAAGGGATGAAACCACAAGCTTGAAACCGTCTTGCCCGACGTTAACGGGTTGTGACCACACGCTTGTACCGCCTTTCCCGGCGTTAATGGGATGCAACCACAAGATA
HQ009509_1_Foot_and_mouth_disease_virus_type_O_strain_China_5_99_Fujian_complete_genome	4055	4175	CTTCAACCGACTGGTGTCTGCATTTGAGGAACTGGCCACTGGAGTGAGGGCTATCAGAACTGGTCTAGACGAGGCCAAACCCTGGTACAAGCTCATCAAGCTCTTAAGCCGCTTGTCATG
LC149641_1_Foot_and_mouth_disease_virus_type_O_gene_for_polyprotein_complete_cds_strain_O_JPN_2010_65_3S	5223	5343	AAGCAAACATCACCACAGATGACAAGACTCTTGACGAGGCGGAAAAGAACCCTCTAGAGACTAGCGGTGCCAGCACTGTTGGTTTCAGAGAGAGAACTCTCCCGGGACACAAGGTGGGTG
JX040487_1_Foot_and_mouth_disease_virus_type_O_isolate_BUL_20_2011_complete_genome	3918	4038	TTGGCGGGAGACGTTGAGTCCAACCCTGGGCCCTTCTTCTTCTCCGACGTCAGGACGAACTTCTCCAAACTGGTAGAAACCATCAACCAAATGCAGGAGGACATGTCAACGAAACACGGA
JQ900581_1_Foot_and_mouth_disease_virus_type_O_strain_O_GSLX_2010_complete_genome	1788	1908	ACAACTTCCACCCACACAACCAACACTCAGAACAATGACTGGTTTTCAAAGTTGGCCAGCTCTGCCTTCAGCGGTCTTTTCGGCGCCCTCCTCGCCGATAAGAAAACCGAGGAGACCACT
JX040495_1_Foot_and_mouth_disease_virus_type_O_isolate_TUR_883_2010_complete_genome	7362	7482	TTCGCCCAGTACAGAAACGTGTGGGACGTGGACTATTCGGCCTTTGATGCTAACCACTGCAGTGACGCAATGAACATTATGTTTGAGGAGGTGTTCCGCACGGAGTTCGGCTTCCACCCA
DQ989322_1_Foot_and_mouth_disease_virus_type_Asia_1_isolate_IND_139_02_complete_genome	6458	6578	CCCGTTGTTGGCGTGATCAACAACGCTGATGTTGGGAGACTGATTTTCTCTGGTGAGGCCCTTACCTACAAGGACATTGTAGTGTGCATGGATGGAGACACCATGCCTGGCCTCTTTGCC
MG725873_1_Foot_and_mouth_disease_virus_type_A_isolate_A_NIG_1_15_complete_genome	1196	1316	GTTCAGGTACGTCGACGAACCATTCTTTGACTGGGTCTACAACTCACCTGAAAACCTCACGCTTCAAGCGATTGAGCAACTTGAGGCGATCACAGGCCTTGAACTGCACGATGGTGGCCC
JF749843_1_Foot_and_mouth_disease_virus_type_A_isolate_Egypt_2006_complete_genome	5937	6057	AAGCAAGAGCCCCGGTCGTTAAGGAAGGACCTTACGAGGGACCGGTGAAGAAGCCTGTCGCTTTGAAAGTGAAAGCCAAGAATTTGATTGTCACTGAGAGTGGAGCCCCACCGACTGACT
JX040492_1_Foot_and_mouth_disease_virus_type_O_isolate_TUR_36_2010_complete_genome	3918	4038	TTGGCGGGAGACGTTGAGTCCAACCCTGGGCCCTTCTTCTTCTCCGACGTCAGGACGAACTTCTCCAAACTGGTAGAAACCATCAACCAGATGCAGGAGGACATGTCAACAAAACACGGA
KJ825803_1_Foot_and_mouth_disease_virus_type_O_isolate_IND139_302_2013_complete_genome	4977	5097	CATCCCGCCCATGGCCTCACTCGAAGACAAAGGCAAACCTTTCAACAGCAAGGTTATCATTGCGACCACCAACCTGTACTCGGGCTTCACCCCGAGAACTATGGTGTGTCCTGATGCATT
DQ478936_1_Foot_and_mouth_disease_virus_type_O_complete_genome	600	720	GGTTTCCTCAACTGACACAACTCGTGCAAACTGTAACCCCGCCTGGTCTTTCCAGGTCTAGAGGGGGAGCTTTTGTACTGTGTTTGACTCCACGTTCGGTCTACTGGCGAGTGCTAGTAG
MH053311_1_Foot_and_mouth_disease_virus_type_O_isolate_ETH_3_2004_complete_genome	7452	7572	CCCAAATGCCGAGTGGATTCTGAAGACTCTTGTGAACACGGAACACGCCTATGAAAACAAACGCATCGCTGTTGAGGGCGGAATGCCGTCCGGCTGTTCCGCAACAAGCATCATCAACAC
AF308157_1_Foot_and_mouth_disease_virus_complete_genome	6699	6819	TGTTCAACCCTGAGTTCGGGCCTGCCGCTCTGTCCAACAAGGACCCGCGCCTGAACGAAGGGGTTGTCCTTGACGATGTCATTTTCTCCAAACACAAAGGAGATACAAGGATGTCTGAAG
AY593769_1_Foot_and_mouth_disease_virus_A_isolate_a25_argentina_iso38_complete_genome	2633	2753	ACTAACTACCCCGGGCGCTTTACAAACCTGTTGGACGTGGCTGAGGCGTGTCCCACCTTTCTTTGTTTCGACGACGGGAAACCGTATGTTGTCACGAAGACAGAACAAGACCGACTTCTG
AY593775_1_Foot_and_mouth_disease_virus_A_isolate_a32ven_iso36_complete_genome	4998	5118	GGTAAACCTTTCAACAGTAAGGTCATCATCGCAACCACCAACCTGTACTCGGGTTTCACCCCGAGGACTATGGTGTGCCCTGACGCCCTGAACCGGAGGTTTCACTTTGACATTGACGTG
AJ320488_1_Foot_and_mouth_disease_virus_O_genomic_RNA_isolate_O1Campos_complete_genome	2763	2883	CGAGGGTGGCGTACCGTACGTGACCACGAAAACAGACTCGGACAGGGTGCTTGCTCAGTTTGATATGTCTTTGGCAGCAAAACACATGTCAAACACCTTCCTCGCAGGTCTTGCGCAGTA
MH053328_1_Foot_and_mouth_disease_virus_type_SAT_2_isolate_BOT_BUFF_2_68_complete_genome	5863	5983	AAAGCAAAACTGCCTGTGGCCAAGGAAGGGCCATATGAAGGACCAGTGAAGAAGCCTGTCGCTTTGAAAGTGAAAGCAAAAGCCCCAATTGTCACTGAAAGCGGATGCCCGCCGACCGAC
AY593836_1_Foot_and_mouth_disease_virus_O_isolate_ouk2001x_iso84_complete_genome	2258	2378	CGGTTGGGATGTTGAGGTCACCGCAGTGGGAAATCAGTTCAACGGAGGATGTCTGTTGGTGGCCATGGTGCCAGAACTTTGCTCTATTGACAAGAGAGAGCTGTACCAGCTCACGCTCTT
FJ175665_1_Foot_and_mouth_disease_virus_type_O_isolate_Israel_07_6391_complete_genome	3355	3475	AGTCAGCTGACCCCGTGACTGCCACTGTTGAGAACTACGGTGGCGAGACACAGGTCCAGAGACGCCAGCACACGGATGTCTCGTTCATATTGGACAGATTTGTGAAAGTGACACCAAAAG
DQ989311_1_Foot_and_mouth_disease_virus_type_Asia_1_isolate_IND_37_02_complete_genome	1900	2020	TTTCGCGCTTGGCTAGTTCCGCTTTCAGCGGACTGTTTGGCGCGCTTCTGGCTGACAAGAAAACGGAGGAAACAACCTTGCTTGAAGACCGTATTCTCACCACCAGGAATGGCCACACAA
HM229661_1_Foot_and_mouth_disease_virus_type_O_isolate_HKN_20_2010_complete_genome	835	955	TGAAACTGGTACTCAACCACTGGTGACAGGCTAAGGATGCCCTTCAGGTACCCCGAGGTAACACGCGACACTCAGGATCTGAGAAGGGGATTGGGGCTTCTGTAAAAGCGCCCAGTTTAA
HQ832589_1_Foot_and_mouth_disease_virus_type_A_isolate_IND_109_2006_complete_genome	2396	2516	TATGACCAGTACAACAAGCACAAACCTTGGACGCTGGTTGTGATGGTGGTTTCGCCGCTAACCACTACCAGCATTGGTGCCACACAAATCAAGGTCTACGGCAACATCGCCCCGACCTAC
KF112880_1_Foot_and_mouth_disease_virus_type_O_isolate_MYA_5_2009_complete_genome	3798	3918	AAGAGGGCCGAGACGTACTGTCCTCGGCCCCTCTTGGCTGTTCACCCGAGTGCGGCTAGACACAAACAGAAAATAGTGGCACCTGTAAAGCAGTCCTTGAACTTTGATCTGCTCAAGTTG
MH053325_1_Foot_and_mouth_disease_virus_type_SAT_1_isolate_UGA_6_78_complete_genome	4158	4278	CTTGTCATGCATGGCCGCTGTAGCAGCGCGGTCAAAGGATCCAATCCTTGTGGCCATCATGCTAGCTGACACCGGTCTTGAAATCCTGGACAGCACTTTTGTCGTGAAGAAAATCGCCGA
AY593810_1_Foot_and_mouth_disease_virus_C_isolate_cwald_iso32_complete_genome	2742	2862	GTTGCTAGCCAAGTTCGACGTCTCTCTGGCAGCGAGACACATGTCTAACACCTACTTGGCCGGTTTGGCCCAGTACTACACACAGTACGCTGGGACAATCAACCTGCACTTCATGTTCAC
MF461724_1_Foot_and_mouth_disease_virus_type_O_isolate_O_XJ_CHA_2017_complete_genome	3808	3928	CATGAAGAGGGCCGAAACATACTGCCCTCGGCCTCTGCTGGCCATTCACCCGGAACAAGCCAGACACAAGCAGAAGATTGTGGCACCTGTGAAACAGTTGTTGAATTTCGACCTGCTCAA
KR401155_1_Foot_and_mouth_disease_virus_type_O_isolate_O_MYA_05_2007_complete_genome	1777	1897	TACCAGAACTCCATGGACACCCAACTTGGTGACAACGCTATCAGCGGAGGCTCCAACGAGGGGTCCACAGACACAACCTCCACCCACACAACCAACACCCAGAACAATGATTGGTTTTCA
HM854024_1_Foot_and_mouth_disease_virus_type_A_strain_IND17_82_complete_genome	3959	4079	CAACCAGATGCAGGAGGACATGTCAACAAAACACGGACCCGACTTTAACCGGTTGGTTTCCGCGTTTGAGGAATTGGCCACAGGAGTAAAGGCTATCAGGACAGGTCTCGACGAGGCCAA
AY593791_1_Foot_and_mouth_disease_virus_A_isolate_airan_iso105_complete_genome	6600	6720	GGGGCTGTTCTTGCCAAAGACGGTGCTGAAACATTCATCGTTGGCACACACTCCGCAGGTGGCAATGGAGTTGGATACTGCTCATGCGTTTCCAGGTCCATGCTCTTGAAGATGAAGGCA
AY593817_1_Foot_and_mouth_disease_virus_O_isolate_o1brugge_iso79_complete_genome	4866	4986	CAACCAGCAAACCGTTGTTGTGATGGATGATTTGGGCCAGAACCCTGACGGCAAGGACTTCAAATACTTTGCCCAAATGGTCTCGACCACAGGGTTCATCCCGCCCATGGCATCACTCGA
KM268900_1_Foot_and_mouth_disease_virus_type_SAT_2_isolate_TAN_5_2012_complete_genome	6116	6236	CAAGATCATGTTGGACGGCCGTGCCCTGACAGACAGTGACTTCAGAGTGTTTGAGTTTGAGGTAAAAGTAAAGGGACAGGACATGCTCTCAGATGCCGCGCTGATGGTTCTCCACACCGG
DQ404164_1_Foot_and_mouth_disease_virus_type_O_strain_UKG_11676_2001_complete_genome	7123	7243	CATGGAGAAAAGAGAGTACAAGTTTACATGCCAGACCTTCCTGAAGGACGAGATTCGCCCGATGGAGAAGGTACGTGCCGGCAAGACTCGCATTGTCGACGTCCTGCCCGTTGAACACAT
AY593843_1_Foot_and_mouth_disease_virus_SAT_1_isolate_sat1_6swa_iso16_complete_genome	4859	4979	CTGTCGTTGTCATGGATGATTTGGGCCAGAACCCTGACGGCAAAGACTTCAAGTACTTCGCCCAGATGGTCTCCACCACAGGGTTCATCCCTCCTATGGCCTCACTCGAAGATAAGGGAA
AY686687_1_Foot_and_mouth_disease_virus_O_ES_2001_isolate_O_ES_2001_complete_genome	7802	7922	GACACTTCCACATGGACTATGGAACTGGGTTTTACAAACCTGTGATGGCTTCGAAGACCCTCGAGGCTATCCTCTCCTTTGCACGCCGTGGGACCATACAGGAGAAGTTGATCTCCGTGG
HQ631363_1_Foot_and_mouth_disease_virus_type_Asia_1_isolate_Asia1_1_YZ_CHA_06_complete_genome	1427	1547	CACACCGGAGTCGGTACCGCTTCGCGCCCTAGCGAAGTGTGTATGGTAGACGGCACGGACATGTGTTTGGCTGATTTCCATGCTGGCATTTTCCTGAAAGGACAAGAACATGCTGTGTTT
AY593819_1_Foot_and_mouth_disease_virus_O_isolate_o1campos94_iso94_complete_genome	1783	1903	TATCAAAACTCCATGGACACACAGCTTGGTGACAACGCAATCAGTGGAGGCTCTAACGAGGGCTCCACCGACACAACCTCCACCCACACAACCAACACCCAGAACAATGACTGGTTCTCC
KJ206910_1_Foot_and_mouth_disease_virus_type_O_isolate_SAU_3_2013_polyprotein_gene_complete_cds	3360	3480	GAAAGTGACACCAAAAGACCAAATTAACGTGTTGGACCTGATGCAAACCCCTGCTCACACTTTGGTGGGCGCGCTCCTCCGCACCGCTACCTACTACTTCGCAGATTTAGAAGTGGCGGT
MH053305_1_Foot_and_mouth_disease_virus_type_A_isolate_EGY_1_72_complete_genome	5950	6070	AAAACCCCGGTCGTCAAGGAAGGACCTTACGAGGGACCGGTGAAGAAGCCTGTCGCTTTGAAAGTGAAAGCTAAGAACTTGATCGTCACTGAGAGTGGAGCCCCACCGACTGACTTGCAA
FJ175662_1_Foot_and_mouth_disease_virus_type_O_isolate_Israel_07_6380_complete_genome	7555	7675	TTTCCACCCTAACGCTGAGTGGATCCTGAAGACTCTCGTGAACACGGAGCACGCGTACGAAAACAAACGCATTACTGTTGAGGGCGGGATGCCGTCTGGTTGTTCCGCAACAAGCATCAT
AY687334_1_Foot_and_mouth_disease_virus_type_Asia_1_strain_IND_491_97_complete_genome	7821	7941	CACTTCCACATGGATTATGGAACTGGGTTTTACAAACCTGTGATGGCCTCGAAGACCCTCGAGGCTATCCTCTCCTTTGCACGCCGTGGGACCATACAGGAGAAGTTGATCTCCGTGGCA
MH053305_1_Foot_and_mouth_disease_virus_type_A_isolate_EGY_1_72_complete_genome	833	953	CCACGTCCTGACAGACCCGCCATGTGTGCAACCCCAGCACGACAACCCTACTGTGAAAACCACTTTAAAGTGACACTGACACTGGTACTCAAACACTGGTGACAGGCTAAGGATGCCCTT
LC149641_1_Foot_and_mouth_disease_virus_type_O_gene_for_polyprotein_complete_cds_strain_O_JPN_2010_65_3S	6172	6292	TGGGTACTGCTCATGCGTATCTAGATCCATGCTCCAAAAAATGAAGGCACACATCGACCCTGAACCACACCACGAGGGGTTGATCGTAGACACCAGAGATGTGGAAGAGCGCGTGCACGT
JX040499_1_Foot_and_mouth_disease_virus_type_O_isolate_TUR_8_2011_complete_genome	3918	4038	TTGGCGGGAGACGTTGAGTCCAACCCTGGGCCCTTCTTCTTCTCCGACGTCAGGACGAACTTCTCCAAACTGGTAGAAACCATCAACCAGATACAGGAGGACATGTCAACGAAACACGGA
LC456870_1_Foot_and_mouth_disease_virus_type_O_O_GHA_Asu_9_2018_gene_for_polyprotein_complete_cds	5529	5649	ACCAAGCCGGTCGAGCTCATACTCGACGGGAAGACAGTGGCAATCTGCTGTGCTACTGGAGTGTTTGGGACTGCCTATCTCGTGCCTCGTCATCTTTTCGCTGAGAAGTATGACAAGATC
MG372731_1_Foot_and_mouth_disease_virus_type_Asia_1_isolate_TBD_complete_genome	954	1074	GATGCCCTTCAGGTACCCCGAGGTAACACGCGACACTCGGGATCTGAGAAGGGGACTGAGACTTCTTTAAAAGTGCCCAGTTTAAAAAAGCTTCTATGCCTGAATAGGCGACCGGAGGCC
AY593792_1_Foot_and_mouth_disease_virus_A_isolate_aparma_iso55_complete_genome	6771	6891	CCCGAGTTTGGGCCAGCTGCCTTGTCCAACAAGGACCCGCGTCTGAACGAGGGTGTTGTCCTCGATGAAGTCATTTTCTCCAAACACAAGGGAGACACAAAGATGTCTGAGGAGGACAAA
AJ539136_1_Foot_and_mouth_disease_virus_O_strain_TAW_2_99_TC_complete_genome	6759	6879	GTGTGTTTAACCCCGAATTTGGGCCTGCCGCCTTGTCCAACAAGGACCCGCGCCTGAATGAGGGGGTTGTCCTCGATGAAGCCATCTTCTCCAAACACAAAGGAAACACAAAGATGTCTG
DQ989308_1_Foot_and_mouth_disease_virus_type_Asia_1_isolate_IND_397_97_complete_genome	3117	3237	TCCACTCTGAGTGGGACACTGGTCTTAACTCCAAGTTCACCTTTTCCATACCCTACCTCTCTGCTGCTGACTACGCATACACCGCTTCTGACACGGCGGAGACCACAAGTGTGCAAGGAT
MH053342_1_Foot_and_mouth_disease_virus_type_SAT_3_isolate_ZAM_P2_96_NAN_11_complete_genome	4791	4911	CTGTCCACCTGACCCTGACCACTTCGACGGCTACAACCAACAAGCTGTTGTTGTGATGGATGATTTGGGCCAGAACCCTGACGGCAAGGACTTCAAGTACTTCGCCCAAATGGTGTCAAC
MG725872_1_Foot_and_mouth_disease_virus_type_A_isolate_A_NIG_1_13_complete_genome	1673	1793	TGGTAGCATTATAAACAACTACTACATGCAGCAGTACCAGAACTCGATGGACACCCAGCTCGGTGACAACGCCACCAGTGGCGGTTCCAACGAGGGTTCCACGGACACAACTTCAACCCA
DQ989322_1_Foot_and_mouth_disease_virus_type_Asia_1_isolate_IND_139_02_complete_genome	5741	5861	ATCACCACAGATGACAAGACTCTTGACGAGGCGGAAAAGAACCCTCTGGAGACCAGTGGTGCCAGCACCGTTGGTTTCAGAGAGAGAACTCTTCCAGGACACAAGGTGAGTGATGACGTG
KY446903_1_Foot_and_mouth_disease_virus_type_O_isolate_FBD_QOL_UVAS_Pak_2005_complete_genome	2757	2877	ACGAAAACAGATTCAGACAGGGTGCTTGCTCAGTTTGACTTGTCTTTGGCAGCAAAGCACATGTCGAACACCTTCCTGGCGGGTCTCGCCCAGTACTACACACAGTACAGCGGCACCATC
DQ989315_1_Foot_and_mouth_disease_virus_type_Asia_1_isolate_IND_47_93_complete_genome	479	599	CGTTCCCGACGTTAAAAGGATGTAACCACAAGCGCAAAACCGTCTTGCCCGACGTTAATGGGCTGTAACCACACGCTTGTACCGCCTTTCCCGGCGTTAACGGGATGTAACCACATGATG
AY333431_1_Foot_and_mouth_disease_virus_O_isolate_O_NY00_complete_genome	5232	5352	ACAGCAGATGGTGGATGATGCAGTGAACGAGTACATTGAGAAGGCAAACATCACCACGGATGACAAGACTCTTGACGAGGCGGAAAAGAACCCTCTGGAGACCAGCGGTGCCACCACTGT
KF112879_1_Foot_and_mouth_disease_virus_type_O_isolate_TAI_22_2009_complete_genome	3917	4037	TTGGCAGGGGACGTGGAGTCCAACCCTGGGCCCTTCTTCTTCTCCGACGTCAGGTCAAACTTTACCAAACTGGTGGAAACCATCAGCCAGATGCAAGAGGACATGTCAACAAAACACGGA
LC456871_1_Foot_and_mouth_disease_virus_type_O_O_GHA_Asu_10_2018_gene_for_polyprotein_complete_cds	5393	5513	AGTGAAGACCCCCGTCGTGAAAGAAGGACCTTACGAGGGGCCAGTGAAGAAACCTGTCGCTTTGAAAGTGAAAGCCAAGAACATGATTGTCACGGAAAGTGGTGCACCGCCCACCGACTT
AY593825_1_Foot_and_mouth_disease_virus_O_isolate_o1valle_iso64_complete_genome	6721	6841	GTGTTCAACCCTGAGTTTGGGCCTGCCGCCTTGTCTAACAAGGACCCGCGCCTAAACGAGGGTGTTGTCCTTGATGAAGTCATCTTCTCCAAACACAAAGGAGACACACAGATGTCCGAG
HM854025_1_Foot_and_mouth_disease_virus_type_A_strain_IND40_00_complete_genome	477	597	GAGAAATGGGACGTCTGCGCACGAAACGCGCCGTCGCTTGAGGATGACTTGTACAAACACGATCTAAGCAGGTTTCCACAACTGACACACACCGTGCAATTTGAAACTCCGCCTGGCCTT
AY593761_1_Foot_and_mouth_disease_virus_A_isolate_a21kenya_iso77_complete_genome	3720	3840	CACTTAAGGCCACGAACATCCACGAGCTTCTCGTGCGCATGAAACGGGCTGAACTTTACTGCCCTAGGCCACTACTGGCAGTAGAGGTCACTTCACCAGACAGACACAAGCAGAAGATCA
AY593853_1_Foot_and_mouth_disease_virus_SAT_3_isolate_sat3_4bech_iso23_complete_genome	7055	7175	GAAGGAGTACAAGTTCACCTGTCAAACCTTCCTGAAGGACGAGATTCGCCCTCTGGAGAAAGTCAAGGCCGGCAAGACTCGCATCGTCGATGTCCTGCCTGTTGAGCACATCATCTACAC
KY234502_1_Foot_and_mouth_disease_virus_type_O_strain_O_GD_CHA_2015_complete_genome	4787	4907	CGACCACTTCGACGGTTACAACCAACAAACCGTTGTGGTGATGGATGATTTGGGCCAAAACCCTGACGGGAAGGACTTCAAGTACTTCGCCCAGATGGTTTCGACCACAGGGTTCATCCC
MG725875_1_Foot_and_mouth_disease_virus_type_A_isolate_A_NIG_5_15_complete_genome	2031	2151	GAGACGCGGGTGGTACAAGCAGAAAGGTTTTTCAAGAAGCACCTCTTTGACTGGACCCCGGACAAGGCTTTTGGGCACGTGGAAAAACTTGAACTTCCCGCCGAGCACAAAGGTGTCTAC
HM854023_1_Foot_and_mouth_disease_virus_type_A_strain_IND258_99_complete_genome	4398	4518	GAGAGCAGAAAAACAGCTCAAAGCACGTGACATCAATGACGTGTTCGCCATTCTCAAGAACGGCGAGTGGCTGGTCAAGCTGATTCTTGCCATCCGCGACTGGATCAAGGCATGGATCGC
AY593808_1_Foot_and_mouth_disease_virus_C4_isolate_C4_Tierra_del_Fuego_iso2_complete_genome	3798	3918	TGCGGAACTCTACTGTCCTAGGCCGATTCTTCCGGTTCAGCCAGCGGGCGATAGACACAAGCAACCGCTCATCGCACCGGAAAAACAACTGCTAAACTTTGACTTACTCAAGTTGGCTGG
AB079061_1_Foot_and_mouth_disease_virus_type_O_genomic_RNA_strain_O_JPN_2000_L_fragment	6754	6874	AAGAGAGTACAAGTTTGCATGCCAGACCTTCCTGAAGGACGAGATTCGCCCGATGGAGAAGGTACGTGCCGGCAAGACTCGCATTGTCGACGTCCTGCCCGTTGAACACATTCTTTACAC
MG725872_1_Foot_and_mouth_disease_virus_type_A_isolate_A_NIG_1_13_complete_genome	3704	3824	CATCCAAGAGCTCCTCATACGCATGAAGCGGGCTGAACTCTACTGTCCTAGACCACTGCTGCCAGTAGAGGTGTCTGCGGCAGATAGACACAAACAGAAGATCATTGCACCCGCAAAGCA
MH053340_1_Foot_and_mouth_disease_virus_type_SAT_3_isolate_MAL_3_76_complete_genome	3952	4072	GTGGAAAGCATCAACAACATGCAACAAGACATGTCCACCAAGCACGGACCCGACTTCAACCGTCTGGTGTCCGCATTTGAGGAGCTGACCAAAGGAGTGAAGGCTATCAAGGACGGTCTC
KY404934_1_Foot_and_mouth_disease_virus_type_A_isolate_A01L_complete_genome	7854	7974	TGGACTATGGAACTGGGTTTTACAAACCTGTGATGGCCTCAAAGACTCTTGAAGCCATCCTCTCCTTTGCACGCCGTGGGACCATACAGGAGAAGTTGATCTCTGTGGCAGGACTCGCCG
HM854023_1_Foot_and_mouth_disease_virus_type_A_strain_IND258_99_complete_genome	6064	6184	CAAAAGATGGTCATGGGTAACACCAAGCCTGTTGAGCTCATTCTCGACGGGAAGACAGTAGCCATCTGCTGTGCTACTGGAGTGTTTGGCACAGCCTACCTCGTGCCTCGTCATCTCTTC
MH053307_1_Foot_and_mouth_disease_virus_type_A_isolate_Zambia_90_complete_genome	4326	4446	GGGTTGGTCAAGGTCGCCTCGAGTTTCTTCCGGTCCACGCCCGAAGACCTTGAGAAAGCTGAGAAGCAGCTCAAAGCACGTGACATCAATGACATATTTGCCATTCTCAAGAACGGCGAG
EF175732_1_Foot_and_mouth_disease_virus_type_O_isolate_WFL_complete_genome	4916	5036	TACTACGGGGTTCATCCCGCCAATGGCCTCGCTCGAGGATAAGGGCAAACCTTTCAACAGCAAAGTCATAATAGCCACGACCAACCTGTACTCGGGATTCACCCCAAGAACCATGGTGTG
AY593834_1_Foot_and_mouth_disease_virus_O_isolate_orey_iran_iso53_complete_genome	6058	6178	ACTTGCAAAAGATGGTCATGGGTAACACGAAGCCTGTTGAGCTCATTCTCGACGGGAAGACAGTAGCCATCTGTTGTGCTACTGGAGTGTTTGGCACTGCCTACCTCGTGCCTCGTCACC
AY593838_1_Foot_and_mouth_disease_virus_SAT_1_isolate_sat1_1bech_iso30_complete_genome	3432	3552	GTATTACTTCTCTGATTTGGAGGTGGCATGCGTCGGGAACAACAAATGGGTAGGCTGGGCTCCCAATGGTAGCCCAGTGCTGATTGAGGTGGGCGACAATCCAGTCGTCTTCTCACACAA
MG725873_1_Foot_and_mouth_disease_virus_type_A_isolate_A_NIG_1_15_complete_genome	3228	3348	ACCACCACCGTGGAGAACTACGGCGGTGAGACACAGACTCAAAGGCGGCACCACACGGATGTCGGCTTCATAATGGACAGATTTGTGAAAATTGGCGGTTCCACTCCCACACATGTCATA
KY657269_1_Foot_and_mouth_disease_virus_type_O_strain_O_VIT_16451DLBPP04_2015_polyprotein_gene_complete_cds	2378	2498	GACCAAATTAACGTGTTGGACCTGATGCAAACTCCTGCTCACACTTTGGTGGGCGCGCTCCTCCGTACTGCTACCTACTACTTCGCAGATTTAGAAGTGGCAGTGAAGCACGAGGGGAAC
FJ175664_1_Foot_and_mouth_disease_virus_type_O_isolate_Israel_07_6389_complete_genome	4553	4673	CTTGCCATCCGCGACTGGATTAAGGCATGGATTGCCTCAGAAGAAAAGTTTGTCACCATGACGGACTTGGTGCCTGGCATCCTTGAAAAGCAGCGGGACCTCAACGACCCAAGCAAGTAC
KJ825809_1_Foot_and_mouth_disease_virus_type_O_isolate_IND250_541_2013_complete_genome	6416	6536	AACGCCGATGTTGGGAGACTGATTTTCTCTGGTGAGGCCCTCACCTACAAGGACATTGTAGTGTGTATGGATGGTGACACCATGCCTGGTCTCTTTGCCTACAGAGCCGCCACTAAGGCT
LC149674_1_Foot_and_mouth_disease_virus_type_O_gene_for_polyprotein_complete_cds_strain_O_JPN_2010_126_3S	3452	3572	AGTGGCGCCTGTAAAGCAGTCCTTGAACTTTGATCTGCTCAAGTTGGCAGGGGACGTGGAGTCTAACCCTGGGCCCTTCTTCTTCTCTGACGTCAGGTCAAACTTCACCAAACTGGTGGA
EF175732_1_Foot_and_mouth_disease_virus_type_O_isolate_WFL_complete_genome	5878	5998	AAGCAAAAGCCCCCGTCGTGAAGGAAGGACCTTACGAGGGACCGGTGAAGAAACCTGTCGCTTTGAAAGTGAAAGCAAAGAACTTGATAGTCACTGAGAGTGGTGCGCCACCGACCGACT
HQ632768_1_Foot_and_mouth_disease_virus_type_O_isolate_MAY_3_2000_complete_genome	4985	5105	ACAAAGGCAAACCTTTCAACAGCAAGGTCATCATCGCCACCACCAACCTGTACTCGGGCTTCACCCCGAGAACTATGGTGTGCCCCGATGCACTGAACCGAAGGTTCCACTTTGACATTG
LC036265_1_Foot_and_mouth_disease_virus_genomic_RNA_complete_genome_strain_O_JPN_2010_290_1E	2858	2978	AAACACATGTCAAACACCTTCCTTGCAGGTCTTGCCCAGTACTACACGCAGTACAGCGGCACCGTCAACCTGCACTTCATGTTCGCAGGTCCCACTGACGCGAAAGCGCGTTACATGATT
AY593844_1_Foot_and_mouth_disease_virus_SAT_1_isolate_sat1_7isrl_iso12_complete_genome	1781	1901	ATCAGCGGTGGTTCCAATGAGGGTTCGACGGACACGACGTCGACCCACACAAACAACACACAGAACAACGACTGGTTTTCGAAACTGGCCCAATCCGCTTTCAGTGGATTGGTTGGTGCA
MH053336_1_Foot_and_mouth_disease_virus_type_SAT_2_isolate_UGA_BUFF_12_70_complete_genome	2725	2845	CCCACGCTCCTCAACTTCGATGGCAAGCCGTACGTGGTGACCAAAAACAGCGGTGACAAGGTCATGACTGCATTTGACGTGGCCTTCACACACAAGGTTCACAAGAACACGTACTTGGCC
HQ632771_1_Foot_and_mouth_disease_virus_type_O_isolate_MAY_8_2005_complete_genome	2393	2513	CCCTACCTCGGTGTTAACAGATACGACCAGTACAAGGTGCACAAACCCTGGACCCTTGTGGTCATGGTTGTGGCCCCCTTAACGGTCAACAACGAGGGTGCTCCACAAATCAAGGTGTAT
AY593776_1_Foot_and_mouth_disease_virus_A_isolate_a3mecklenburg_iso81_complete_genome	6719	6839	GTGTTCAACCCCGAGTTTGGGCCAGCTGCCTTGTCCAACAAGGACCCGCGTCTGAACGAGGGTGTTGTCCTCGATGAAGTCATTTTCTCCAAACACAAGGGAGACACAAAGATGTCTGAG
AY593831_1_Foot_and_mouth_disease_virus_O_isolate_O_UK2001_ED_complete_genome	4990	5110	AAAGGCAAACCTTTCAACAGCAAGGTCATCATCGCCACCACCAACCTGTACTCGGGCTTCACCCCGAGAACTATGGTGTGCCCTGACGCACTGAACCGAAGGTTCCACTTTGACATTGAC
HQ832581_1_Foot_and_mouth_disease_virus_type_A_isolate_IND_64_2004_complete_genome	1665	1785	ATTACTACATGCAGCAGTACCAGAACTCCATGGACACGCAGCTTGGAGACAACGCTATTAGCGGAGGCTCCAACGAGGGTTCCACGGACACAACTTCCACCCACACAACCAACACCCAAA
JQ900581_1_Foot_and_mouth_disease_virus_type_O_strain_O_GSLX_2010_complete_genome	4296	4416	TCGAGCTTCTTCCGGTCCACACCCGAGGATCTCGAGAGAGCAGAGAAACAGCTCAAAGCACGTGACATCAATGACATCTTCGCCATTCTCAAGAACGGCGAGTGGCTGGTCAAGTTGATC
KM268901_1_Foot_and_mouth_disease_virus_type_SAT_3_isolate_ZIM_6_91_complete_genome	5806	5926	AGCCGCTGAAACTCAAGGCCAAACTGCCTAAAGCAGAAGGACCTTACGCGGGACCGCTAGAGAAGCAACAGCCACTGAAATTGAAAGCAAAACTGCCTGTGGCCAAGGAAGGGCCATATG
KF694740_1_Foot_and_mouth_disease_virus_type_O_isolate_O_S10KOR_2002_complete_genome	4998	5118	ACAAAGGCAAGCCTTTTAACAGCAAGGTCATCATCGCCACCACCAACCTGTACGCGGGCTTCACCCCGAGAACTATGGTGTGCCCTGATGCACTGAACCGAAGGTTCCACTTTGACATTG
EU214601_1_Foot_and_mouth_disease_virus_type_O_strain_UKG_8098_2001_complete_genome	475	595	CCTCTCCCGGCGTTAATTGGATGCAACCACAAGATGAACCTTCACCCGGAAGTAAAACGGCAAATTCGCCTAGTTTTGCCCGTTTTCAGGAGAAATGGGACGTCTGCGCACGAAACGCGC
LC149636_1_Foot_and_mouth_disease_virus_type_O_gene_for_polyprotein_complete_cds_strain_O_JPN_2010_46_3S	2371	2491	CCACTAAGACGGATTCGGACAGGGTGCTCGCACAATTTGACTTGTCTTTGGCAGCAAAACACATGTCAAACACCTTCCTTGCAGGTCTTGCCCAGTACTACACGCAGTACAGCGGCACCG
MF678824_1_Foot_and_mouth_disease_virus_type_SAT_1_isolate_SAT1_NIG_2_15_complete_genome	5952	6072	AAGCTTAAGACTAAACTGCCTGTGGCCAAGGAAGGGCCATATGAAGGACCAGTGAAGAAGCCTGCCGCTTTGAAAGTGAGAGCTAGAAGTGTGATAGTCACTGAGAGTGGCGCTCCGCCG
HM008917_1_Foot_and_mouth_disease_virus_type_O_strain_O_YS_CHA_05_complete_genome	8022	8142	TCTTTGAGCCTTTCCAGGGCCTCTTCGAGATTCCAAGCTACAGATCACTTTACCTGCGTTGGGTGAACGCCGTGTGCGGTGACGCATAATCCCTCAGATGTCACAACTGGCAGAAAGACG
AY593805_1_Foot_and_mouth_disease_virus_C1_isolate_c1ober_iso88_complete_genome	3712	3832	AAGCAGAAACAATCACTGAGTTGCTCGTGCGCATGAAGCGTGCTGAACTCTATTGTCCTAGGCCGATTCTTCCGATTCAGCCAACGGGTGATAGACACAAGCAACCGCTCGTCGCACCTG
DQ478937_1_Foot_and_mouth_disease_virus_type_O_complete_genome	4324	4444	CGCCTCGAGTTTCTTCCGGTCAACACCCGAAGACCTCGAGAGAGCAGAGAAACAGCTCAAAGCACGTGACATCAACGACATTTTCGCCATTCTTAAGAACGGCGAGTGGCTGGTCAAGCT
FJ175666_1_Foot_and_mouth_disease_virus_type_O_isolate_Israel_07_6387_complete_genome	4562	4682	AGCTGATCCTTGCCATCCGCGACTGGATTAAGGCATGGATTGCCTCAGAAGAAAAGTTTGTCACCATGACGGACTTGGTGCCTGGCATCCTTGAAAAGCAGCGGGACCTCAACGACCCAA
MF678825_1_Foot_and_mouth_disease_virus_type_SAT_1_isolate_SAT1_NIG_3_15_complete_genome	6428	6548	GGAGACTGATTTTCTCTGGTGAAGCCTTGACATACAAAGATGTTGTCGTCTGCATGGACGGTGACACTATGCCAGGCCTCTTCGCATACCGCGCAGGGACCAAGGTAGGATACTGTGGAG
AY593807_1_Foot_and_mouth_disease_virus_C3_isolate_c3resende_iso1_complete_genome	6410	6530	CTGATTTTCTCTGGTGAGGCCCTTACCTACAAAGACATTGTAGTGTGCATGGATGGAGACACCATGCCCGGCCTTTTTGCCTACAAAGCTGCAACCAAGGCAGGTTACTGCGGAGGAGCC
MF678824_1_Foot_and_mouth_disease_virus_type_SAT_1_isolate_SAT1_NIG_2_15_complete_genome	1666	1786	GGAAATGCGCGCTCTTCTTGAAGGGCGCTGGACAGTCCTCGCCTGCCACTGGATCACAGAACCAGTCTGGCAACACAGGCAGCATCATCAACAACTACTACATGCAACAGTACCAAAACT
AY593798_1_Foot_and_mouth_disease_virus_Asia_1_isolate_asia1leb_89_iso89_complete_genome	3326	3446	AGACTCAGACAGCCAGACGGCTTCACACTGACGTCGCCTTCATTCTTGACAGGTTTGTGAAACTCACTGCTCCCAAGAACATCCAAACCCTCGATCTCATGCAGATCCCCTCACACACGC
AY593752_1_Foot_and_mouth_disease_virus_A_isolate_a12valle_119_iso20_complete_genome	1783	1903	TACCAGAACTCCATGGACACACAGCTTGGTGACAACGCCATCAGCGGAGGCTCCAACGAGGGCTCCACGGACACAACCTCAACACACACAACCAACACTCAAAACAACGACTGGTTTTCA
FJ175662_1_Foot_and_mouth_disease_virus_type_O_isolate_Israel_07_6380_complete_genome	1559	1679	ACGGACATGTGTTTGGCTGACTTTCATGCTGGCATTTTCCTGAAAGGACAAGAGCATGCTGTGTTCGCCTGTGTCACATCCGACGGGTGGTACGCGATTGACGACGAAGACTTCTACCCC
AY593821_1_Foot_and_mouth_disease_virus_O_isolate_o1caseros_iso35_complete_genome	4398	4518	GAGAGCAGAGAAACAGCTCAAAGCACGTGACATCAACGACATTTTCGCCATTCTCAAGAACGGCGAGTGGCTGGTCAAGCTGATCCTTGCCATCCGCGACTGGATCAAAGCATGGATCGC
AY593831_1_Foot_and_mouth_disease_virus_O_isolate_O_UK2001_ED_complete_genome	5228	5348	TGGCCGTTGAAATGAAGAGAATGCAACAAGATATGTTCAAGCCTCAACCGCCCCTCCAGAACGTCTACCAGCTTGTTCAGGAGGTGATTGACCGGGTCGAGCTCCACGAGAAGGTGTCGA
AF308157_1_Foot_and_mouth_disease_virus_complete_genome	2752	2872	TCCGTACGTGACCACGAAGACGGATTCGGATAGGGTGCTAGCCCAGTTCGATTTGTCCCTCGCGGCAAAACATATGTCGAACACTTTTCTCGCGGGTCTTGCCCAGTACTACACACAGTA
KR401157_1_Foot_and_mouth_disease_virus_type_O_isolate_O_MYA_10_2009_complete_genome	5926	6046	CTGAAAGTGAAAGCAAAAGCCCCGGTCGTGAAGGAAGGACCTTACGAGGGACCGGTGAAGAAGCCTGTCGCTTTGAAAGTGAAAGCTAAGAACTTGATCGTCACTGAGAGTGGTGCCCCC
AY359854_1_Foot_and_mouth_disease_virus_O_strain_OMIII_complete_genome	4397	4517	CCTTGCCATCCGCGACTGGATTAAGGCATGGATTGCCTCAGAAGAGAAGTTTGTTAGTATGACAGACTTGGTGCCTGGCATCCTCGAAAAGCAGCGGGACCTCAACGACCCGAGCAAGTA
AY593809_1_Foot_and_mouth_disease_virus_C5_isolate_c5arg_iso60_complete_genome	1781	1901	CAGTACCAAAATTCCATGGACACACAGCTTGGTGACAACGCCATCAGCGGGGGCTCCAATGAAGGCTCCACGGACACAACTTCCACCCACACAACCAACACTCAGAACAACGACTGGTTT
MH053323_1_Foot_and_mouth_disease_virus_type_SAT_1_isolate_TCH_1_72_complete_genome	2138	2258	AGCCACACACGTGCTGGAACTTCCCACCGACCACAAAGGAGTCTACGGACAACTAGTGGACTCATACACATACATGAGAAACGGATGGGATGTTCAGGTCTCCGCTACTGCCACGCAGTT
LC149626_1_Foot_and_mouth_disease_virus_type_O_gene_for_polyprotein_complete_cds_strain_O_JPN_2010_15_1S	3482	3602	TGATCTGCTCAAGTTGGCAGGGGACGTGGAGTCCAACCCTGGGCCCTTCTTCTTCTCTGACGTCAGGTCAAACTTCACCAAACTGGTGGAAACCATCAACCAGATGCAAGAGGACATGTC
KF112884_1_Foot_and_mouth_disease_virus_type_O_isolate_RUS_Aug_2010_complete_genome	831	951	CCACGTCTTTGACCCACCATGTGTGCAACCCCAGCACGGCAACCTTACTACGAAAACCACTTTAAGGTGACACTGACACTGGTACTCAACCACTGGTGACAGGCTAAGGATGCCCTTCAG
AY593804_1_Foot_and_mouth_disease_virus_C1_isolate_c1noville_iso56_complete_genome	839	959	TACTGCGAAACCCACTTTAAAGTGACATTGAAACTGGTACCCACACACTGGTGACAGGCTAAGGATGCCCTTCAGGTACCCCGAGGTAACACGCGACACTCGGGATCTGAGAAGGGGACT
AY593808_1_Foot_and_mouth_disease_virus_C4_isolate_C4_Tierra_del_Fuego_iso2_complete_genome	4984	5104	AAACCCTTCAACAGCAAGGTCATTATTGCAACCACCAACCTGTACTCGGGCTTTACCCCGAGGACCATGGTGTGCCCTGATGCCCTGAACCGGAGGTTTCACTTTGACATCGACGTGAGT
AY593783_1_Foot_and_mouth_disease_virus_A_isolate_aarg2001_iso93_complete_genome	6412	6532	GGGAGACTGATCTTCTCTGGTGAGGCCCTTACCTACAAGGACATTGTAGTGTGCATGGACGGAGATACCATGCCAGGGCTTTTTGCCTACAAAGCCGCAACTAAGGCTGGCTATTGCGGA
DQ409183_1_Foot_and_mouth_disease_virus_type_C_isolate_C_S8p260d417_complete_genome	1420	1540	ACTGGTTTTCCAAACTTGCCAGTTCAGCCTTCAGCGGTCTTTTCGGCGCCCTTCTCGCTGATAAGAAAACGGAGGAAACCACTCTCCTTGAAGACCGCATTCTCACTACCCGTAACGGGC
AY593769_1_Foot_and_mouth_disease_virus_A_isolate_a25_argentina_iso38_complete_genome	2991	3111	CCAAGTTCACCTTTTCAATCCCGTACGTGTCCGCCGCGGACTACGCATACACTGCGTCCGACACGGCAGAAACAACCAACGTACAGGGATGGGTTTGCATTTACCAAATTACACACGGGA
AY593768_1_Foot_and_mouth_disease_virus_A_isolate_a24cruzeiro_iso71_complete_genome	3958	4078	ACAATCAACCAGATGCAGGAAGACATGTCCACAAAGCACGGACCTGACTTTAACCGGTTGGTGTCCGCTTTTGAGGAGTTGGCCACTGGAGTGAAAGCCATCAGGACCGGTCTTGACGAG
MG725875_1_Foot_and_mouth_disease_virus_type_A_isolate_A_NIG_5_15_complete_genome	3704	3824	GACTATCCAAGAGCTTCTCATACGCATGAAGCGGGCTGAGCTCCACTGTCCTAGACCACTACTGCCAGTAGAGGTGTCTGCGGCAGACAGACACAAACAGAAGATCATTGCACCCGCAAA
MH784405_1_Foot_and_mouth_disease_virus_type_O_isolate_PAK_14_2017_complete_genome	1665	1785	GAATGGAAAACAAAGGTTCAGAGGCGGCTCAGAGGCGCTGGGCAATCTAGTCCGGCGACTGGGTCACAGAACCAGTCAGGCAACACTGGAAGCATCATCAACAACTACTACATGCAACAG
KF112883_1_Foot_and_mouth_disease_virus_type_O_isolate_RUS_Jul_2010_complete_genome	831	951	CCACGTCTCAGGACCCACCATGTGTGCAACCCCAGCACGGCAACTTTACCACGAAAACCACTTTAAGGTGACACTGAAACTGGTACTCAACCACTGGTGACAGGCTAAGGATGCCCTTCA
MH053330_1_Foot_and_mouth_disease_virus_type_SAT_2_isolate_BOT_BUFF_17_69_complete_genome	4443	4563	AACTCATCCTGGCAATCCGCGACTGGATCAAAGCCTGGATTTCCTCAGAGGAGAAATACATCTCCATGACGGATCTTGTGCCGCGCATTCTCGAGTGCCAGCGCAACCTGAATGATCCGT
LC438823_1_Foot_and_mouth_disease_virus_type_O_O_MYA_Yan_5_2016_gene_for_polyprotein_complete_cds	6900	7020	CAAACAACGGACCGCAAATTGGCTCGGCGGTCGGTTGCAACCCTGATGTTGATTGGCAAAGATTTGGCACCCACTTTGCCCAGTACAGAAATGTGTGGGACGTGGACTATTCGGCCTTTG
AY593791_1_Foot_and_mouth_disease_virus_A_isolate_airan_iso105_complete_genome	4560	4680	CGCGACTGGATCAAGGCATGGATCGCCTCAGAAGAAAAGTTTGTCACCATGACAGACTTGGTGCCTGGTATCCTTGAGAAGCAACGGGATCTCAACGACCCCAGCAAATACAAGGAGGCC
AY593833_1_Foot_and_mouth_disease_virus_O_isolate_openghu_iso108_complete_genome	3707	3827	CCTCCTTCAACTTCGGTGCCATCAAGGCAACTCGTGTTACTGAACTACTCTACAGAATGAAGAGAGCCGAGACATACTGTCCCAGGCCCCTTCTCGCCATTCAACCGAGTGACGCTAGAC
DQ989320_1_Foot_and_mouth_disease_virus_type_Asia_1_isolate_IND_182_02_complete_genome	1680	1800	TTTACCCCTGGACGCCTGACCCGTCAGACGTTTTGGTGTTTGTCCCGTACGATCAAGAACCACTCAACGGAGAATGGAAAGCAAAGGTTCAGAAACGGCTCAAAGGAGCCGGGCAATCCA
AY593845_1_Foot_and_mouth_disease_virus_SAT_1_isolate_sat1bot_iso47_complete_genome	1776	1896	GTGGTTCCAACGAGGGGTCGACTGACACCACATCGACCCATACCAACAACACTCAGAACAATGACTGGTTTTCCAAATTGGCACAATCGGCTTTCTCCGGGCTTGTTGGCGCGCTTCTAG
MG983729_1_Foot_and_mouth_disease_virus_type_O_isolate_SAU_2_2016_complete_genome	3795	3915	TACCGCATGAAGAGGGCCGAAACATACTGCCCTCGGCCTCTGCTGGCCATTCACCCGGAACAAGCCAGACACAAACAGAAGATTGTGGCACCTGTGAAACAGTTGTTGAATTTCGACCTG
JX869178_1_Foot_and_mouth_disease_virus_type_O_isolate_BFS_1836_complete_genome	3441	3561	TTTGGTGGGAGCACTTCTACGCGCGTCCACTTACTACTTCTCTGACTTGGAGATAGCAGCAAAACACGAGGGAGACCTCACCTGGGTTCCAAATGGAGCGCCTGAAAAGGCGTTGGACAA
LC456871_1_Foot_and_mouth_disease_virus_type_O_O_GHA_Asu_10_2018_gene_for_polyprotein_complete_cds	4318	4438	ACAACCAACAGACCGTTGTTGTGATGGATGATTTGGGCCAGAACCCCGACGGCAAAGACTTCAAGTACTTTGCCCAGATGGTCTCAACTACGGGGTTCATTCCGCCCATGGCCTCACTAG
MG983720_1_Foot_and_mouth_disease_virus_type_O_isolate_Zabaikalskiy_1_RUS_2016_complete_genome	7853	7973	CACATGGATTACGGAACTGGGTTTTACAAACCTGTGATGGCTTCGAAGACTCTCGAAGCTATCCTCTCCTTTGCACGCCGTGGGACCATACAGGAGAAGTTGATCTCCGTGGCGGGACTC
LC149689_1_Foot_and_mouth_disease_virus_type_O_gene_for_polyprotein_complete_cds_strain_O_JPN_2010_148_3S	4391	4511	TGACTCAGTTTGGTACTGTCCGCCAGACCCTGACCACTTCGACGGTTACAACCAGCAGACCGTTGTTGTGATGGATGATTTGGGCCAGAATCCCGACGGCAAGGACTTTAAGTACTTCGC
DQ478936_1_Foot_and_mouth_disease_virus_type_O_complete_genome	1320	1440	ACTGGACTTGAACTACACGAGGGCGGTCCACCTGCTCTTGTCATTTGGAACATCAAGCATTTGCTCAACACCGGCATCGGTACTGCTTCACGACCCAGTGAAGTTTGTATGGTGGACGGC
KU821591_1_Foot_and_mouth_disease_virus_type_O_isolate_O_ZAM14_2010_complete_genome	3355	3475	ACCAAATTAATGTTTTGGACCTGATGCAAATCCCTGCCCACACGTTGGTGGGCGCGCTCTTGCGCGCATCCACTTACTACTTTGCTGACTTGGAACTGGCAGTGAAACACGAGGGCAACC
MH053352_1_Foot_and_mouth_disease_virus_type_SAT_3_isolate_ZIM_P27_90_DSA_31_complete_genome	5040	5160	TGACGCTCTGAACCGACGGTTCCACTTTGACATTGACGTGAGTGCCAAGGACGGGTACAAAGTTAACAACAGATTGGACATCATCAAAGCACTGGAGGACACGCACACAAACGCGCCCGC
AF511039_1_Foot_and_mouth_disease_virus_type_O_strain_Akesu_58_complete_genome	479	599	ACGGAAATCCACACACACGGTTTTGCCCGTTTTCAGAGAGAAACGGGACGTGAGCGCACGAAACGCGCCGTCGCTTGTGGAAGACTTGTACAAACACGATCTACGCAGGTTTCCTCAACT
AY593794_1_Foot_and_mouth_disease_virus_A_isolate_asabana_iso68_complete_genome	6774	6894	CTGAGTTTGGGCCCGCTGCCTTGTCAAACAAAGACCCGCGCCTGAATGAGGGAGTTGTCCTCGACGAAGTCATCTTTTCCAAGCACAAGGGAGACACAAAGATGACCGAGGAAGACAAAG
LC149696_1_Foot_and_mouth_disease_virus_type_O_gene_for_polyprotein_complete_cds_strain_O_JPN_2010_168_3S	3452	3572	AGTGGCGCCTGTAAAGCAGTCCTTGAACTTTGATCTGCTCAAGTTGGCAGGGGACGTGGAGTCCAATCCTGGGCCCTTCTTCTTCTCTGACGTCAGGTCAAACTTCACCAAACTGGTGGA
KU821592_1_Foot_and_mouth_disease_virus_type_SAT_2_isolate_SAT2_ZAM18_2009_complete_genome	3845	3965	GCGCCCATTGGCGTCGAGAAACAACTGTGCAACTTTGACCTGTTAAAGTTAGCCGGAGACGTTGAGTCCAACCCCGGGCCCTTCTTCTTCGCTGACGTCAGGGAGAACTTTACAAAACTG
FJ906802_1_Foot_and_mouth_disease_virus_type_Asia_1_strain_Asia1_WHN_CHA_06_complete_genome	1432	1552	GTCGGTACCGCTTCGCGCCCTAGCGAAGTGTGTATGGTAGACGGCACGGACATGTGTTTGGCTGATTTCCATGCTGGCATTTTCCTGAAAGGACAAGAACATGCTGTGTTTGCCTGTGTC
LC149622_1_Foot_and_mouth_disease_virus_type_O_gene_for_polyprotein_complete_cds_strain_O_JPN_2010_8_1S	6663	6783	ACTGTCGGACCCGAAGTCCAGGCTGCCTTGGAGCTCATGGAGAAAAGAGAATACAAGTTTGCCTGTCAGACCTTCCTGAAGGACGAAATTCGCCCGATGGAAAAAGTACGTGCCGGCAAG
HQ631363_1_Foot_and_mouth_disease_virus_type_Asia_1_isolate_Asia1_1_YZ_CHA_06_complete_genome	5585	5705	ATCCGCGAGACGCGCAAGAGACAGCAGATGGTGAATGATGCGGTGAACGAGTACATCGACAAAGCCAACATCACCACAGATGACAAGACTCTTGACGAGGCGGAAAAGAACCCTCTGGAG
AY593766_1_Foot_and_mouth_disease_virus_A_isolate_a23kenya_iso8_complete_genome	594	714	CGCCGTCGCTTGAGGAGGACTTGTACAAACACGATCTACGCAGGTCTCCACAACTGACACAAACCGTGCAACTTGAAACTCCGCCTGGTCTTTCCAGGTCTAGAGGGGTGACACTTTGTA
KJ608371_1_Foot_and_mouth_disease_virus_type_A_strain_A_VN_T11D_2013_complete_genome	7393	7513	AGAAACGTGTGGGACGTGGACTATTCGGCCTTCGATGCTAACCACTGCAGCGATGCAATGAACATCATGTTTGAGGAGGTGTTTCGCACAGACTTTGGCTTCCACCCGAACGCTGAGTGG
KF694733_1_Foot_and_mouth_disease_virus_type_O_isolate_O_S03KOR_2002_complete_genome	4879	4999	CCAGCAGACCGTTGTAGTAATGGATGATTTGGGCCAGAACCCCGACGGGAAGGACTTCAAGTACTTTGCCCAAATGGTTTCAACTACGGGGTTTATCCCGCCCATGGCTTCACTCGAGGA
AY593791_1_Foot_and_mouth_disease_virus_A_isolate_airan_iso105_complete_genome	3960	4080	AAACAGCTCCTGAACTTTGACCTGCTCAAGTTGGCGGGAGACGTTGAGTCCAACCCTGGGCCCTTCTTCTTCTCCGACGTCAGGACAAACTTCTCCAAACTGGTAGAGACCATCAACCAG
DQ989304_1_Foot_and_mouth_disease_virus_type_Asia_1_isolate_IND_334_00_complete_genome	477	597	GTCGTGCCCGACGTTAAATGGCAGTAACCACAAGCTTGCGCCGCCTTTCCCGGCGTCAAAGGGATGTAACCGCAAGATGAACCTTCACCCGGAAGTAAAACGGCAACTTCACACAGATTT
KF985189_1_Foot_and_mouth_disease_virus_type_O_isolate_BAN_NA_Ha_156_2013_complete_genome	4903	5023	CTTCACTCGAAGACAAAGGTAAACCTTTCAACAGCAAGGTCATCATAGCCACCACCAACCTGTACTCGGGGTTCACCCCGAGAACTATGGTGTGCCCTGATGCACTGAACCGCAGGTTCC
KR265074_1_Foot_and_mouth_disease_virus_type_O_isolate_persistent_OUKG_84dpc_complete_genome	949	1069	CTTTAGGTACCCTGAGGTAACACGCGACACTCGGGATCTGAGAAGGGGACTGGGGCTTCTTTAAAAGCGCCTAGTTTAAAAAACTTCTACGCCTGAATAGGTGACCGGAGGCCGGCACCT
KJ825802_1_Foot_and_mouth_disease_virus_type_O_isolate_IND142_311_2013_complete_genome	832	952	CGGGGCCGAAAGCCACGTCCTAACGGACCCATCATGTGTGCAACCCCAGCACGGCAACTTTACTGTGAAAACCACTTTAAGGTGACACTGATACTGGTACTCAATCACTGGTGACAGGCT
AF540910_1_Foot_and_mouth_disease_virus_SAT_2_clone_ZIM_7_83_complete_genome	4025	4145	TCAACCGTCTGGTGTCCGCATTTGAGGAACTGACAAAAGGAGTCAAGGCTATCAAGGACGGTCTCGATGAGGCCAAACCCTGGTACAAAGTCATCAAACTCCTCAGCCGCCTGTCGTGCA
MH053318_1_Foot_and_mouth_disease_virus_type_O_isolate_UGA_3_2002_complete_genome	2160	2280	CTCCCAACTGACCACAAAGGTGTCTACGGCGGCCTGATCGACTCGTATGCTTATATGAGAAACGGTTGGGACGTTGAAGTGACCGCTGTGGGGAACCAGTTCAACGGAGGCTGTTTGTTA
MH053326_1_Foot_and_mouth_disease_virus_type_SAT_1_isolate_UGA_BUFF_10_70_complete_genome	6161	6281	GCCGAGAAGTATGACAAGATCATGTTGGACGGGCGTGCCCTGACAAACAGTGACTTCAGAGTGTTCGAGTTTGAGGTGAAAGTAAAGGGACAGGACATGCTCTCAGACGCCGCCCTCATG
MH053330_1_Foot_and_mouth_disease_virus_type_SAT_2_isolate_BOT_BUFF_17_69_complete_genome	600	720	AGACCAACCCAACCCGTGCAACTGCAAGTTTCGCCCGGTCTTTCCGGGTCTAGAGAGACGAACAGATGTACTGAGATCAACTCCACGATTGGTCTACTAGCGGGTGCTAGTAACACTCAC
HM854021_1_Foot_and_mouth_disease_virus_type_A_strain_IND81_00_complete_genome	833	953	TCAACCACTGGTGACAGGCTAAGGATGCCCTTCAGGTACCCCGAGGTAACACGCGACACTCGGGATCTGAGAAGGGGACTGGGGCTTCTTTAAAGCGCCCAGTTTAAAAAGCTTCTATGT
AY593823_1_Foot_and_mouth_disease_virus_O_isolate_o1manisa_iso87_complete_genome	3805	3925	GCATGAAGAGGGCTGAGACATACTGTCCCCGGCCTCTTTTGGCCATTCACCCGGACCAGGCTAGACACAAGCAGAAGATTGTGGCACCGGTGAAACAGCTTCTAAATTTTGACCTGCTCA
JF749862_1_Foot_and_mouth_disease_virus_type_SAT_2_isolate_UGA_002_2002_complete_genome	2282	2402	CCTGAACTATGCAGCCTCAGAGAGAGGGAAGAGTTCCAACTTACGCTCTACCCACACCAATTCATCAACCCACGGACAAACACCACAGCGCACATCCAGGTACCCTACCTAGGTGTGAAC
HQ632768_1_Foot_and_mouth_disease_virus_type_O_isolate_MAY_3_2000_complete_genome	6763	6883	TTTAACCCCGAATTTGGGCCTGCCGCCTTGTCCAACAAGGACCCGCGCCTGAATGAGGGGGTTGTCCTCGATGAAGCCATCTTCTCCAAACACAAAGGAAACACAAAGATGTCTGAGGAG
KY322674_1_Foot_and_mouth_disease_virus_type_O_isolate_SKR_6_2014_complete_genome	1679	1799	AGAGACGGCTCAAGGGAGCCGGGCAATCCAGTCCGGCCACTGGGTCACAGAACCAATCAGGTAACACCGGGAGTATCATCAACAATTACTACATGCAGCAGTATCAGAACTCCATGGACA
MH053348_1_Foot_and_mouth_disease_virus_type_SAT_3_isolate_RHO_11_77_complete_genome	7074	7194	CAGGCACTGAAGCTCATGGAGAAGAAGGAGTACAAGTTCACCTGTCAAACCTTCCTGAAGGACGAAATTCGTCCTCTGGAGAAAGTCAAGGCCGGCAAGACTCGCATCGTCGACGTCCTG
JF749862_1_Foot_and_mouth_disease_virus_type_SAT_2_isolate_UGA_002_2002_complete_genome	4325	4445	AAGGTCGCCTCCACGTTCTTCCGATCAACACCCGAAGACTTGGAGAGAGCTGAGAAACAGCTCAAAGCACGTGACATCAATGACATCTTCGCCATTCTCAAGAACGGCGAGTGGCTGGTC
AJ539139_1_Foot_and_mouth_disease_virus_O_strain_SKR_2000_complete_genome	2136	2256	AACCCACTTGTTCGACTGGGTCACCAGTGACCCGTTCGGACGGTGCTACCTGCTGGAACTCCCAACTGACCACAAAGGTGTCTATGGCAGCCTGACTGACTCTTATGCTTACATGAGAAA
AF308157_1_Foot_and_mouth_disease_virus_complete_genome	598	718	AGGTTTCCACAACTGATAAAACTCGTGCAACTTGAAACTCCGCCTGGTCTTTCCAGGTCTAGAGGGGTTACACTTTGTACTGTGCTCGACTCCACGCCCGGTCCACTGGCGGGTGTTAGT
KF112880_1_Foot_and_mouth_disease_virus_type_O_isolate_MYA_5_2009_complete_genome	2849	2969	ACACATGTCAAACACCTTCCTTGCAGGTCTTGCCCAGTACTACACGCAGTACAGCGGCACCATCAACCTGCACTTCATGTTCACAGGTCCCACTGACGCGAAAGCGCGTTACATGATTGC
MG983720_1_Foot_and_mouth_disease_virus_type_O_isolate_Zabaikalskiy_1_RUS_2016_complete_genome	2259	2379	GAAACGGTTGGGACGTTGAGGTCACTGCAGTGGGAAACCAGTTCAACGGAGGTTGTTTACTGGTGGCCATGGTGCCAGAACTTTGCTCCATCCAGAAGAGAGAGCTGTACCAACTTACGC
KC503937_1_Foot_and_mouth_disease_virus_type_O_strain_Andong_complete_genome	6565	6685	AGGATGGAGCCGACACATTCATCGTTGGCACTCACTCTGCAGGTGGCAACGGAGTTGGGTACTGCTCATGCGTATCCAGATCCATGCTCCAAAAAATGAAGGCACACATCGACCCTGAAC
EF149010_1_Foot_and_mouth_disease_virus_type_Asia_1_strain_Asia_1_HNK_CHA_05_complete_genome	6524	6644	CCGTTCTTGCTAAGGACGGAGCCGAGACTTTCATCGTCGGCACTCACTCCGCAGGTGGCAATGGAGTTGGATACTGCTCATGCGTTTCCAGGTCTATGCTGCAAAAAATGAAGGCACACA
AY593775_1_Foot_and_mouth_disease_virus_A_isolate_a32ven_iso36_complete_genome	7854	7974	CACATGGACTATGGAACTGGGTTTTACAAACCTGTGATGGCCTCAAAGACCCTTGAGGCTATCCTCTCCTTTGCACGCCGTGGGACCATACAGGAGAAGTTGATCTCCGTGGCAGGACTC
JN998086_1_Foot_and_mouth_disease_virus_type_O_strain_O_GZ_CHA_2010_complete_genome	1312	1432	TCGACTGGGTATATGAATCACCTGAAAACCTCACCCTTGAGGCGATCAGACAACTGGAGAACATTACTGGTCTTGAGCTGCACGAGGGTGGTCCGCCCGCCCTCGTCATTTGGAACATCA
KM268897_1_Foot_and_mouth_disease_virus_type_C_isolate_KEN_1_2004_complete_genome	5941	6061	CCCGGTCGTCAAGGAAGGACCCTACGAAGGACCGGTGAAGAAGCCTGTCGCTTTGAAAGTGAAAGCCAAGAACTTGATTGTCACTGAGAGTGGTGCCCCACCGACTGACTTGCAAAAGAT
KR401160_1_Foot_and_mouth_disease_virus_type_O_isolate_O_SKR_08_2011_complete_genome	5926	6046	CTGAAAGTGAAAGCGAAAGCCCCGGTCGTGAAGGAAGGACCTTACGAGGGACCAGTGAAGAAGCCTGTCGCTTTGAAAGTGAAAGCTAAGAACTTGATCGTCACTGAGAGTGGTGCCCCC
JF749851_1_Foot_and_mouth_disease_virus_type_O_isolate_IRN_073_2001_complete_genome	4987	5107	CAAAGGCAAACCTTTCAACAGCAAGGTCATCATCGCCACCACCAACCTGTACTCGGGCTTCACCCCGAGAACTATGGTGTGCCCTGATGCACTGAACCGAAGGTTCCACTTTGACATCGA
HM854025_1_Foot_and_mouth_disease_virus_type_A_strain_IND40_00_complete_genome	2025	2145	GGTGCAGGCAGAAAGATTCTTTAAGAAGCACCTGTTTGACTGGACAGCGGACAAGGCATTTGGACACTTGGAAAAGCTGGAACTCCCCACTGACCACAAGGGCGTCTACGGACACCTGGT
KM268901_1_Foot_and_mouth_disease_virus_type_SAT_3_isolate_ZIM_6_91_complete_genome	4384	4504	ACGACATCTTCGCCATCCTCAAGAACGGCGAATGGCTGGTCAAACTCATCCTCGCCATCCGCGACTGGATCAAAGCTTGGATTTCCTCAGAGGAGAAGTACATCTCCATGACGGACCTTG
MH053305_1_Foot_and_mouth_disease_virus_type_A_isolate_EGY_1_72_complete_genome	1785	1905	TCAGAATTCTATGGACACCCAGCTTGGCGACAACGCCATCAGTGGTGGGTCAAACGAGGGCTCCACGGACACAACCTCAACCCACACAACCAACACCCAAAACAACGACTGGTTTTCCAA
DQ989307_1_Foot_and_mouth_disease_virus_type_Asia_1_isolate_IND_247_92_complete_genome	3955	4075	TCATTGCACCTGAGAAACAGGTGCTGAACTTCGACCTGCTCAAGTTGGCAGGAGACGTTGAGTCCAACCCTGGGCCCTTCTTCTTCTCCGACGTTAGGTCGAACTTCTCCAAACTGGTAG
AY593821_1_Foot_and_mouth_disease_virus_O_isolate_o1caseros_iso35_complete_genome	2852	2972	CGAAACACATGTCAAACACCTTTCTTGCAGGTCTCGCGCAGTACTACACCCAGTACAGCGGCACCATCAACCTGCATTTCATGTTCACAGGGCCCACTGACGCCAAAGCGCGTTACATGA
DQ989311_1_Foot_and_mouth_disease_virus_type_Asia_1_isolate_IND_37_02_complete_genome	7831	7951	AAAGACACTTCCACATGGATCATGGAACTGGGTTTTACAAACCTGTGATGGCCTCGAAGACCCTCGAGGCTGTCCTCTCCTTTGCACGCCGTGGGACCATACAGGAGAAGTTGATCTCCG
MH053326_1_Foot_and_mouth_disease_virus_type_SAT_1_isolate_UGA_BUFF_10_70_complete_genome	3910	4030	AGATGTCGAGTCCAACCCTGGGCCTTTCTTCTTCGCCGACGTCAGGGAGAACTTCACCAAGCTGGTTGACAGCATCAATAAGATGCAGGATGACATGTCCACCAAGCACGGACCAGACTT
LC149687_1_Foot_and_mouth_disease_virus_type_O_gene_for_polyprotein_complete_cds_strain_O_JPN_2010_145_5S	4035	4155	GAGTGGCTGGTCAAGTTGATCCTAGCCATCCGCGACTGGATTAAAGCATGGATCGCCTCAGAAGAGAAGTTTGTCACCATGACAGACTTGGTGCCTGGCATCCTTGAAAAGCAGCGGGAC
GU384682_1_Foot_and_mouth_disease_virus_type_O_isolate_PAK_44_2008_complete_genome	4800	4920	CGAACCTGTGGTCATTTGCCTCCGTGGCAAATCCGGCCAGGGTAAGAGTTTCCTTGCGAACGTGCTTGCACAAGCAATCTCCACCCACTTCACTGGCAGAACTGATTCAGTTTGGTACTG
AY593821_1_Foot_and_mouth_disease_virus_O_isolate_o1caseros_iso35_complete_genome	6539	6659	TTCTCGCGAAGGACGGAGCTGACACATTCATCGTCGGCACTCACTCCGCTGGAGGAAATGGAGTTGGTTACTGCTCATGCGTTTCCAGGTCCATGCTTCTCAAGATGAAGGCACACATTG
MH845413_2_Foot_and_mouth_disease_virus_type_O_strain_O_VN1_2014_complete_genome	4784	4904	TAACCAGCAAACCGTCGTTGTGATGGATGATTTGGGCCAAAATCCTGACGGCAAGGACTTCAAGTACTTCGCTCAGATGGTCTCGACCACGGGGTTCATCCCGCCCATGGCTTCACTTGA
EF149009_1_Foot_and_mouth_disease_virus_type_Asia_1_strain_Asia_1_Jiangsu_China_2005_complete_genome	1425	1545	CACACCGGAGTCGGTACCGCTTCGCGCCCTAGCGAAGTGTGTATGGTAGACGGCACGGACATGTGTTTGGCTGATTCCCATGCTGGCATTTTCTTGAAAGGACAAGAACATGCTGTGTTT
DQ989310_1_Foot_and_mouth_disease_virus_type_Asia_1_isolate_IND_101_99_complete_genome	4517	4637	CATGGATCGCCTCAGAAGAGAAGTTTGTCACCATGACAGACTTGGTGCCCGGCATCCTTGAAAAGCAACGAGACCTCAACGACCCGAGTAAGTACAAGGAGGCCAAGGATTGGCTCGACA
AY593828_1_Foot_and_mouth_disease_virus_O_isolate_o5india_iso34_complete_genome	7438	7558	CACCCAAACGCTGAGTGGATTCTGAAGACTCTTGTGAACACGGAGCACGCCTATGAGAACAAACGCATCACTGTTGAAGGCGGGATGCCATCCGGCTGTTCCGCAACTAGCATCATCAAC
MH053315_1_Foot_and_mouth_disease_virus_type_O_isolate_SUD_1_76_complete_genome	840	960	CGGCAACCTTACTGTGAAAACCACTTTAAAGTGACACTGATACTGGTACTCAGACACTGGTGACGGGCTAAGGATGCCCTTCAGGTACCCCGAGGTAACACGCGACACTCGGGATCTGAG
AY593772_1_Foot_and_mouth_disease_virus_A_isolate_a28_Turkey_iso44_complete_genome	7799	7919	AGACACTTCCACATGGACTATGGAACTGGGTTTTACAAACCTGTGATGGCTTCGAAGACCCTCGAGGCCATCCTCTCCTTTGCACGCCGTGGGACCATACAGGAGAAGTTGATCTCCGTG
HQ832582_1_Foot_and_mouth_disease_virus_type_A_isolate_IND_249_2004_complete_genome	3318	3438	GTCCAGCGACGCCACCACACTGACGTCGGCTTTATAATGGACAGATTTGTGAAAATTGGAAACACCAGCCCCACACACGTCATTGACCTCATGCAAACCCACCAACACGGGTTGGTGGGT
AY593769_1_Foot_and_mouth_disease_virus_A_isolate_a25_argentina_iso38_complete_genome	5383	5503	GGTGCATGACTCCATCAAGGAGGAGCTCCGGCCCCTCATTCAACGGACCTCATTTGTGAAGCGCGCTTTCAAGCGCCTGAAGGAGAACTTTGAGATTGTTGCCCTGTGTTTGACCCTTTT
AY593836_1_Foot_and_mouth_disease_virus_O_isolate_ouk2001x_iso84_complete_genome	594	714	GCCGTCGCTTGAGGAGGACTTGTACAAACACGATCTACTCAGGTTCCCACAACCGACACAAACCGTGCAACTTGAAACTCCGCCTGGTCTTTCCAGGTCTAGAGGGGTGGCATTTTGTAC
KM257065_1_Foot_and_mouth_disease_virus_type_O_isolate_UKG_14597_2001_polyprotein_gene_complete_cds	4862	4982	TACAACCAGCAGACCGTTGTAGTAATGGATGATTTGGGCCAGAACCCCGACGGGAAGGACTTCAAGTACTTCGCCCAAATGGTTTCAACCACGGGGTTTATCCCGCCCATGGCTTCACTC
JX869185_1_Foot_and_mouth_disease_virus_type_O_isolate_BFS_63_68_complete_genome	3441	3561	TTTGGTGGGAGCGCTCCTACGCGCGTCCACTTACTACTTCTCTGACTTGGAGATAGCAGTAAAACACGAGGGAGACCTCACCTGGGTTCCAAATGGAGCTCCTGAAAAGGCGTTGGACAA
AY593849_1_Foot_and_mouth_disease_virus_SAT_2_isolate_sat2_3kenya_21_complete_genome	5586	5706	GCGAAACCAACAAGAGGCAACAGATGGTTGATGAAGCCGTGAACGACTACATCGAACGCGCCGGCATCACCACCGACGACAAGACTCTTGATGAGGCGGAAAAGAACCCTCTGGAAACTA
KR401157_1_Foot_and_mouth_disease_virus_type_O_isolate_O_MYA_10_2009_complete_genome	7111	7231	TTGGAGCTCATGGAGAAAAGAGAATACAAGTTTGCCTGCCAGACCTTCCTGAAGGACGAGATTCGCCCGATGGAGAAAGTACGTGCCGGCAAGACGCGCATCGTCGATGTCTTGCCTGTT
AY593850_1_Foot_and_mouth_disease_virus_SAT_3_isolate_sat3_2sa_iso27_complete_genome	7450	7570	GAACGCTGTTTGGGTTCTCAAAACTCTCATCAACACGGAACACGCCTACGAGAACAAGCGCATCACTGTTGAAGGTGGAATGCCCTCGGGTTGCTCCGCCACCAGCATCATCAACACCAT
JX066664_1_Foot_and_mouth_disease_virus_type_O_isolate_12LPN1_complete_genome	2139	2259	CACTTGTTCGACTGGGTCACCAGTGACTCGTTCGGACGATGCCACCTGCTGGAACTTCCAACTGACCACAAAGGTGTCTACGGCAGCCTGACTGATTCTTATGCGTACATGAGAAACGGT
MH053343_1_Foot_and_mouth_disease_virus_type_SAT_3_isolate_RV_7_34_complete_genome	4557	4677	CGTCGAAATACCAGGAGAGCAAAGAGTGGCTTGAAAACGCTCGCGAGGCTTGCCTCAAGAACGGAAACGTCCACATTGCTAACCTGTGTAAAGTGAATGCACCGGCACCCAGCAAGTCGA
AY593818_1_Foot_and_mouth_disease_virus_O_isolate_o1campos_iso96_complete_genome	6530	6650	GAGGAGCCGTTCTTGCCAAAGACGGAGCTGACACTTTCATCGTCGGCACTCACTCTGCAGGAGGCAACGGAGTTGGATACTGCTCATGCGTTTCCAGGTCCATGCTTCTTAAAATGAAGG
AF506822_2_Foot_and_mouth_disease_virus_O_strain_China_1_99_Tibet_complete_genome	4854	4974	CAACCAGCAGACCGTTGTAGTAATGGATGATTTGGGCCAGAACCCCGACGGGAAGGACTTCAAGTACTTCGCCCAAATGGTTTCAACTACGGGGTTTATCCCGCCCATGGCTTCACTCGA
EF117837_1_Foot_and_mouth_disease_virus_type_A_isolate_Lindholm_1_3_PAK3_2006_complete_genome	5717	5837	ATGCTCTCAGATGCCGCGCTCATGGTGCTCCACCGTGGGAATCGTGTGAGAGATATCACGAAGCACTTTCGTGATACAGCAAGAATGAAGAAGGGCACCCCCGTTGTCGGTGTTATCAAC
HQ632774_1_Foot_and_mouth_disease_virus_type_Asia_1_isolate_MAY_9_99_complete_genome	6042	6162	ACTTGCAAAAGATGGTCATGGGCAACACTAAGCCTGTTGAGCTCATCCTCGACGGGAAGACAGTAGCCATCTGTTGCGCTACTGGAGTGTTTGGTACTGCCTACCTTGTGCCTCGCCACC
AY593768_1_Foot_and_mouth_disease_virus_A_isolate_a24cruzeiro_iso71_complete_genome	1440	1560	CATGTGTCTTGCTGACTTCCACGCAGGCATTTTCCTGAAAGGACAGGAACACGCTGTGTTTGCGTGTGTCACCTCCAACGGGTGGTACGCGATTGACGACGAGGACTTTTACCCATGGAC
KF112888_1_Foot_and_mouth_disease_virus_type_O_isolate_DRK_31_2011_complete_genome	4985	5105	AAGGCAAGCCTTTCAACAGCAAAGTCATCATTGCCACCACCAACCTGTATTCGGGCTTCACCCCGAGAACCATGGTGTGCCCCGATGCGCTGAGCCGAAGGTTTCACTTTGACATTGACG
MH053348_1_Foot_and_mouth_disease_virus_type_SAT_3_isolate_RHO_11_77_complete_genome	5036	5156	CCCCGACGCTTTGAACCGACGGTTCCACTTTGACATTGATGTGAGCGCCAAGGACGGGTACAAAGTGAACAACAGATTGGACATCATCAAAGCACTGGAGGACACGCACACAAACGCGCC
JN998086_1_Foot_and_mouth_disease_virus_type_O_strain_O_GZ_CHA_2010_complete_genome	6806	6926	TGCCTTGTCCAACAAGGACCCGCGGCTGAATGAAGGAGTTGTCCTCGATGAGGTCATTTTTTCCAAACACAAGGGGGACACAAAGATGTCACCGGAAGACAAAGCGCTGTTCCGCCGCTG
HQ832584_1_Foot_and_mouth_disease_virus_type_A_isolate_IND_22_2006_complete_genome	4405	4525	TCAAGGCATGGATCGCCTCAGAAGAAAAGTTTGTCACCATGACAGACTTGGTGCCCGGCATCCTTGAAAAACAGCGGGAACTCAACGGCCCGAGCAAGTACAAGGAGGCCAAAGAGTGGC
AY593803_1_Foot_and_mouth_disease_virus_A_isolate_avenceslau_iso70_complete_genome	6654	6774	ACACATTGACCCTGAACCACACCACGAGGGGTTGATTGTTGACACCAGAGATGTGGAAGAGCGCGTCCACGTGATGCGCAAAACTAAGCTTGCACCCACCGTTGCACACGGTGTGTTCAA
AY593796_1_Foot_and_mouth_disease_virus_Asia_1_isolate_asia1_2isrl3_63_iso6_complete_genome	2731	2851	CAAACTTCCTTGATGTAGCGGAGGCATGTCCAACCTTCCTTCGCTTCGGAGAAGTACCATTTGTGAAGACGGTGAACTCTGGTGACCGCTTGCTTGCCAAGTTCGACGTGTCGCTCGCTG
HQ832591_1_Foot_and_mouth_disease_virus_type_A_isolate_IND_437_2008_complete_genome	4506	4626	CTCAGAAGAGAAGTTTGTCACCATGACAGACTTGGTGCCTGGCATCCTTGAAAAGCAGCGGGACCTTAACGACCCAAGTAAGTACAAGGAAGCCAAGGAGTGGCTCGACAACGCGCGCCA
LC149707_1_Foot_and_mouth_disease_virus_type_O_gene_for_polyprotein_complete_cds_strain_O_JPN_2010_198_2S	2856	2976	TCGGCTGACCCCGTGACTGCCACCGTTGAGAATTACGGCGGCGAAACACAGGTCCAGAGGCGCCACCACACAGACGTCTCATTCATATTGGACAGATTTGTGAAAGTCACACCAAAAGAC
AY593851_1_Foot_and_mouth_disease_virus_SAT_3_isolate_sat3_3bech_iso29_complete_genome	5043	5163	ACGCTCTGAACCGACGGTTCCACTTCGACATCGACGTGAGTGCCAGGGATGGGTACAAAGTTAACAACAGATTGGACATCATCAAAGCACTGGAGGACACGCACACAAACGCGCCTGCCA
EF552689_1_Foot_and_mouth_disease_virus_O_UKG_4141_2001_complete_genome	6766	6886	TAACCCCGAATTTGGGCCTGCCGCCTTGTCCAACAAGGACCCGCGCCTGAATGAGGGGGTTGTCCTCGATGAAGTCATCTTCTCCAAACACAAAGGAAACACAAAGATGTCCGAGGAGGA
KX162590_1_Foot_and_mouth_disease_virus_type_O_strain_O_SKR_JC_2014_complete_genome	4808	4928	GGATGACTTGGGCCAAAATCCTGACGGCAAGGACTTCAAGTACTTCGCCCAGATGGTCTCGACCACGGGGTTCATCCCGCCCATGGCTTCACTTGAAGACAAAGGCAAGCCTTTCAATAG
MH053314_1_Foot_and_mouth_disease_virus_type_O_isolate_ETH_1_2007_complete_genome	2011	2131	TGGAGTCACGTATGGGTATGCAACAGCTGAGGACTTTGTGAGTGGGCCAAACACATCTGGTCTCGAGACCAGGGTTGTGCAGGCAGAGCGCTTCTTCAAAACCCACCTGTTTGACTGGGT
KJ206909_1_Foot_and_mouth_disease_virus_type_O_isolate_LIB_2_2013_polyprotein_gene_complete_cds	5641	5761	CCACAGATGACAAGACTCTTGACGAGGCGGAAAAGAACCCTCTGGAGACTAGCGGTGCCACCACCGTCGGTTTCAGAGAGAAAACTCTCCCAGGGCAAAAGGTGAGTGATGACGTGAACT
AY593771_1_Foot_and_mouth_disease_virus_A_isolate_a27columbia_iso78_complete_genome	4870	4990	AACAGACCGTCGTCGTGATGGATGACTTGGGCCAGAACCCTGACGGCAAAGACTTTAAGTACTTCGCCCAAATGGTTTCGACCACGGGGTTCATCCCTCCCATGGCATCACTAGAGGACA
MH053307_1_Foot_and_mouth_disease_virus_type_A_isolate_Zambia_90_complete_genome	6848	6968	CACAAAGATGACTGAGGAAGACAAAGCGCTGTTCCGTCGCTGTGCTGCTGACTACGCGTCACGCCTGCATAGTGTACTGGGTACGGCGAATGCCCCATTGAGCATCTACGAGGCAATTAA
DQ989319_1_Foot_and_mouth_disease_virus_type_Asia_1_isolate_IND_423_01_complete_genome	6716	6836	TTGAAAATGAAGGCACACATTGACCCTGAACCACACCATGAGGGGTTGATCGTTGACACCAGAGATGTGGAAGAGCGCGTGCACGTCATGCGCAAAACCAAGCTTGCACCCACCGTTGCG
AJ320488_1_Foot_and_mouth_disease_virus_O_genomic_RNA_isolate_O1Campos_complete_genome	7448	7568	TTCGCACGGAGTTCGGCTTCCACCCGAATGCTGAGTGGATCCTGAAGACTCTTGCGAACACGGAACACGCCTATGAGAACAAACGCATCACTGTTGAAGGCGGAATGCCGTCTGGTTGTT
AY593797_1_Foot_and_mouth_disease_virus_Asia_1_isolate_asia1_3kimron_iso61_complete_genome	6344	6464	ATGTTGGGAGACTGATTTTCTCTGGTGAGGCCCTTACCTACAAGGACATTGTGGTGTGTATGGATGGAGACACCATGCCTGGCCTCTTTGCCTACAGAGCCGCCACCAAGGCTGGCTACT
KJ754939_1_Foot_and_mouth_disease_virus_type_A_isolate_BAN_GA_Sa_197_2013_complete_genome	2024	2144	ACCTCCACAACTCAATCGAGTGTGGGAGTTACCTACGGGTATTCCACTGGAGAGGACCACGTTTCCGGGCCCAACACGTCTGGTTTGGAAACGCGAGTGGTACAAGCAGAAAGGTTCTTC
KF694731_1_Foot_and_mouth_disease_virus_type_O_isolate_O_S01KOR_2002_complete_genome	6662	6782	CACATCGATCCCGAACCACACCACGAGGGATTGATAGTTGACACCAGAGATGTTGAGGAGCGCGTACACGTCATGCGCAAAACCAAGCTCGCACCCACCGTAGCATACGGTGTGTTTAAC
AY593807_1_Foot_and_mouth_disease_virus_C3_isolate_c3resende_iso1_complete_genome	3918	4038	CTGGGGATGTGGAGTCCAACCCTGGACCCTTCTTCTTCTCCGACGTTAGGTCGAACTTTTCAAAGCTGGTGGAAACAATCAACCAGATGCAAGAGGACATGTCCACAAAGCACGGGCCCG
KJ933864_1_Foot_and_mouth_disease_virus_type_A_strain_Malaysia_97_complete_genome	7066	7186	GGGGAAACGTCGTGGTGTGCTGATTGACTTCGAGAACGGCACGGTCGGGCCCGAAGTCCAGGCTGCTTTAGAGCTCATGGAGAAAAGAGAATACAAGTTTGCTTGCCAGACCTTCCTGAA
AY593764_1_Foot_and_mouth_disease_virus_A_isolate_a22iraq70_iso92_complete_genome	832	952	AGCCACGTCCTCACGGACCCATCATGTGTGCAACCCCAGCACAGCAACTTTACTGCGAAAGCCACTTTAAGGTGACACTGATACTGGTACTCAACCACTGGTGACAGGCTAAGGATGCCC
DQ989321_1_Foot_and_mouth_disease_virus_type_Asia_1_isolate_IND_438_01_complete_genome	479	599	CGTTCCCGACGCTAAAGGGATGAAACCACAAGCTTGAAACCGTCTTGCCCGACGTTAGCGGGTTATGACCACACGCTTGTACCGCCTTTCCCGGCGTTAACGGGATGTAACCACAAGATA
DQ404177_1_Foot_and_mouth_disease_virus_type_O_strain_UKG_128_2001_complete_genome	6766	6886	TAACCCCGAATTTGGGCCTGCCGCCTTGTCCGACAAGGACCCGCGCCTGAATGAGGGGGTTGTCCTCGATGAAGTCATCTTCTCCAAACACAAAGGAAACACAAAGATGTCTGAGGAGGA
HQ631363_1_Foot_and_mouth_disease_virus_type_Asia_1_isolate_Asia1_1_YZ_CHA_06_complete_genome	475	595	ACCGCCTTTCCCGGCGTTAACGGGATGTAACCACAAGATGGACCTTCACCCGGAAGTAAAACGGCACACACACACAATTTTGCCCGTTTTCACGAGAAACGGGACGTCTGCGCACGAAAC
JX040498_1_Foot_and_mouth_disease_virus_type_O_isolate_TUR_1086_2010_complete_genome	7837	7957	GACACTTCCACATGGACTATGGAACTGGGTTTTATAAACCTGTGATGGCCTCGAAGACCCTCGAGGCTGTCCTCTCCTTTGCACGCCGTGGGACCATACAGGAGAAGTTGATCTCCGTGG
JX869183_1_Foot_and_mouth_disease_virus_type_O_isolate_BFS_41_68_complete_genome	4033	4153	GGGCCTGACTTTAACCGGTTAGTGTCCGCATTTGAGGAATTGGCCATTGGAGTGAAAGCCATCAGAACCGGTCTCGACGAGGCCAAACCCTGGTACAAGCTTATCAAGCTCCTAAGCCGC
AY593781_1_Foot_and_mouth_disease_virus_A_isolate_a5westerwald_iso73_complete_genome	6786	6906	AACCCCGAGTTTGGGCCAGCTGCCTTGTCCAACAAGGACCCGCGTCTGAACGAGGGTGTTGTCCTCGATGAAGTCATTTTCTCCAAACACAAGGGAGACACAAAGATGTCTGAGGAGGAC
DQ989319_1_Foot_and_mouth_disease_virus_type_Asia_1_isolate_IND_423_01_complete_genome	4556	4676	CTTATCCTTGCTATCCGCGACTGGCTCAAAGCATGGATTGCCTCAGAGGAGAAGTTTGTCACCGTGACAGACTTGGTGCCTGGTATCCTCGAAAAGCAGCGGGACCTTAACGACCCAAGC
DQ989319_1_Foot_and_mouth_disease_virus_type_Asia_1_isolate_IND_423_01_complete_genome	7195	7315	CTTGAAGCTCATGGAGAAAAGAGAGTACAAGTTTGCCTGCCAGACCTTCCTCAAGGATGAAATCCGTCCGATCGAGAAGGTACGCAGCGGCAAGACCCGCATTGTCGACGTCTTGCCCGT
HQ832590_1_Foot_and_mouth_disease_virus_type_A_isolate_IND_245_2007_complete_genome	4033	4153	ACTTTAACCGGTTGGTGTCCGCATTTGAGGAATTGGCCACTGGAGTGAAAGCTATCAGGACCGGTCTCGACGAGGCCAAGCCCTGGTACAAGCTCATCAAACTCCTGAGTCGCCTGTCAT
AY593847_1_Foot_and_mouth_disease_virus_SAT_2_isolate_sat2_1rhod_iso26_complete_genome	2865	2985	CTAAGTTCATGGTGGCGTACATCCCACCTGGTGTTGAAACTGACAAGCTGCCGAAAACACCCGAGGACGCAGCACACTGCTATCACTCGGAGTGGGACACCGGATTGAACTCACAGTTCA
MH053314_1_Foot_and_mouth_disease_virus_type_O_isolate_ETH_1_2007_complete_genome	6395	6515	TTCTCTGGTGAAGCCCTCACCTACAAGGACATTGTAGTGTGTATGGATGGAGACACAATGCCTGGACTTTTTGCCTACAGAGCCGCCACCAAAGCCGGCTACTGCGGAGGAGCCGTTCTT
DQ404158_1_Foot_and_mouth_disease_virus_type_O_strain_UKG_15101_2001_complete_genome	4983	5103	AAGGCAAACCCTTCAACAGCAAGGTCATCATCGCCACCACCAACCTGTACTCGGGCTTCACCCCGAGAACTATGGTGTGCCCTGACGCACTGAACCGAAGGTTTCACTTTGACATTGACG
FJ175665_1_Foot_and_mouth_disease_virus_type_O_isolate_Israel_07_6391_complete_genome	1559	1679	CATGTGTTTGGCTGACTTTCATGCTGGCATTTTCCTGAAAGGACAGGAGCATGCTGTGTTCGCCTGTGTCACATCCGACGGGTGGTACGCGATTGACGACGAAGACTTCTACCCCTGGAC
AY593841_1_Foot_and_mouth_disease_virus_SAT_1_isolate_sat1_4srhod_iso24_complete_genome	2251	2371	CGGAGGCTGTCTACTGGTAGCCATGGTACCCGAGCTCTGCAAACTGGACAACAGGGAGAAGTACCAACTCACACTTTTCCCGCATCAGTTCTTGAACCCACGTACCAACACCACAGCACA
MH053321_1_Foot_and_mouth_disease_virus_type_SAT_1_isolate_MOZ_5_81_complete_genome	1424	1544	CAACGGGGTCGCAATGACCCTGGCCGACTTCCACGCCGGAATTTTCATCAAAGGTACCGAACACGCTGTGTTCGCTCTCAACACATCTGAGGGCTGGTACGCCATAGATGATGAAGTGTT
KU127247_1_Foot_and_mouth_disease_virus_type_A_isolate_SAU_1_2015_complete_genome	5225	5345	CTCAACGGCATGGCCGTTGAGATGAAGAGAATGCAACAGGACATGTTCAAGCCTCAACCGCCCCTCCAGAACGTGTATCAACTGGTTCAGGAGGTGATTGAACGGGTTGAGCTCCACGAG
KM268897_1_Foot_and_mouth_disease_virus_type_C_isolate_KEN_1_2004_complete_genome	2377	2497	CCCCCACCAGTTCATCAACCCGCGTACAAACATGACAGCACACATCACTGTGCCCTACGTGGGTGTCAACAGGTATGACCAGTACAAACAGCATACACCCTGGACCCTTGTGGTCATGGT
MH053349_1_Foot_and_mouth_disease_virus_type_SAT_3_isolate_ZIM_P6_83_WN_16_complete_genome	4910	5030	ACAGGGTTCATCCCACCCATGGCCTCGCTCGAAGACAAGGGGAAACCGTTCAATAGCAAAGTGATCATTGCGACGAGCAACCTTTATTCTGGGTTCACACCTAGGACGATGGTCTGCCCC
DQ989316_1_Foot_and_mouth_disease_virus_type_Asia_1_isolate_IND_21_89_complete_genome	2399	2519	CTTCTTGTCGCACTTGTGCCAGAGCTGAAGACTCTTGACACGCGGCAGAAATACCAGCTGACCCTCTTTCCCCACCAGTTCATTAACCCACGCACCAACATGACGGCCCATATCAACGTG
MH784403_1_Foot_and_mouth_disease_virus_type_O_isolate_PAK_10_2016_complete_genome	2020	2140	CTCGACAACCCAGTCGAGCGTTGGAGTCACCTACGGGTACGCAACAGCTGAAGATTTTGTGAGCGGACCAAACACATCCGGCCTTGAGACCAGAGTTGTGCAAGCAGAACGGTTCTTCAA
AJ320488_1_Foot_and_mouth_disease_virus_O_genomic_RNA_isolate_O1Campos_complete_genome	4444	4564	AACGGCGAGTGGCTGGTCAAGCTGATCCTTGCCATCCGCGACTGGATTAAGGCTTGGATCGCCTCAGAAGAGAAGTTTGTCACCATGACAGACTTGGTGCCTGGCATCCTTGAAAAGCAG
AY593805_1_Foot_and_mouth_disease_virus_C1_isolate_c1ober_iso88_complete_genome	4311	4431	TTCTTCCGGTCCACACCCGAAGACCTTGAGAGAGCAGAGAAACAGCTCAAAGCACGTGACATCAACGACATCTTCGCCATTCTCAAGAACGGCGAGTGGCTGGTCAAGCTGATCCTTGCC
GU931682_1_Foot_and_mouth_disease_virus_type_Asia_1_isolate_Asia1_YS_CHA_05_complete_genome	2850	2970	GGGCACATGTCCAACACCTACTTGGCAGGTTTGGCACAGTACTACACACAGTACAGCGGCACTATGAATATCCACTTCATGTTCACCGGACCCACGGATGCCAAAGCCCGCTACATGGTG
JX040500_1_Foot_and_mouth_disease_virus_type_O_isolate_TUR_27_2011_complete_genome	7837	7957	GACACTTCCACTTGGACTATGGAACTGGGTTTTACAAACCTATGATGGCCTCGAAGACCCTCGAGGCTGTCCTCTCCTTTGCACGCCGTGGGACCATACAGGAGAAGTTGATCTCCGTGG
KR401157_1_Foot_and_mouth_disease_virus_type_O_isolate_O_MYA_10_2009_complete_genome	7466	7586	TTGGTTTCCACCCGAACGCTGAGTGGATTCTGAAGACTCTTGTGAACACGGAACACGCCTATGAGAACAAGCGCATTACAGTTGAAGGTGGGATGCCGTCCGGCTGTTCCGCAACCAGCA
AB079061_1_Foot_and_mouth_disease_virus_type_O_genomic_RNA_strain_O_JPN_2000_L_fragment	4858	4978	AATGAAGAGAATGCGACAAGATATGTTTAAGCCTCAACCGCCCCTCCAGAACGTCTACCAGCTTGTTCAGGAGGTGATTGACCGGGTCGAGCTCCACGAGAAGGTGTCGAGCCACCCGAT
KC440884_1_Foot_and_mouth_disease_virus_type_SAT_2_isolate_EGY_3_2012_complete_genome	5853	5973	GACTTCGGACCTGCCGCACTGTCCAACAACGACAAGCGCCTGGACGAAGGGGTTGTCCTCGACGACGTCATCTTTTCTAAGCACAAGGGAGACAAGAAGATGTCAGAGGAAGACAAGAAG
AY593847_1_Foot_and_mouth_disease_virus_SAT_2_isolate_sat2_1rhod_iso26_complete_genome	4537	4657	AGAGTGGCTTGACAACGCTCGCGAGGTTTGCCTCAAGAACGGAAACACCCACATTGCTAACCTGTGTAAAGTGAATGCACCAGCACCCAACAAGTCGAGACCCGAACCCGTGGTCGTTTG
AY686687_1_Foot_and_mouth_disease_virus_O_ES_2001_isolate_O_ES_2001_complete_genome	1679	1799	GACTCAGGGGCGCCGGGCAATCCAGCCCGACGACTGGGTCACAAAACCAGTCTGGCAACACTGGCAGCATTATTAACAATTACTACATGCAGCAGTACCAGAACTCAATGGACACCCAAC
LC149685_1_Foot_and_mouth_disease_virus_type_O_gene_for_polyprotein_complete_cds_strain_O_JPN_2010_142_1S	2378	2498	GACGGATCCGGACAGGGTGCTCGCACAATTTGACTTGTCTTTGGCAGCAAAACACATGTCAAACACCTTCCTTGCAGGTCTTGCCCAGTACTACACGCAGTACAGCGGCACCGTCAACCT
LC149620_1_Foot_and_mouth_disease_virus_type_O_gene_for_polyprotein_complete_cds_strain_O_JPN_2010_5_6S	5595	5715	AACTTGATCGTCACTGAGAGTGGTGCCCCCCCGACCGACTTGCAAAAGATGGTCATGGGTAACACCAAGCCTGTTGAGCTCATACTCGACGGGAAGACAGTAGCCATCTGCTGTGCTACT
KR401156_1_Foot_and_mouth_disease_virus_type_O_isolate_O_MYA_05_2009_complete_genome	592	712	CAGTCGCTTGAGGAGGACTTGCACAAACACGACTCACGCAGGTTCCCACAACCGCCACGAAACGTGCAACTTGAAATCCCGCCTGGTCTTTCCAGGTCTATAGGGGTGACACTTTGTACT
MH053347_1_Foot_and_mouth_disease_virus_type_SAT_3_isolate_RHO_23_76_complete_genome	4909	5029	TCATCCCTCCCATGGCCTCGCTCGAAGACAAGGGGAAACCGTTCAACAGCAAGGTGATCATTGCGACGAGCAACCTTTACTCTGGGTTTACACCTAGGACAATGGTTTGCCCCGACGCTT
AY593840_1_Foot_and_mouth_disease_virus_SAT_1_isolate_sat1_3swa_iso14_complete_genome	1896	2016	CTGGCCGACAAGAAAACCGAAGAGACCACTCTGCTTGAAGACCGTATCATGACCACCAGTCACGGTACTACCACTTCAACCACCCAGAGTTCGGTAGGTGTTACCTACGGGTACGCACTG
MH053346_1_Foot_and_mouth_disease_virus_type_SAT_3_isolate_RHO_16_76_complete_genome	595	715	TCTTGAGAGACGAACAGATGCACTGAAACCAACTCTACGACTGGTCTACCAGCGGGTGCTAGTAACACCCATTTTGCTTCGTAGCGGAGCACATGAGCGGTGGGACCTCCCCCATGGTAA
MG725874_1_Foot_and_mouth_disease_virus_type_A_isolate_A_NIG_3_15_complete_genome	838	958	TACTGAGACTGGTACTTGGCTTCTGGAGACAGGCTAAGGATGCCCTCCAGGTACCCCGAGGTAACAAGCGACACTCGAGATCTGAGGAGGGGACTGGGACTTCTATAAAAGTGCCCAGTT
HQ832583_1_Foot_and_mouth_disease_virus_type_A_isolate_IND_447_2005_complete_genome	6639	6759	ACATTGACCCTGAACCACACCATGAGGGGTTGATTGTTGACACCAGAGATGTGGAGGAGCGCGTGCATGTCATGCGCAAAACTAAGCTTGCACCCACCGTAGCACACGGTGTGTTCAACC
JX040492_1_Foot_and_mouth_disease_virus_type_O_isolate_TUR_36_2010_complete_genome	5936	6056	GAAAGCAAAAGCCCCGGTCGTTAAGGAAGGGCCTTACGAGGGACCGGTGAAGAAGCCTGTCGCTTTGAAAGTGAAAGCAAAGAACCTGATTGTCACTGAGAGTGGTGCCCCACCGACTGA
KJ206910_1_Foot_and_mouth_disease_virus_type_O_isolate_SAU_3_2013_polyprotein_gene_complete_cds	2280	2400	AGGTTGCTTGCTGGTGGCCATGGTGCCAGAACTTTGCTCCATCCAAAAGAGAGAGCTGTACCAACTCACGCTCTTTCCCCACCAGTTCATCAACCCTCGCACGAACATGACGGCACACAT
MH053312_1_Foot_and_mouth_disease_virus_type_O_isolate_ETH_58_2005_complete_genome	481	601	CTTCGCCCGGAAGTAAAACGGCAACCGCAACTACTTTTGCCCGTTTTTAGAAATGGGACGTCTGCGCACGAAACGCGCCGTCGCTTGAGGATGACTTGTACAAACACGACTCACGCAGGT
KC440883_1_Foot_and_mouth_disease_virus_type_O_isolate_EGY_10_2011_complete_genome	4297	4417	TGGCCGTTGAGATGAAGAGAATGCAGCAAGACATGTTCAAGCCGCAACCGCCCCTCCAGAACGTGTACCAGCTAGTTCAGGAGGTGATTGAACGGGTCGAGCTCCACGAAAAAGTGTCGA
MH053329_1_Foot_and_mouth_disease_virus_type_SAT_2_isolate_BOT_BUFF_2_69_complete_genome	3244	3364	GCGCAGACGTTGTCACGACTGATCCCTCAACCCACGGTGGTAGTGTAGTTGAGAAGAGGCGAATGCACACAGACGTCGCGTTCGTGCTCGACAGATTCACACATGTTCACACCAGCAAAA
AY593824_1_Foot_and_mouth_disease_virus_O_isolate_o1skr_iso85_complete_genome	4514	4634	CGCCTCAGAAGAAAAATTTGTCACCATGACAGACCTGGTACCTGGCATCCTTGAAAAGCAGCGGGATCTTAACGACCCAAGCAAGTACAAGGAGGCCAAGGAGTGGCTCGACAACGCGCG
KF694731_1_Foot_and_mouth_disease_virus_type_O_isolate_O_S01KOR_2002_complete_genome	1783	1903	CATGCAGCAGTACCAGAACTCCATGGACACACAACTTGGTGACAACGCTATTAGCGGAGGCTCCAACGAGGGGTCCACGGACACCACCTCCACCCACACAACCAACACTCAGAATAATGA
LC149646_1_Foot_and_mouth_disease_virus_type_O_gene_for_polyprotein_complete_cds_strain_O_JPN_2010_84_1S	1427	1547	CACAACCTCCACCCACACAACCAACACTCAGAACAATGACTGGTTTTCAAAGTTGGCCAGCTCTGCCTTCAGCGGTCTTTTTGGCGCCCTCCTCGCCGATAAGAAAACCGAGGAGACCAC
KJ820999_1_Foot_and_mouth_disease_virus_type_SAT_3_strain_UGA_1_13_complete_genome	2496	2616	GAGCGGACAACGTCGAGGTTTACGCAAACATTGCCCCAACCAACGTACACGTTTCTGGTGAGAAACCTGCAAAACAGGGCATCATACCAGTTGCGTGCAACGACGGTTATGGCGGGTTCC
FJ175661_1_Foot_and_mouth_disease_virus_type_O_isolate_Israel_07_6378_complete_genome	3364	3484	ACAGGTGAGTCAGCTGACCCCGTGACTGCCACTGTTGAGAACTACGGTGGCGAGACACAGGTCCAGAGACGCCAGCACACGGATGTCTCGTTCATATTGGACAGATTTGTGAAAGTGACA
MH053338_1_Foot_and_mouth_disease_virus_type_SAT_3_isolate_BOT_109_66_complete_genome	3930	4050	GATATGTCCACCAAACACGGGCCCGACTTCAATCGTCTGGTGTCCGCATTTGAGGAACTGACAAAAGGAGTCAAGGCTATCAAGGACGGTCTCGATGAGGCCAAGCCCTGGTACAGAGTC
JX014255_1_Foot_and_mouth_disease_virus_type_SAT_2_isolate_EGY_9_2012_complete_genome	2752	2872	ACGCTTCGACGTCGCCTTTACACACAAGGTGCATGGGAACACGTTTCTGGCGGGCTTGGCCGACTACTACACACAGTATTCAGGCAGCCTAAACTACCACTTCATGTACACTGGACCCAC
EF614458_1_Foot_and_mouth_disease_virus_type_Asia_1_strain_Asia1_MOG_05_complete_genome	1426	1546	CACCGGAGTCGGTACCGCTTCGCGCCCTAGCGAAGTGTGTATGGTAGACGGCACGGACATGTGTTTGGCTGATTTCCATGCTGGCATTTTCCTGAAAGGACAAGAACATGCTGTGTTTGC
GU384682_1_Foot_and_mouth_disease_virus_type_O_isolate_PAK_44_2008_complete_genome	6840	6960	ACACGGTGTGTTCAACCCTGAATTCGGCCCCGCTGCTTTGTCTAACAAAGACCCGCGGCTGAATGAAGGGGTTGTCCTTGACGAAGTCATCTTCTCCAAGCACAAGGGAGACGCCAAGAT
HQ832592_1_Foot_and_mouth_disease_virus_type_A_isolate_IND_17_2009_complete_genome	5627	5747	ACTCTTGACGAAGCGGAAAAGAACCCTCAGGAGACTAACAGTGCCAGCACTGTTGGTTTCAGAGAGAGAACTCTCCCAGGGCAGAAGGTGAGTGATGACGTGAACTCCGAGCCCACCGAA
AY593763_1_Foot_and_mouth_disease_virus_A_isolate_a22iraq64_iso86_complete_genome	6539	6659	AGCCGTTCTTGCTAAGGACGGAGCTGACACATTCATCGTTGGCACTCACTCCGCAGGCGGCAATGGAGTTGGATACTGCTCATGCGTTTCCAGGTCCATGTTGCTGAAAATGAAGGCGCA
KY446903_1_Foot_and_mouth_disease_virus_type_O_isolate_FBD_QOL_UVAS_Pak_2005_complete_genome	6355	6475	ACAACGCCGACGTTGGGAGACTAATCTTCTCTGGTGAGGCCCTAACCTACAAGGATATTGTAGTGTGTATGGATGGCGACACCATGCCTGGCCTCTTTGCCTACAAAGCCGCCACCAAGG
HQ412603_1_Foot_and_mouth_disease_virus_type_O_strain_O_YM_YN_2000_complete_genome	5382	5502	CACGAAGCAGCGATCGAGTTCTTCGAGGGGATGGTCCACGACTCCATCAAGGAGGAGCTCCGACCCCTCATTCAACAGACCTCGTTCGTGAAACGCGCCTTTAAACGCTTGAAAGAAAAC
AY593756_1_Foot_and_mouth_disease_virus_A_isolate_a16belem_iso80_complete_genome	6444	6564	GGAGGAGCTGTTCTTGCTAAGGACGGAGCTGACACGTTCATCGTCGGCACTCACTCTGCTGGAGGCAATGGAGTTGGTTACTGCTCATGCGTTTCCAGGTCCATGCTTCTCAAGATGAAG
MH053341_1_Foot_and_mouth_disease_virus_type_SAT_3_isolate_UGA_BUFF_27_70_complete_genome	118	238	AGCGGCATGTTGTACCGCGTTAGCCTTGACGACCGATGTCTCGAGTTCGAACACCGCTTGCACACCTCGTGTGACCGGTTAGTATGGCAGACAGCATTGCTCTCATGGTATTCAAGTGCT
AY593795_1_Foot_and_mouth_disease_virus_Asia_1_isolate_asia1_1pak_iso3_complete_genome	474	594	GCCTCTCCCGGCGTTACAGGGATGTAACCACAAGATGAACCTTCAACCGGAAGTAAAACGGCAACTTCACACAGTTTTGCCCGTTTTCAGGAGAAACGGGACGTCTGCGCACGAAACGCG
AY359854_1_Foot_and_mouth_disease_virus_O_strain_OMIII_complete_genome	1783	1903	ACACGACCAACACTCAGAACAATGACTGGTTTTCAAAGCTAGCCAGTTCCGCTTTTAGCGGTCTTTTCGGCGCCCTCCTCGCCGACAAGAAGACTGAGGAAACCACCCTCCTCGAAGACC
AY593751_1_Foot_and_mouth_disease_virus_A_isolate_a10holland_iso82_complete_genome	4801	4921	CCTGACCCTGACCACTTCGACGGTTACAACCAACAGACCGTCGTTGTGATGGACGATTTGGGCCAGAACCCTGATGGCAAGGACTTCAAGTACTTTGCCCAAATGGTTTCGACTACGGGG
MG913340_1_Foot_and_mouth_disease_virus_type_A_isolate_ALG_1_2017_complete_genome	1193	1313	AGGTACGTCGACGAACCATTCTTTGACTGGGTCTACAACTCACCTGAAAACCTTACGCTTCAAGCGATTGAGCAACTTGAGGCGATCACAGGCCTCGAACTGCACGATGGTGGCCCTCCC
MF678823_1_Foot_and_mouth_disease_virus_type_SAT_1_isolate_SAT1_NIG_1_15_complete_genome	5237	5357	GAACGGCATGGCCATCGAGATGAAGAGAATGCAACAGGATGTGTTCAAGCCTCAACCACCGCTCCAGAGCCTGTACCAGTTGGTTCAGGAGGTGATTGAGAGGGTTGAGCTCCACGAGAA
KJ206908_1_Foot_and_mouth_disease_virus_type_O_isolate_BHU_1_2013_polyprotein_gene_complete_cds	3364	3484	AGTGACACCAAAAGACCAAGTTAACGTGTTGGACCTGATGCAAACCCCTGCTCACACTTTGGTGGGCGCGCTCCTCCGCACCGCTACCTACTACTTCGCAGATTTAGAAGTGGCGGTGAA
KY322674_1_Foot_and_mouth_disease_virus_type_O_isolate_SKR_6_2014_complete_genome	3842	3962	TCCACCCGAGCGCGGCTAGACACAAACAGAAACTAGTGGCACCTGTAAAGCAGTCCTTGAACTTTGATCTACTCAAGTTGGCAGGGGACGTGGAGTCCAACCCAGGGCCCTTCTTCTTCT
HQ009509_1_Foot_and_mouth_disease_virus_type_O_strain_China_5_99_Fujian_complete_genome	5010	5130	TTTAACAGCAAGGTCATCATCGCCACCACCAACCTGTACTCGGGTTTCACCCCGAGAACTATGGTGTGCCCTGATGCACTGAACCGGAGGTTCCACTTTGACATCGACGTGAGCGCTAAG
KJ206910_1_Foot_and_mouth_disease_virus_type_O_isolate_SAU_3_2013_polyprotein_gene_complete_cds	4920	5040	GGTCTCCACCACAGGGTTCATCCCACCCATGGCCTCACTCGAAGACAAAGGCAAACCTTTCAACAGCAAGGTTATCATTGCGACCACCAACCTGTACTCGGGCTTCACCCCGAGAACTAT
AJ633821_1_Foot_and_mouth_disease_virus_polyprotein_gene_genomic_RNA_serotype_O_isolate_FRA_1_2001_complete_genome	6802	6922	CAAGGACCCGCGCCTGAATGAGGGGGTTGTCCTCGATGAAGTCATCTTCTCCAAACACAAAGGAAACACAAAGATGTCTGAGGAGGACAAAGCGCTGTTCCGCCGCTGTGCTGCTGACTA
LC149619_1_Foot_and_mouth_disease_virus_type_O_gene_for_polyprotein_complete_cds_strain_O_JPN_2010_3_2S	5595	5715	AACTTGATCTTCACTGAGAGTGGTGCCCCCCCGACCGACTTGCAAAAGATGGTCATGGGTAACACCAAGCCCGTTGAGCTCATACTCGACGGGAAGACAGTAGCCATCTGCTGTGCTACT
KR265073_1_Foot_and_mouth_disease_virus_type_O_isolate_persistent_OUKG_77dpc_complete_genome	3677	3797	AGCCCCGTGACCAATGTGAGAGGTGACCTGCAAGTATTGGCCCAAAAGGCGGCAAGAACGCTGCCTACCTCCTTCAATTACGGTGCCATCAAAGCCACTCAGGTGACTGAACTGCTTTAC
MH053307_1_Foot_and_mouth_disease_virus_type_A_isolate_Zambia_90_complete_genome	6728	6848	CACCGTGGCACACGGTGTGTTCAATCCTGAATTTGGCCCCGCTGCCTTGTCCAACAAGGACCCGCGACTGAATGAAGGAGTTGTCCTCGATGAAGTCATCTTCTCCAAACACAAGGGAGA
KT968663_1_Foot_and_mouth_disease_virus_type_A_isolate_A_HY_CHA_2013_complete_genome	833	953	CTCAACCACTGGTGACAGGCTAAGGATGCCCTTCAGGTACCCCGAGGTAACACGCGACACTCGGGATCTGAGAAGGGGACTGGGGCTTCTGTAAAAGCGCCCAGTTTAAAAAGCTTCTAT
MG983719_1_Foot_and_mouth_disease_virus_type_O_isolate_NEP_21_2015_complete_genome	3798	3918	ACCGCATGAAGAGGGCCGAAACATACTGCCCTCGGCCTCTGCTGGCCATTCACCCGGAACAAGCCAGACACAAGCAGAAGATTGTGGCACCTGTAAAACAGTTGTTGAATTTCGACCTGC
KY322673_1_Foot_and_mouth_disease_virus_type_O_isolate_MAY_8_2014_complete_genome	4176	4296	TGTGGCCATTATGCTGGCTGACACCGGTCTTGAGATTCTGGACAGCACATTTGTCGTGAAGAAGATCTCCGATTCACTCTCCAGTCTCTTTCACGTGCCGGCCCCCGCTTTCAGTTTCGG
DQ409183_1_Foot_and_mouth_disease_virus_type_C_isolate_C_S8p260d417_complete_genome	354	474	AACCCGCCTTTCATAAGTTTTACCGTCTGTCCCGACGTTAAAGGGAGGTAACCACAAGCATACTGCCGCCTTCCCCGGCGTTAACGGGATGCAACCGTAAGACACACCTTCATCCGGAAG
KY072818_1_Foot_and_mouth_disease_virus_type_O_isolate_YNTBa_complete_genome	7819	7939	CTATGGAACTGGGTTTTACAAACCTGTGATGGCTTCGAAGACCCTCGAAGCTATCCTCTCCTTTGCACGCCGTGGGACCATACAGGAGAAGTTGATCTCTGTGGCAGGACTCGCCGTCCA
KM268901_1_Foot_and_mouth_disease_virus_type_SAT_3_isolate_ZIM_6_91_complete_genome	4858	4978	ACCCTGACGGCAAGGACTTCAAGTACTTCGCCCAGATGGTTTCTACCACAGGGTTCATCCCACCCATGGCCTCACTAGAGGACAAGGGGAAACCGTTCAACAGCAAGGTCATCATTGCGA
FJ175665_1_Foot_and_mouth_disease_virus_type_O_isolate_Israel_07_6391_complete_genome	2517	2637	GTCAATCGCTACGACCAGTACAAGGTACACAAACCTTGGACCCTCGTGGTCATGGTCGTGGCCCCGCTGACTGTCAATACTGAAGGTGCTCCACAGATCAAGGTTTATGCCAACATCGCC
LC320038_1_Foot_and_mouth_disease_virus_type_O_gene_for_polyprotein_complete_cds_strain_O_MOG_BU_2_7_2015	2025	2145	CTTTGTTGGCGTCAACCGCTACGACCAATACAAAGTGCACAAGCCTTGGACCCTTGTGGTCATGGTCGTGGCCCCTTTGACTGTCAACAACGAAGGTGCCCCACAGATCAAGGTTTACGC
DQ409187_1_Foot_and_mouth_disease_virus_type_C_isolate_C_S8p360d951_complete_genome	2745	2865	GTTAAAGCAGAAACAATCACTGAGTTGCTCGTGCGCATGAAGCGTGCTGAACTCTACTGTCCTAGGCCGATTCTTCCGATTCAGCCAACGGGCGATAGACGCAAGCAACCGCTCGTCGCA
KF112880_1_Foot_and_mouth_disease_virus_type_O_isolate_MYA_5_2009_complete_genome	3086	3206	AGCGGCTGATTACGCGTATACCGCGTCTGACGCTGCTGAGACCACAAATGTTCAGGGATGGGTCTGCTTATTTCAAATAACACACGGGAAAGCTGAGGGTGACGCTCTTGTCGTGCTGGC
MG372730_1_Foot_and_mouth_disease_virus_type_O_isolate_O1_S_Korea_2000_complete_genome	834	954	AACCACTTTAAGGTGACACTGATACTGGTACTCAACCACTGGTGACAGGCTAAGGATGCCCTTCAGGTACCCTGAGGTAACACGCGACACTCGGGATCTGAGAAGGGGACTGGGGCTTCT
EF552697_1_Foot_and_mouth_disease_virus_O_UKG_5681_2001_complete_genome	832	952	CCACGTCCTCACGGACCCACCATGTGTGCAACCCCAGCACGGCAACTTTACTGTGAAAACCACTTTAAGGTGACGCTGATACTGGTACTCAACCACTGGTGACAGGCTAAGGATGCCCTT
MH053317_1_Foot_and_mouth_disease_virus_type_O_isolate_UGA_17_98_complete_genome	2845	2965	AACACTTTCCTCGCGGGTCTTGCTCAGTACTACACCCAGTACAGCGGCACCATCAACCTGCATTTCATGTTCACAGGTCCCACTGACGCGAAAGCGCGTTACATGATTGCATACGCCCCT
AY593827_1_Foot_and_mouth_disease_virus_O_isolate_o3venezuela_iso15_complete_genome	3244	3364	ATCAGCAGATCCCGTGGCTGCCACCGTTGAGAACTACGGTGGGGAGACACAGGTCCAGAGGCGCCAACACACGGACGTCTCGTTCATCATGGACAGATTTGTGAAAGTTACACCAAAAGA
AY593831_1_Foot_and_mouth_disease_virus_O_isolate_O_UK2001_ED_complete_genome	4870	4990	CAGCAGACCGTTGTAGTAATGGATGATTTGGGCCAGAACCCCGACGGGAAGGACTTCAAGTACTTCGCCCAAATGGTTTCAACTACGGGGTTTATCCCGCCCATGGCTTCACTCGAGGAC
KR401158_1_Foot_and_mouth_disease_virus_type_O_isolate_O_SKR_04_2010_complete_genome	829	949	GCCACGTCTCAGGACCCACCATGTGTGCAACCCCAGCACGGCAACTTTACCACGAAAACCACTTTAAGGTGACACTGAAACTGGTACTCAACCACTGGTGACAGGCTAAGGATGCCCTTC
FJ175662_1_Foot_and_mouth_disease_virus_type_O_isolate_Israel_07_6380_complete_genome	6717	6837	TGAAAATGAAGGTACACATCGACCCTGAACCACATCACGAGGGGTTGATCGTTGACACCAGAGACGTAGAAGAGCGCGTGCACGTCATGCGCAAAACCAAGCTTGCACCCACCGTTGCAC
LC320038_1_Foot_and_mouth_disease_virus_type_O_gene_for_polyprotein_complete_cds_strain_O_MOG_BU_2_7_2015	6204	6324	CTCATGCGTTTCCAGGTCCATGCTTCTCAAGATGAAGGCACACATCGACCCTGAACCACACCACGAGGGGTTGATTGTTGACACCAGAGATGTGGAAGAACGCGTCCACGTGATGCGCAA
JX014255_1_Foot_and_mouth_disease_virus_type_SAT_2_isolate_EGY_9_2012_complete_genome	2633	2753	AACGACTGCCACGGGCGATACTCCAATCTTATGGATGTCGCCGAGGCGTGTCCAACACTCCTCAACTTTGATGGCAAGCCCTACGTCGTGACCAAGAACAACGGTGACAAGGTGATGACA
AY593775_1_Foot_and_mouth_disease_virus_A_isolate_a32ven_iso36_complete_genome	5952	6072	AAAGCCCCGGTCGTTAAGGAAGGGCCTTACGAGGGACCGGTGAAGAAGCCTGTCGCTTTGAAAGTGAAAGCTAAGAACTTGATTGTCACTGAGAGTGGTGCCCCACCGACCGACTTGCAA
KR401161_1_Foot_and_mouth_disease_virus_type_O_isolate_persistent_O_UKG_UV13_49dpc_complete_genome	2136	2256	AAACCCACTTGTTCGACTGGGTCACCAGTGACCCGTTTGGACGGTGCCATCTGCTGGAACTCCCAACTGACCACAAAGGTGTCTACGGCAGCCTGACCGACTCTTATGCTTACATGAGAA
DQ404161_1_Foot_and_mouth_disease_virus_type_O_strain_UKG_14391_2001_complete_genome	950	1070	GGTACCCTGAGGTAACACGCGACACTCGGGATCTGAGAAGGGGACTGGGGCTTCTTTAAAAGCGCCTAGTTTAAAAAGCTTCTACGCCTGAATAGGTGACCGGAGGCCGGCACCTTTCTT
AF540910_1_Foot_and_mouth_disease_virus_SAT_2_clone_ZIM_7_83_complete_genome	3788	3908	AGCTCTACTGTCCAAGACCTCTCCTCCCTGGCTACGACCACGCAGACAGGGACAGGTTTGACAGCCCCATTGGTGTTAAGAAACAACTGTGCAACTTCGACCTGTTGAAGTTGGCTGGAG
HQ832579_1_Foot_and_mouth_disease_virus_type_A_isolate_IND_281_2003_complete_genome	7464	7584	CCAAATGCTGAGTGGATTCTGAAGACTCTCGTGAACACGGAGCACGCCTATGAGAACAAACGCATCACTGTGGAGGGCGGGATGCCATCTGGCTGTTCCGCAACGAGCATCATCAACACA
HM854023_1_Foot_and_mouth_disease_virus_type_A_strain_IND258_99_complete_genome	4992	5112	AGGCAAGCCTTTCAACAGCAAGGTCATCATTGCCACCACCAACTTGTACTCGGGCTTCACCCCGAGGACCATGGTGTGCCCTGATGCACTGAACCGCAGGTTTCACTTTGACATCGATGT
HQ412603_1_Foot_and_mouth_disease_virus_type_O_strain_O_YM_YN_2000_complete_genome	7774	7894	ATTTCCACATGGACTACGGAACTGGGTTTTACAAACCTGTGATGGCCTCGAAGACCCTCGAGGCTATCCTCTCCTTTGCACGCCGTGGGACCATACAGGAGAAGTTGATCTCCGTGGCAG
HQ632769_1_Foot_and_mouth_disease_virus_type_O_isolate_MAY_7_2001_complete_genome	6721	6841	ACACGGTGTGTTCAATCCTGAATACGGCCCCGCTGCCTTGTCCAACAAGGACCCGCGGCTGAATGAGGGAGTCGTCCTCGACGAGGTCATTTTCTCCAAACACAAAGGAGACACAAAGAT
KY322678_1_Foot_and_mouth_disease_virus_type_A_isolate_MAY_23_2013_complete_genome	6412	6532	GAGACTGATTTTCTCTGGTGAGGCCCTCACCTACAAGGACATTGTAGTGTGTATGGACGGAGACACCATGCCGGGCCTATTTGCCTACAAAGCCGCCACTAAGGCTGGTTACTGTGGAGG
AY593847_1_Foot_and_mouth_disease_virus_SAT_2_isolate_sat2_1rhod_iso26_complete_genome	4776	4896	ACTTCGATGGCTACAACCAACAGGTCGTTGTTGTGATGGATGATCTGGGCCAGAACCCGGACGGCAAAGACTTCAAGTACTTCGCCCAAATGGTGTCAACCACCGGGTTTATCCCCCCCA
HQ832586_1_Foot_and_mouth_disease_virus_type_A_isolate_IND_43_2006_complete_genome	3914	4034	CGGGAGACGTTGAGTCCAACCCTGGGCCCTTCTTCTTCTCCGATGTTAGGTCGAACTTCTCCAAACTGGTGGAGACCATCAACCAGATGCAAGAGGACATGTCAACAAAACACGGACCCG
AY593751_1_Foot_and_mouth_disease_virus_A_isolate_a10holland_iso82_complete_genome	3720	3840	TGCAATCAAGGCACAGGCCATCCACGAGCTTCTCGTGCGCATGAAACGGGCCGAGCTCTACTGTCCCAGGCCACTTCTAGCAATAGAGGTGTCTTCGCAAGACAGGTACAAGCAAAAGAT
MH891503_1_Foot_and_mouth_disease_virus_type_O_strain_O_VIT_8338_2017_polyprotein_gene_complete_cds	2398	2518	TGACCACGAAGACAGATTCGGACAGGATGCTCACTCAGTTTGACCTGTCTTTGGCAGCAAAGCACATGTCGAACACCTTCCTGGCAGGTCTCGCCCAGTACTACACACAGTACAGCGGCA
HQ632773_1_Foot_and_mouth_disease_virus_type_A_isolate_MAY_3_2007_complete_genome	5936	6056	GTGAAAGCGAAAGCCCCGGTCGTGAAGGAAGGACCTTACGAAGGACCGGTGAAGAAGCCTGTCGCTTTGAAAGTGAAAGCTAAGAACCTGATTGTCACTGAGAGTGGTGCTCCCCCAACC
MG983729_1_Foot_and_mouth_disease_virus_type_O_isolate_SAU_2_2016_complete_genome	4861	4981	GTTACAACCAACAGACCGTTGTCGTGATGGACGATTTGGGCCAGAACCCTGACGGCAAGGACTTCAAGTACTTTGCACAGATGGTTTCCACCACAGGGTTTATCCCGCCCATGGCCTCAC
DQ409185_1_Foot_and_mouth_disease_virus_type_C_isolate_C_S8p260p3d_complete_genome	1788	1908	GGCTCCACGGACACAACCTCTGCACACACAACCAACACCCAGAACAACGACTGGTTTTCCAAACTTGCCAGTTCAGCCTTCAGCGGTCTTTTCGGCGCCCTTCTCGCTGATAAGAAAACG
JF749862_1_Foot_and_mouth_disease_virus_type_SAT_2_isolate_UGA_002_2002_complete_genome	6847	6967	TGAGGCTGATAAGAAGCTGTTCCGTCTGTGTGCTGCTGATTACGCGTCGCACTTGCACAACGTACTCGGAACCGCAAACTCTCCATTGACTGTGTTTGAAGCCATCAAGGGCGTCGACGG
AY593833_1_Foot_and_mouth_disease_virus_O_isolate_openghu_iso108_complete_genome	4425	4545	GTGGCTGGTCAAACTGATCCTGGCCATCCGCGACTGGATTAAGGCATGGATCGCCTCAGAAGAGAAGTTTGTCACCATGACAGACCTGGTGCCTGGCATCCTTGAAAGACAACGGGATCT
KC440883_1_Foot_and_mouth_disease_virus_type_O_isolate_EGY_10_2011_complete_genome	6683	6803	CATCTACGTGCTCTACGCCTTGCGTAGACACTATGAGGGAGTCGAGCTGGACACTTACACCATGATCTCCTACGGAGACGACATCGTGGTTGCAAGTGACTACGACCTGGACTTTGAGGC
AY593768_1_Foot_and_mouth_disease_virus_A_isolate_a24cruzeiro_iso71_complete_genome	359	479	CCTTTCACCCCCCCCCCCCTAAGTTTTACCGTCGTTCCCGACGTAAAGGGATGTAACCACAAGCTTACTACCGCCTTTCCCGGCGTTAAAGGGATGTAACCACAAGACTTACCTTCACCC
DQ404167_1_Foot_and_mouth_disease_virus_type_O_strain_UKG_9327_2001_complete_genome	2256	2376	ACGGCTGGGATGTTGAGGTCACCGCAGTGGGAAATCAGTTCAACGGAGGATGTCTGTTGGTGGCCATGGTGCCAGAACTTTGCTCTATTGACAAGAGAGAGCTGTTCCAGCTCACGCTCT
DQ989308_1_Foot_and_mouth_disease_virus_type_Asia_1_isolate_IND_397_97_complete_genome	4077	4197	ACACCATCAACCAGATGCAAGAGGACATGTCAACAAAACACGGACCCGACTTCGACCGGTTGGTCTACGCGTTTGAGGAATTGGCCACAGGAGTCAAAGCTATCAGGTCCGGTCTCGACG
JX869182_1_Foot_and_mouth_disease_virus_type_O_isolate_BFS_11_68_complete_genome	2729	2849	ACCTCCTTGATGTGGCTGAGGCATGCCCGACGTTTCTGCACTTCGAGGGTGACGTACCGTACGTGATCACGAAAACAGACTCGGACAGGGTGCTTGCTCAGTTTGATATGTCTTTGGCAG
FJ175664_1_Foot_and_mouth_disease_virus_type_O_isolate_Israel_07_6389_complete_genome	720	840	CACACATCGTGCAACTTGAAACCCCGCCTGGTCTTTCCAGGTCTAGAGGGGCGACACTTTGTACTGTGATTGACTCCACGCTCGGTCCACTGGCGGGTGTTAGTAACAGGACTGTTGTTT
KR265072_1_Foot_and_mouth_disease_virus_type_O_isolate_persistent_OUKG_49dpc_complete_genome	2136	2256	AAACCCACTTGTTCGACTGGGTCACCAGTGACCCGTTTGGACGGTGCTATCTGCTGGAACTCCCAACCGACCACAAAGGTGTCTACGGCAGCCTGACCGACTCTTATGCTTACATGAGAA
JX869180_1_Foot_and_mouth_disease_virus_type_O_isolate_BFS_1889_complete_genome	4034	4154	ACGGGCCTGACTTCAACCGGTTAGTGTCCGCATTTGAGGAATTGGCCATTGGAGTGAAAGCCATCAGAACCGGTCTCGACGAGGCCAAACCCTGGTACAAGCTTATCAAGCTCCTAAGCC
MG372730_1_Foot_and_mouth_disease_virus_type_O_isolate_O1_S_Korea_2000_complete_genome	4890	5010	TTTCAACTACGGGGTTTATCCCGCCCATGGCTTCACTCGAGGACAAAGGCAAACCTTTCAACAGCAAGGTCATCATCGCCACCACCAACCTGTACTCGGGCTTCACCCCGAGAACTATGG
DQ404167_1_Foot_and_mouth_disease_virus_type_O_strain_UKG_9327_2001_complete_genome	4984	5104	GGACAAAGGCAAACCTTTCAACAGCAAGGTCATCATCGCCACCACCAACCTGTACTCGGGCTTCACCCCGAGAACTATGGTGTGCCCTGACGCACTGAACCGAAGGTTCCACTTTGACAT
KC412634_1_Foot_and_mouth_disease_virus_type_Asia_1_isolate_Asia1_HN_2006_complete_genome	4774	4894	GAGTTTCCTTGCGAACGTGCTCGCACAAGCAATCTCCACACACTACACTGGCAGAACTGATTCAGTTTGGTACTGCCCGCCTGACCCTGACCACTTCGACGGTTACAACCAACAGACCGT
GU931682_1_Foot_and_mouth_disease_virus_type_Asia_1_isolate_Asia1_YS_CHA_05_complete_genome	4986	5106	AAACCTTTCAACAGCAAGGTCATCATCGCCACCACCAACCTGTACTCGGGCTTCACCCCGAGGACCATGGTGTGCCCTGATGCACTGAACCGGAGGTTTCACTTTGACATTGACGTGAGT
AY593766_1_Foot_and_mouth_disease_virus_A_isolate_a23kenya_iso8_complete_genome	4753	4873	CGGCCAGGGAAAGAGTTTCCTTGCGAACGTGCTCGCACAAGCAATTTCCACACACTTCACTGGCAGAACAGACTCAGTCTGGTACTGCCCACCTGACCCTGACCACTTTGACGGTTACAA
AY593803_1_Foot_and_mouth_disease_virus_A_isolate_avenceslau_iso70_complete_genome	2258	2378	ATGGTTGGGATGTCGAGGTGTCTGCCGTTGGAAACCAGTTCAACGGCGGGTGTCTCCTGGTGGCCATGGTGCCCGAATGGAAGGATTTTGACACGCGGGAGAAATACCAACTTACTCTTT
AY593807_1_Foot_and_mouth_disease_virus_C3_isolate_c3resende_iso1_complete_genome	4511	4631	TCAGAAGAAAAGTTTGTCACCATGACAGACTTGGTGCCTGGCATCCTTGAAAAGCAGCGGGACCTTAACGACCCAAGCAAGTACAAGGAAGCCAAGGAGTGGCTCGACAACGCGCGCCAG
MH053328_1_Foot_and_mouth_disease_virus_type_SAT_2_isolate_BOT_BUFF_2_68_complete_genome	7777	7897	GATTATGAAACTGGGTTTTACAAACCTGTGATGGCTTCGAAGACCCTCGAAGCTATCCTCTCCTTTGCACGCCGTGGGACCATCCAGGAGAAGTTGATCTCCGTGGCAGGACTCGCCGTC
HM854021_1_Foot_and_mouth_disease_virus_type_A_strain_IND81_00_complete_genome	2264	2384	GTGAGAAGTACCAACTCACCTTGTTCCCCCACCAATTCATTAACCCCAGGACCAACACGACCGCTCACATCACGGTCCCCTACCTTGGTGTGAACCGGTACGACCAGTACAAGAAGCACA
HQ632769_1_Foot_and_mouth_disease_virus_type_O_isolate_MAY_7_2001_complete_genome	1321	1441	CCTCACTCTTGAGGCGATTAAACAACTGGAAGAGATTACTGGTCTTGAACTGCGCGAGGGTGGTCCGCCCGCCCTCGTCATTTGGAACATCAAACACTTGCTCCACACTGGCATCGGTAC
MG983729_1_Foot_and_mouth_disease_virus_type_O_isolate_SAU_2_2016_complete_genome	6047	6167	CCCACCGACCGACTTGCAAAAGATGGTTATGGGCAACACAAAGCCTGTTGAGCTCATCCTCGACGGGAAGACAGTAGCCATCTGCTGTGCTACTGGAGTGTTTGGCACTGCTTACCTCGT
HQ632770_1_Foot_and_mouth_disease_virus_type_O_isolate_MAY_1_2004_complete_genome	6526	6646	GTGGAGGAGCTGTTCTCGCAAAGGACGGAGCCGAGACTTTCATCGTCGGCACTCACTCTGCAGGGGGCAATGGAGTTGGATACTGCTCATGCGTTTCTAGGTCCATGCTTCTGAAAATGA
AF511039_1_Foot_and_mouth_disease_virus_type_O_strain_Akesu_58_complete_genome	599	719	GACACAACTCGTGCAAACTGTAACCCCGCCTGGTCTTTCCAGGTCTGGAGGGGAAGCTTTTGTACTGTGTTTGGCTCCACGTTCGGTCTACTGGCGAGCGCTAGTAGTGGCAATGTTGTT
KY322674_1_Foot_and_mouth_disease_virus_type_O_isolate_SKR_6_2014_complete_genome	4442	4562	CCATTCTCAAGAACGGCGAGTGGCTGGTCAAGCTGATCCTAGCCATCCGCGACTGGATTAAAGCATGGATCGCCTCAGAAGAGAAGTTTGTCACCACGACAGACTTGGTGCCTAGCATCC
JF749851_1_Foot_and_mouth_disease_virus_type_O_isolate_IRN_073_2001_complete_genome	6532	6652	AGCCGTTCTTGCAAAGGACGGAGCCGAGACTTTCATCGTCGGCACCCACTCCGCAGGCGGCAATGGAGTTGGATACTGTTCATGCGTTTCCAGGTCTATGCTGCTTAAAATGAAGGCACA
HQ832589_1_Foot_and_mouth_disease_virus_type_A_isolate_IND_109_2006_complete_genome	3832	3952	ACCAGCAAAACAGCTCCTGAACTTTGACCTGCTCAAGTTGGCGGGAGACGTCGAGTCCAACCCTGGACCCCTCTTCTTCTCCGACGTTAGGTCAAACTTCTCCAAACTGGTGGAGACCAT
MH053316_1_Foot_and_mouth_disease_virus_type_O_isolate_UGA_5_96_complete_genome	6277	6397	GAGACTAATTTTCTCTGGTGAGGCCCTCACCTACAAGGACATTGTAGTGTGTATGGATGGAGACACCATGCCTGGCCTCTTTGCCTACAGAGCCGCTACCAAGGCTGGGTACTGTGGAGG
MH053333_1_Foot_and_mouth_disease_virus_type_SAT_2_isolate_ETH_1_90_complete_genome	478	598	CGAGAAATGGGACGTCCGCGCACGAAACGCGCTGTTGCTCTTCGCATTCTTGTACAAACACGATCTTACGCAGGAATCTTAGACCAACCCAAACCGTGCCACTGCAAGTTTCGCTCGGTC
KF985189_1_Foot_and_mouth_disease_virus_type_O_isolate_BAN_NA_Ha_156_2013_complete_genome	1675	1795	CTGGAAGCATCATCAACAACTACTACATGCAGCAGTACCAGAACTCTATGGACACACAACTTGGAGACAACGCCATCAGCGGAGGCTCCAACGAGGGGTCCACAGATACCACCTCCACCC
AJ320488_1_Foot_and_mouth_disease_virus_O_genomic_RNA_isolate_O1Campos_complete_genome	2041	2161	GGGTACGCAACAGCTGAGGATTTTGTGAGCGGACCGAACACTTCTGGTCTCGAGACCAGAGTTGTGCAGGCAGAACGGTTTTTCAAAACCCACCTCTTCGACTGGGTCACCAGTGACTCA
KM257064_1_Foot_and_mouth_disease_virus_type_O_isolate_UKG_4998_2001_polyprotein_gene_complete_cds	474	594	CCCGGCGTTAATTGGATGCAACCACAAGATGAACCTTCACCCGGAAGTAAAACGGCAAATTCGCCTAGTTTTGCCCGTTTTCAGGAGAAATGGGACGTCTGCGCACGAAACGCGCCGTCG
MH053329_1_Foot_and_mouth_disease_virus_type_SAT_2_isolate_BOT_BUFF_2_69_complete_genome	7087	7207	AGCTCATGGAGAAGAAGGAGTACAAGTTCACCTGTCAAACCTTCCTGAAGGACGAGATTCGCCCTCTGGAGAAAGTCAAGGCCGGCAAGACTCGCATTGTCGACGTCCTGCCTGTTGAGC
MH053326_1_Foot_and_mouth_disease_virus_type_SAT_1_isolate_UGA_BUFF_10_70_complete_genome	5924	6044	AAGTTACCTGTGGCCAAGGAAGGGCCATATGAAGGACCAGTCAACAAACCTGTCGCCTTGAAAGTGAAAGCAAAACCCGCGATAGTCACTGAGAGCGGTGCGCCTCCGACCGATCTGCAA
AY593811_1_Foot_and_mouth_disease_virus_O_isolate_o10phil54_iso54_complete_genome	832	952	AAGCCACGTCCTTACGGACCCACCATGTGTGCAACCCCAGCACGGCAACTTTACTGCGAAAACCACTTCAAGGTGACACTGATACTGGTACTCAACCACTGGTGACAGGCTAAGGATGCC
KR401153_1_Foot_and_mouth_disease_virus_type_O_isolate_O_MYA_223_2009_complete_genome	6755	6875	GTGTGTTCAACCCTGAGTACGGCCCCGCTGCCTTGTCCAACAAGGACCCGCGGCTGAATGAAGGAGTTGTCCTCGATGAGGTCATCTTCTCCAAACACAAGGGGGATACAAATATGTCAC
KF112882_1_Foot_and_mouth_disease_virus_type_O_isolate_MOG_C_10_2010_complete_genome	474	594	GCCTTTCCCAGCGTTAAAGGGAGGTAACCACAAGACAGACCTTCGCCCGGAAGTAAAACGGCAACTTGCACAGTTTTGCCCGTTTTCATGAGAAATGGGACGTCAGCGCACGAAACGCGC
HQ632769_1_Foot_and_mouth_disease_virus_type_O_isolate_MAY_7_2001_complete_genome	5400	5520	TCCTCATTGAGAAAGGCCAGCACGAAGCAGCAATTGAATTCTTTGAGGGGATGGTGCACGACTCCATCAAGGAGGAGCTCCGGCCTCTCATCCAACAGACCTCATTTGTGAAGCGCGCCT
DQ409187_1_Foot_and_mouth_disease_virus_type_C_isolate_C_S8p360d951_complete_genome	3940	4060	TCATCCCGCCCATGGCATCACTTGAGGACAAAGGCAAACCCTTCAGCAGTAAGGTCATCATTGCAACTACCAACCTGTACTCGGGCTTCACCCCGAAGACCATGGTGTGTCCTGATGCTC
HM008917_1_Foot_and_mouth_disease_virus_type_O_strain_O_YS_CHA_05_complete_genome	7064	7184	CTCCAGGGGAAACGCCGTGGTGCGCTCATTGACTTCGAGAACGGCACTGTCGGACCCGAGGTTGAGGCTGCTTTGAAGCTCATGGAGAAAAGAGAGTACAAGTTTGTATGCCAGACCTTT
KY322680_1_Foot_and_mouth_disease_virus_type_A_isolate_VIT_42_2013_complete_genome	6600	6720	CCATGCTCCTGAAGATGAAGGCACACATTGACCCTGAACCACACCATGAAGGGTTGATTGTTGACACCAGAGATGTGGAAGAGCGCGTGCACGTCATGCGCAAAACCAAGCTCGCACCCA
MF461724_1_Foot_and_mouth_disease_virus_type_O_isolate_O_XJ_CHA_2017_complete_genome	2382	2502	TCTTCCCTCATCAGTTCATCAACCCTCGCACGAACATGACGGCGCACATCACTGTGCCCTTTGTTGGCGTCAACCGCTACGACCAATACAAAGTGCACAAGCCTTGGACCCTTGTGGTCA
HQ832581_1_Foot_and_mouth_disease_virus_type_A_isolate_IND_64_2004_complete_genome	3809	3929	GACCTGCTCAAGTTGGCAGGAGACGTTGAGTCCAACCCTGGGCCCTTCTTCTTCTCCGACGTGAGGTCGAACTTCTCCAAACTGGTGGAAACCATTAACCAGATGCAGGAGGACATGTCA
DQ404159_1_Foot_and_mouth_disease_virus_type_O_strain_UKG_14603_2001_complete_genome	5221	5341	GGCCGTTGAAATGAAGAGAATGCAACAGGATATGTTCAAGCCTCAACCGTCCCTCCAGAACGTCTACCAGCTTGTTCAGGAGGTGATTGACCGGGTCGAGCTCCACGAGAAGGTGTCGAG
KX162590_1_Foot_and_mouth_disease_virus_type_O_strain_O_SKR_JC_2014_complete_genome	1200	1320	GATGAGCCTTTCTTCGACTGGGTGTATGAATCATCTGAAAACCTCACCCTTGAGGCGATCAGACAACTGGAGAACATTACTGGTTTTGAGCTGCACGAGGGTGGCCCGCCCGCCCTCGTT
MG372731_1_Foot_and_mouth_disease_virus_type_Asia_1_isolate_TBD_complete_genome	2743	2863	CGCTTCACGAACTTCCTTGATGTTGCGGAGGCATGTCCAACTTTCCTCCGCTTTGGAGAAGTACCATTTGTGAAGACGGTGAACTCTGGTGACCGCTTGCTGGCCAAGTTCGACGTGTCC
JX040501_1_Foot_and_mouth_disease_virus_type_O_isolate_ISR_2_2011_complete_genome	7837	7957	GACACTTCCACATGGACTATGGAACTGGGTTTTATAAACCTGTGATGGCCTCGAAGACCCTCGAGGCTATCCTCTCCTTTGCACGCCGTGGGACCATACAGGAGAAGCTGATCTCCGTGG
HQ832591_1_Foot_and_mouth_disease_virus_type_A_isolate_IND_437_2008_complete_genome	2728	2848	GACGTGGCGGAGGCCTGCCCCACCCTTCTTTGTTTCGACGGAAAACCATACGTTGAGACGAAGATAGGTGAGCAGCGCCTTTTGGCCAAGTTCGACGTTTCATTGGCTGCAAAACACATG
JX040487_1_Foot_and_mouth_disease_virus_type_O_isolate_BUL_20_2011_complete_genome	1664	1784	GAAAACAAAGGTTCAGAGGCGGCTCAGAGGTGCTGGGCAATCCAGCCCGGCGACTGGGTCACAGAACCAATCAGGCAACACTGGAAGCATCATCAACAACTACTACATGCAGCAGTACCA
HQ632769_1_Foot_and_mouth_disease_virus_type_O_isolate_MAY_7_2001_complete_genome	2281	2401	AGTGGGAAATCAGTTCAATGGAGGCTGCCTCTTGGTGGCCATGGTACCCGAGCTGTGTTCCCTCAAAGAGAGAGAACTGTACCAGCTCACACTTTTCCCTCACCAGTTCATCAACCCCCG
LC036265_1_Foot_and_mouth_disease_virus_genomic_RNA_complete_genome_strain_O_JPN_2010_290_1E	3929	4049	GCAGGGGACGTGGAGTCCAACCCTGGGCCCTTCTTCTTCTCTGACGTCAGGTCAAACTTCACCAAACTGGTGGAAACCATCAACCAGATGCAAGAGGACATGTCAACAAAACACGGACCC
KJ825804_1_Foot_and_mouth_disease_virus_type_O_isolate_IND298_634_2013_complete_genome	6655	6775	AAATGAAGGCACACATTGACCCTGAACCACACCATGAAGGGTTGGTTGTTGACACCAGAGATGTGGAAGAGCGCGTGCATGTCATGCGCAAAACCAAGCTTGCACCCACCGTGGCACACG
HQ009509_1_Foot_and_mouth_disease_virus_type_O_strain_China_5_99_Fujian_complete_genome	2145	2265	AAAACCCACTTGTTCGACTGGGTCACCAGCGACCCGTTCGGGCGGTGCTACCTGCTGGAACTCCCAACTGACCACAAAGGTGTCTACGGTAGCCTAACTGACTCTTATGCTTACATGAGA
LC149629_1_Foot_and_mouth_disease_virus_type_O_gene_for_polyprotein_complete_cds_strain_O_JPN_2010_21_3S	2617	2737	GGGACACGGGTCTGAACTCAAAGTTTACCTTTTCCATCCCCTACCTCTCGGCGGCTGATTACGCATACACCGCGTCTGACGCTGCTGAGACCACAAATGTTCAGGGATGGGTCTGCTTAT
AY593813_1_Foot_and_mouth_disease_virus_O_isolate_o11indonesia_iso52_complete_genome	714	834	CCTTGGCAACAAGGACCCACGGGGCCAAAAGCCACGTCCTCATGGACCCAACATGTGTGCAACCCCAGCACGGCAACTTTTCCGCGAAAACCACTTTAAGGTAACACTGATACTGGTACT
AF308157_1_Foot_and_mouth_disease_virus_complete_genome	6340	6460	TGACGTCGGGAGACTCATATTCTCTGGTGAAGCCCTTACTTACAAGGACATCGTCGTGTGTATGGATGGAGACACCATGCCTGGGCTCTTTGCCTACAGGGCATCCACCAAGGCAGGCTA
AY333431_1_Foot_and_mouth_disease_virus_O_isolate_O_NY00_complete_genome	2619	2739	GCCCAAAACACCTGAGGCGGCCGCTCACTGCATTCATGCGGAGTGGGACACAGGGTTGAATTCAAAATTCACATTTTCAATCCCTTACCTTTCGGCGGCTGATTACGCGTACACCGCGTC
MH053324_1_Foot_and_mouth_disease_virus_type_SAT_1_isolate_UGA_47_71_complete_genome	2496	2616	CATTGGTTCCTCGAAAGCTGAGGTGTACGTGAACATTGCACCAACAAATGTTTACGTGGCAGGTGAAAAGCCAGCTAAGCAAGGCATTGTGCCCGTGGCTGTCGCAGACGGCTACGGAGG
AY593847_1_Foot_and_mouth_disease_virus_SAT_2_isolate_sat2_1rhod_iso26_complete_genome	5849	5969	CCACTGAAACTGAGAGCAAGGCTGCCTGTGGCCAAGGAAGGGCCATATGAAGGACCAGTGAAGAAACCTGTCGCTTTGAAAGTGAAAGCAAGAGCCCCGATTGTCACTGAGACCGGTTGC
KJ825804_1_Foot_and_mouth_disease_virus_type_O_isolate_IND298_634_2013_complete_genome	4040	4160	GTCAACAAAACACGGACCCGACTTTAACCGGTTGGTGTCTGCGTTTGAGGAGTTGGCCACTGGAGTGAAAGCTATCAGGACAGGCCTCGACGAGGCCAAACCCTGGTACAAGCTCATCAA
HQ832588_1_Foot_and_mouth_disease_virus_type_A_isolate_IND_88_2006_complete_genome	3910	4030	AGGAGACGTCGAGTCCAACCCTGGGCCCTTCTTCTTCTCTGACGTCAGGTCGAACTTCTCCAAACTGGTGGACACCATCAACCAGATGCAAGAGGACATGTCAACAAAACACGGACCCGA
AY687333_1_Foot_and_mouth_disease_virus_type_Asia_1_isolate_IND_321_01_complete_genome	3792	3912	CGCGGAGACATACTGCCCCAGGCCTTTGCTGGCTCTTGACACCACTCAGGACCGCCGTAAACAAGAAATCATTGCACCTGCAAAACAGATGATGAACTTCGACCTGCTTAAGTTGGCGGG
DQ989310_1_Foot_and_mouth_disease_virus_type_Asia_1_isolate_IND_101_99_complete_genome	2258	2378	CGTACGCCTACATGAGAAACGGGTGGGACATAGAGGTGACTGCTGTTGGAAACCAATTCAACGGCGGCTGTCTCCTTGTTGCACTTGTGCCAGAATTGAAGGAGCTTGACACGCGGCAGA
AY593821_1_Foot_and_mouth_disease_virus_O_isolate_o1caseros_iso35_complete_genome	475	595	GCCTTTCCCGGCGTTAAAGGGATGCAACCACAAGATGCACCTTCACCCGGAAGTAAAACGGCACTCACACACAGTTTTGCCCGTTTTCATGAGAAATGGGACGTCTGCGCACGAAACGCG
AJ320488_1_Foot_and_mouth_disease_virus_O_genomic_RNA_isolate_O1Campos_complete_genome	7928	8048	AGGAGAAGTTGATCTCCGTGGCAGGACTCGCCGTCCACTCTGGACCAGACGAGTACCGGCGTCTCTTTGAGCCTTTCCAAGGTCTCTTTGAGATTCCAAGCTACAGATCACTTTACCTGC
AY593819_1_Foot_and_mouth_disease_virus_O_isolate_o1campos94_iso94_complete_genome	4867	4987	AACCAGCAAACCGTCGTTGTGATGGATGATTTGGGCCAGAACCCTGACGGCAAGGACTTCAAATACTTTGCCCAAATGGTCTCGACCACAGGGTTCATCCCGCCCATGGCATCACTCGAG
KC412634_1_Foot_and_mouth_disease_virus_type_Asia_1_isolate_Asia1_HN_2006_complete_genome	3102	3222	CTTACCTTTCTGCTGCAGACTATGCTTACACTGCTTCTGACGTGGCTGAGACCACGAGTGTGCAGGGATGGGTGTGTATTTACCAGATCACCCACGGTAAAGCTGAAGGTGACGCGCTGG
HQ832583_1_Foot_and_mouth_disease_virus_type_A_isolate_IND_447_2005_complete_genome	2727	2847	ACGTGGCGGAGGCCTGCCCCACCTTCTTTTGTTTCGACGGGAAACCATACGTTGTGACAAGGACGGATGAGCAGCGCCTTTTGGCCAAGTTCGACGTTTCATTGGCTGCAAAACACATGT
DQ404159_1_Foot_and_mouth_disease_virus_type_O_strain_UKG_14603_2001_complete_genome	4984	5104	AGGCAAACCCTTCAACAGCAAGGTCATCATCGCCACCACCAACCTGTACTCGGGCTTCACCCCGAGAACTATGGTGTGCCCTGACGCACTGAACCGAAGGTTTCACTTTGACATTGACGT
MH784404_1_Foot_and_mouth_disease_virus_type_O_isolate_PAK_4_2017_complete_genome	5699	5819	AAGAACCCTCTGGAAACCAGTGGTGCCAGCACTGTTGGTTTCAGAGAGAGAGCTCTCCCAGGACACAAGATGAGTGATGACGTGAACTCCGAGCCCACCAAACCTGTGGAAGAGCAACCA
AY593783_1_Foot_and_mouth_disease_virus_A_isolate_aarg2001_iso93_complete_genome	4867	4987	AACCAACAGACCGTTGTAGTGATGGATGATTTGGGCCAGAACCCTGACGGCAAGGACTTCAAGTACTTTGCCCAAATGGTGTCAACCACAGGGTTCATCCCGCCCATGGCGTCACTCGAG
AY593760_1_Foot_and_mouth_disease_virus_A_isolate_a20ussr_iso10_complete_genome	4914	5034	GGTTCATCCCGCCCATGGCTTCACTCGAAGACAAAGGCAAACCTTTTAACAGCAAGGTCATCATTGCCACCACCAACCTGTACTCGGGTTTTACCCCGAGAACCATGGTGTGCCCTGACG
MG372732_1_Foot_and_mouth_disease_virus_type_C_isolate_C1_OBERBAYERN_complete_genome	2256	2376	GTTCACAAACTACCTGGATGTTGCCGAGGCTTGTCCCACCTTCCTGATGTTCGAGAACGTACCTTACGTCTCAACACGAACTGACGGGCAAAGGCTACTGGCCAAGTTCGACGTGTCGCT
AY593842_1_Foot_and_mouth_disease_virus_SAT_1_isolate_sat1_5sa_iso13_complete_genome	7108	7228	GAAGAAGGAGTACAAGTTCACCTGCCAAACCTTCCTGAAGGACGAGATTCGCCCTCTGGAGAAAGTCAAGGCCGGCAAGACTCGCATCGTCGACGTCCTGCCTGTTGAGCACATCATCTA
DQ404158_1_Foot_and_mouth_disease_virus_type_O_strain_UKG_15101_2001_complete_genome	1662	1782	AAGCAAAGGTCCAGAAACGACTCAGAGGCGCCGGGCAATCCAGCCCGGCGACTGGGTCACAGAACCAGTCAGGCAACACTGGAAGCATTATCAACAATTACTACATGCAGCAGTACCAGA
KF112881_1_Foot_and_mouth_disease_virus_type_O_isolate_MOG_7_2010_complete_genome	2019	2139	CAACCCAGTCGAGTGTTGGCGTTACGTACGGGTATGCAACAGCTGAGGACTTTGTGAGCGGGCCAAACACCTCTGGTCTTGAGACCAGGGTTGTTCAGGCAGAACGGTTTTTCAAAACCC
JX570645_1_Foot_and_mouth_disease_virus_type_O_isolate_BFS_1860_A4_12D_V_complete_genome	2731	2851	AACCTCCTTGATGTGGCTGAGGCATGCCCGACGTTTCTGTGTTTCGAGGGTGGCGTACCGTACGTGACCACGAAAACAGACTCGGACAGGGTGCTTGCTCAGTTTGATATGTCTTTGGCA
LC149640_1_Foot_and_mouth_disease_virus_type_O_gene_for_polyprotein_complete_cds_strain_O_JPN_2010_61_1S	6184	6304	GCTCATGCGTATCTAGATCCATGCTCCAAAAAATGAAGGCACACATCGACCCTGAACCACACCACGAGGGGTTGATCGTAGACACCAGAGATGTGGAAGAGCGCGTGCACGTCATGCGCA
LC438823_1_Foot_and_mouth_disease_virus_type_O_O_MYA_Yan_5_2016_gene_for_polyprotein_complete_cds	5233	5353	GGATGATGCAGTGAATGAGTACATCGAGAAAGCAAACATCACCACGGATGACAAGACTCTTGACGAGGCGGAAAAGAACCCCCTGGAGACCAGCGGTGCCAGCACCGTCGGTTTCAGAGA
AY593809_1_Foot_and_mouth_disease_virus_C5_isolate_c5arg_iso60_complete_genome	3917	4037	GCTGGGGATGTGGAGTCCAACCCTGGACCCTTCTTCTTCTCCGACGTTAGGTCGAACTTTTCAAAGCTGGTGGAAACAATCAACCAGATGCAAGAGGACATGTCCACAAAGCACGGGCCC
FJ175664_1_Foot_and_mouth_disease_virus_type_O_isolate_Israel_07_6389_complete_genome	5032	5152	CATCCCGCCAATGGCGTCACTCGAAGACAAAGGTAAACCTTTCAACAGCAAGGTCATCATTGCAACCACCAACTTGTACTCGGGGTTCACCCCGAGGACCATGGTGTGCCCTGATGCACT
AY593803_1_Foot_and_mouth_disease_virus_A_isolate_avenceslau_iso70_complete_genome	594	714	CGCCGTCGCTTGAGGAGGACTTGTACAAACACGATCTACGCAGGTTTCCCCAACTGACACAAACCGTGCAGCTTGACACTCCGCCTGGTCTTTCCAGGTCTAGAGGGGTAACATGTTGTA
KY322673_1_Foot_and_mouth_disease_virus_type_O_isolate_MAY_8_2014_complete_genome	5130	5250	AGCTCTTGAGGACACCCACACCAATCCAGTGGCGATGTTCCAATATGACTGCGCCCTCCTCAACGGTATGGCAGTCGAAATGAAGAGAATGCAGCAAGACATGTTCAAGCCCCAACCGCC
AY593759_1_Foot_and_mouth_disease_virus_A_isolate_a1bayern_iso41_complete_genome	3964	4084	ACCAGATGCAGGAAGACATGTCCACAAAACACGGACCCGACTTTAACCGGTTGGTGTCCGCATTTGAGGAACTGGCCACTGGGGTTAAAGCCATCAGAACCGGTCTCGATGAGGCCAAAC
MH053322_1_Foot_and_mouth_disease_virus_type_SAT_1_isolate_SWA_2_89_complete_genome	3910	4030	GAGATGTTGAGTCCAACCCTGGGCCCTTCTTCTTCGCTGACGTCAGGGAGAATTTCACCAAGCTGGTGGAGAGCATTAACAACATGCAGCAAGACATGTCCACCAAGCACGGACCCGACT
AY593805_1_Foot_and_mouth_disease_virus_C1_isolate_c1ober_iso88_complete_genome	4790	4910	TGACCACTTCGACGGTTACAACCAGCAGACCGTTGTTGTGATGGACGATTTGGGCCAGAACCCTGACGGCAAGGACTTCAAGTACTTCGCCCAAATGGTTTCAACCACGGGGTTCATCCC
AY593822_1_Foot_and_mouth_disease_virus_O_isolate_o1m11_iso57_complete_genome	480	600	CCCCGGCGTTAACGGGAAACAACCACAAACACGTTTTTGCCCGTTTTATGAGAAATGGGACGTCTGCGCACGAAACGCGCCGTCGCTTGAGGAGGACTTGTACAAACACGATCTACGCAG
HQ631363_1_Foot_and_mouth_disease_virus_type_Asia_1_isolate_Asia1_1_YZ_CHA_06_complete_genome	4752	4872	AGAGTTTCCTTGCGAACGTGCTCGCACAAGCAATCTCCACACACTTCACTGGCAGAACTGATTCAGTTTGGTACTGCCCGCCTGACCCTGACCACTTCGACGGTTACAACCAACAGACCG
HQ832585_1_Foot_and_mouth_disease_virus_type_A_isolate_IND_26_2006_complete_genome	4151	4271	TCATGCATGGCTGCTGTAGCAGCACGGTCGAAGGACCCAGTCCTTGTGGCCATCATGCTAGCTGACACCGGTCTTGAGATTCTGGACAGCACTTTTGTCGTGAAGAAGATCTCCGACTCA
AJ633821_1_Foot_and_mouth_disease_virus_polyprotein_gene_genomic_RNA_serotype_O_isolate_FRA_1_2001_complete_genome	2146	2266	CTTGTTCGACTGGGTCACCAGTGACCCGTTTGGACGGTGCTATCTGCTGGAACTCCCAACTGACCACAAAGGTGTCTACGGCAGCCTGACCGACTCTTATGCTTACATGAGAAACGGTTG
HM008917_1_Foot_and_mouth_disease_virus_type_O_strain_O_YS_CHA_05_complete_genome	959	1079	TAAGGATGCCCTTCAGGTACCCCGAGGTAACACGCGACACTCGGGATCTGAGAAGGGGACTGGGGCTTCTTTAAAAGCGCCTGGTTTAAAAAGCTTCTACGCCTGAATAGGTGACCGGAG
AY593823_1_Foot_and_mouth_disease_virus_O_isolate_o1manisa_iso87_complete_genome	6302	6422	ACTCATGGTGCTTCACCGTGGGAACCGCGTGAGAGACATCACGAAACATTTTCGTGACACAGCAAGAATGAAGAAAGGCACCCCCGTTGTCGGTGTGATCAACAACGCCGACGTTGGGAG
MH053347_1_Foot_and_mouth_disease_virus_type_SAT_3_isolate_RHO_23_76_complete_genome	2635	2755	GCACGGCGTTTCCCGGTAGGTTCACCAACCTGCTGGATGTCGCTGAAGCGTGTCCAACATTCCTGGACTTCGACGGAACACCCTACGTCAAGACTAGACATAACAGTGGGAACAAAACAC
FJ175662_1_Foot_and_mouth_disease_virus_type_O_isolate_Israel_07_6380_complete_genome	2518	2638	CGGCGTCAATCGCTACGACCAGTACAAGGTACACAAACCTTGGACCCTCGTGGTCATGGTCGTGGCCCCGCTGACTGTCAATACTGAAGGTGCTCCACAGATCAAGGTTTATGCCAACAT
AF026168_2_Foot_and_mouth_disease_virus_O_strain_Chu_Pei_complete_genome	2619	2739	GGATACAGGGCTGAATTCGAAGTTCACGTTTTCAATCCCATACCTTTCGGCAGCTGACTACCCGTACACCGCGTCCGACGTCGCCGAGACCACAAACGTACAGGGATGGGTCTGTTTGTT
HQ832580_1_Foot_and_mouth_disease_virus_type_A_isolate_IND_818_2003_complete_genome	7466	7586	CCCAAATGCTGAGTGGATTCTGAAGACTCTCGTGAACACGGAACACGCCTATGAGAACAAACGCATCACTGTGGAGGGCGGGATGCCATCTGGCTGTTCCGCAACGAGCATCATCAACAC
AY593779_1_Foot_and_mouth_disease_virus_A_isolate_a4wg_iso72_complete_genome	7816	7936	GGATTATGGAACTGGGTTTTACAAACCTGTGATGGCCTCAAAGACCCTTGAGGCTATCCTCTCCTTTGCACGCCGTGGGACCATACAGGAGAAGTTGATCTCCGTGGCAGGACTCGCCGT
MH053345_1_Foot_and_mouth_disease_virus_type_SAT_3_isolate_RHO_5_75_complete_genome	1439	1559	CTTTCACGCCGGTATCTTCATCAAAGGCACCGAACACGCTGTGTTCGCTCTCAACACATCTGAGGGCTGGTACGCTATTGATGATGAGGTGTTCTACCCGTGGACACCGGACCCTGAGAA
HQ412603_1_Foot_and_mouth_disease_virus_type_O_strain_O_YM_YN_2000_complete_genome	1197	1317	GACAACTGCTGGTTGAACGCCATCCTCCAGTTGTTCAGGTACGTTGACGAGCCCTTCCTCGAATGGGTCTACGACTCACCCGAGAACCTCACTCTCGAGGCGATCAACAAACTGGAAGAA
AY593841_1_Foot_and_mouth_disease_virus_SAT_1_isolate_sat1_4srhod_iso24_complete_genome	4740	4860	AGAGTTTCCTTGCCAACGTGCTCGCACAAGCAATCTCATCCCACTTCACGGGTAGAACCGACTCTGTTTGGTACTGCCCGCCTGATCCTGACCACTTCGATGGCTACAACCAACAAGCTG
MH845413_2_Foot_and_mouth_disease_virus_type_O_strain_O_VN1_2014_complete_genome	5980	6100	TACAGAAGATGGTCATGGGAAACACCAAGCCCGTTGAGCTCATACTCGACGGGAAGACAGTAGCCATCTGCTGTGCTACTGGAGTGTTTGGTACTGCCTACCTCGTGCCCCGTCACCTTT
AY593771_1_Foot_and_mouth_disease_virus_A_isolate_a27columbia_iso78_complete_genome	832	952	GCCACGTCCACACGGACCCGTCATGTGTGCAACCCCAGCACGGTAGCTTTGCTGTGAAACTCACTTTAAAGTGACGTTGATACTGGTACCCAAACACTGGTGACAGGCTAAGGATGCCCT
MH053311_1_Foot_and_mouth_disease_virus_type_O_isolate_ETH_3_2004_complete_genome	4808	4928	CACCTGACCCCGACCACTTTGACGGCTACAACCAGCAGGCTGTCGTAGTGATGGATGATTTGGGACAGAACCCTGACGGCAAGGACTTCAAGTACTTTGCACAAATGGTGTCAACCACGG
AY593798_1_Foot_and_mouth_disease_virus_Asia_1_isolate_asia1leb_89_iso89_complete_genome	5938	6058	GCAAAAGCCCCGGTCGTTAAGGAAGGACCTTACGAGGGACCGGTGAAGAAGCCTGTCGCTTTGAAAGTGAAAGCTAAGAACTTGATTGTCACTGAGAGTGGTGCCCCACCGACCGACTTG
AY593844_1_Foot_and_mouth_disease_virus_SAT_1_isolate_sat1_7isrl_iso12_complete_genome	6052	6172	GCAAAAGATGGTGATGGCCAACACCAAGCCGGTCGAGCTCATACTCGATGGGAAGACAGTGGCAATCTGCTGTGCCACTGGAGTGTTTGGCACTGCCTATCTCGTGCCTCGTCATCTTTT
AY593763_1_Foot_and_mouth_disease_virus_A_isolate_a22iraq64_iso86_complete_genome	4160	4280	CCGCTTGTCATGCATGGCCGCTGTAGCAGCACGGTCAAAGGACCCGGTCCTTGTGGCTATTATGCTGGCTGACACCGGCCTTGAGATTCTGGACAGTACTTTTGTCGTGAAGAAGATTTC
DQ989314_1_Foot_and_mouth_disease_virus_type_Asia_1_isolate_IND_354_01_complete_genome	2518	2638	GCCTTTCGTGGGTGTCAACAGGTACGACCAGTACGCGCTTCACAAGCCGTGGACGCTCGTTGTAATGGTAGTGGCCCCACTCACCGTCAAGACTGGTGGTTCTGAACAAATCAAGGTTTA
KY322679_1_Foot_and_mouth_disease_virus_type_A_isolate_TAI_4_2014_complete_genome	950	1070	TCAGGTACCCCGAGGTAACACGCGACACTCGGGATCTGAGAAGGGGATTGGGGCTTCTATAAAAGCACCCAGTTTAAAAAACTTCTATGCCTGAATAGGCGACCGGAGGCCGGCGCCTTT
AY593814_1_Foot_and_mouth_disease_virus_O_isolate_o1argentina_iso5_complete_genome	2377	2497	CTCACCAGTTCATCAACCCACGCACGAACATGACTGCGCACATCACAGTGCCCTTTGTTGGCGTCAACCGCTACGACCAGTACAAGGTTCACAAGCCTTGGACCCTTGTGGTTATGGTTG
DQ989316_1_Foot_and_mouth_disease_virus_type_Asia_1_isolate_IND_21_89_complete_genome	7436	7556	GGCACACACTTCGCCCAATACAGAAACGTGTGGGATGTGGACTATTCGGCCTTTGATGCTAACCACTGCAGTGACGCGATGAACATCATGTTTGAGGAGGTGTTCCGCACGGAGTTCGGC
AY593783_1_Foot_and_mouth_disease_virus_A_isolate_aarg2001_iso93_complete_genome	7482	7602	CCCCAACGCTGAGTGGATTCTAAAGACTCTCGTGAACACAGAACACGCCTATGAGAACAAACGCATTGTGGTTGAAGGCGGGATGCCCTCCGGCTGTTCCGCGACAAGCATCATCAACAC
MH053338_1_Foot_and_mouth_disease_virus_type_SAT_3_isolate_BOT_109_66_complete_genome	477	597	TGCGCACGAGACGCGCTGTTGCTCTTTGCATTCTTGTACAAACACGATCTTGACGCAGGAATCTTAGACCAACCCAACCCGTGCAACTGCAAGTTTCGCCCGGTCTTTCCGGGTCTAGAG
JX869177_1_Foot_and_mouth_disease_virus_type_O_isolate_BFS_1810A_complete_genome	4034	4154	ACGGGCCTGACTTTAACCGGTTAGTGTCCGCATTTGAGGAATTGGCCATTGGAGTGAAAGCCATCAGAACCGGTCTCGACGAGGCCAAACCCTGGTACAAGCTTGTCAAGCTCCTAAGCC
AY593755_1_Foot_and_mouth_disease_virus_A_isolate_a15thailand_iso43_complete_genome	6054	6174	CCGACTTGCAAAAGATGGTCATGGGCAACACAAAGCCTGTTGAGCTCATTCTCGACGGCAAGACAGTAGCCATCTGCTGTGCTACTGGAGTGTTTGGCACTGCTTACCTCGTGCCTCGTC
DQ404167_1_Foot_and_mouth_disease_virus_type_O_strain_UKG_9327_2001_complete_genome	4035	4155	ACGGACCCGACTTTAACCGGTTGGTGTCTGCATTTGAGGAACTGGCCACTGGAGTGAAGGCTATCAGGACCGGTCTCGATGAAGCCAAACCCTGGTACAAGCTCATCAAGCTCTTAAGCC
HQ832587_1_Foot_and_mouth_disease_virus_type_A_isolate_IND_50_2006_complete_genome	1306	1426	CCTGAGAACCTCACTCTTGAGGCGATCAAACAACTGGAAGAAGTCACTGGTCTTGAACTGCACGAGGGTGGACCGCCCGCCCTTGTCATCTGGAACATTAAACACTTGCTCCACACCGGA
MH053326_1_Foot_and_mouth_disease_virus_type_SAT_1_isolate_UGA_BUFF_10_70_complete_genome	2133	2253	CACACATTCTGGAGCTGCCCACTGACCACAAGGGCATTTACGGACAATTGGTCGATTCACACGCCTACATCCGTAATGGCTGGGACGTCCAAGTTTCAGCGACAGCCACCCAATTCAACG
DQ989307_1_Foot_and_mouth_disease_virus_type_Asia_1_isolate_IND_247_92_complete_genome	1918	2038	GCTCCAATGAAGGTTCCACGGATACCACCTCCACACACACAAACAACACCCAAAACAATGACTGGTTTTCGCGCCTGGCTAGTTCTGCTTTCAGCGGACTGTTTGGCGCGCTTCTGGCTG
HQ832578_1_Foot_and_mouth_disease_virus_type_A_isolate_IND_161_2003_complete_genome	2722	2842	TGGCGGAGGCCTGCCCCACCCTTCTTTGTTTCGACGGGAAACCATACGTTGTGACAAGGACGGATGAGCAGCGCCTTTTGGCCAAGTTCGACGTTTCATTGGCTGCAAAACACATGTCAA
KR401154_1_Foot_and_mouth_disease_virus_type_O_isolate_O_MYA_01_1998_complete_genome	1777	1897	TACCAGAACTCCATGGACACCCAACTTGGTGACAACGCTATCAGCGGAGGCTCCAACGAGGGATCCACGGACACAACTTCCACCCACACAACCAACACCCAGAACAACGACTGGTTTTCA
AY593824_1_Foot_and_mouth_disease_virus_O_isolate_o1skr_iso85_complete_genome	4869	4989	CAGCAGACCGTTGTAGTAATGGATGATTTGGGCCAGAACCCCGACGGGAAGGACTTCAAATACTTCGCCCAAATGGTTTCAACCACGGGGTTTATCCCGCCCATGGCTTCACTCGAGGAC
MG983695_1_Foot_and_mouth_disease_virus_type_O_isolate_LIB_7_2013_complete_genome	474	594	CCTTTCCCGGCGTTAACGGGATGTAACCATAAGAATAACCTTCGTCCGGAAGTAAAGCGGCAAACACACTCAGCTTTGCCCGTTTTCAGGAGAAACGGGACGTCTGCGCACGAAACGCGC
KC503937_1_Foot_and_mouth_disease_virus_type_O_strain_Andong_complete_genome	1311	1431	TTCGACTGGGTATATGAATCACCTGAGAACCTCACCCTTGAGGCGATCAGACAACTGGAGAACATTACTGGTCTTGAGCTGCACGAGGGTGGTCCGCCCGCCCTCGTCATTTGGAACATC
MH053330_1_Foot_and_mouth_disease_virus_type_SAT_2_isolate_BOT_BUFF_17_69_complete_genome	2883	3003	TGTACACAGGTCCTACTCACCACAAGGCAAAGTTCATGGTTGCCTACATTCCACCAGGCACTGAATCTGACAAATTGCCCAAGACGCCCGAGGACGCAGCACACTGCTACCACTCGGAGT
MH053309_1_Foot_and_mouth_disease_virus_type_C_isolate_KEN_32_70_K267_67_complete_genome	6595	6715	ATGTTACTGAAGATGAAAGCACACATCGACCCTGAACCACACCACGAGGGGTTGATTGTTGACACCAGAGATGTGGAAGAGCGCGTGCACGTCATGCGCAAAACCAAGCTTGCGCCCACC
JX066664_1_Foot_and_mouth_disease_virus_type_O_isolate_12LPN1_complete_genome	7362	7482	TTCGCCCAGTACAGAAACGTGTGGGACGTGGACTATTCGGCCTTTGATGCTAACCACTGCAGTGACGCAATGAACATCATGTTTGAGGAGGTGTTCCGCACGGAGTTCGGCTTCCACCCA
HQ412603_1_Foot_and_mouth_disease_virus_type_O_strain_O_YM_YN_2000_complete_genome	4425	4545	TGGCTGGTCAAACTGATCCTGGCCATCCGCGACTGGATTAAGGCATGGATCGCCTCAGAAGAAAAGTTTGTCACCATGACAGACCTGGTGCCTGGCATCCTTGAAAGACAACGGGACCTC
MH053349_1_Foot_and_mouth_disease_virus_type_SAT_3_isolate_ZIM_P6_83_WN_16_complete_genome	4551	4671	CCAAGTACCAGGAGAGCAAAGAGTGGCTCGAAAACGCTCGTGAGGTCTGCCTCAAGAACGGAAACGTCCACATTGCCAACCTGTGTAAAGTCAATGCACCAGCACCCAGCAAGTCGAGAC
AF308157_1_Foot_and_mouth_disease_virus_complete_genome	3589	3709	GGCTCCACACCGTGTCTTAGCGACCGTCTACAACGGGAGCAGTAAGTACGGTGACACCAGCACTAACAACGTGAGAGGTGACCTTCAAGTGTTAGCTCAGAAGGCAGAAAGAACTCTGCC
KJ754939_1_Foot_and_mouth_disease_virus_type_A_isolate_BAN_GA_Sa_197_2013_complete_genome	2621	2741	CCGGTTGCGTGTGCGGACGGTTATGGCGGTCTGGTGACAACGGACCCGAAAACAGCTGACCCTGTTTATGGCATGGTGTATAACCCCCCTAGAACAAACTTTCCTGGGCGGTTTACAAAT
AY593834_1_Foot_and_mouth_disease_virus_O_isolate_orey_iran_iso53_complete_genome	952	1072	TCAGGTACCCCGAGGTAACACGCGACACTCGGGATCTGAGAAGGGGACTGGGACTTCTTTAAAAGTGTCCAGTTTAAAAAGCTTCTATGCCTGAATAGGCGACCGGAGGCCGGCGCCTTT
HQ832591_1_Foot_and_mouth_disease_virus_type_A_isolate_IND_437_2008_complete_genome	6403	6523	AGACTGATTTTCTCTGGTGAGGCCCTTACCTACAAGGACATTGTAGTGTGCATGGATGGAGACACCATGCCCGGTCTCTTTGCCTACAAAGCCGCCACCAAGGCGGGATACTGTGGAGGA
MG983695_1_Foot_and_mouth_disease_virus_type_O_isolate_LIB_7_2013_complete_genome	1306	1426	ATGAATCGCCTGAAAACCTCACTCTTGAGGCAATTAGGCAACTGGAAGAGATCACTGGCCTTGAGCTGCACGAGGGTGGACCGCCCGCTCTCGTCATCTGGAACATCAAACACTTGCTCC
KJ825807_1_Foot_and_mouth_disease_virus_type_O_isolate_IND26_54_2014_complete_genome	1308	1428	TTTCGACTGGGTCTATGAATCGCCTGAAAACCTCACTCTTGAGGCGATTAGGCAACTGGAAGAGATCACTGGTCTTGAGCTGCACGAGGGTGGACCGCCCGCTCTCGTCATCTGGAACAT
HQ832583_1_Foot_and_mouth_disease_virus_type_A_isolate_IND_447_2005_complete_genome	355	475	GCCCGCCTTTCATTTTTACCGTCGTTCCCGACGTTAAAGGGAGATAACCACAAGCTCAACGCCGTCTTGCCCGACGTTAAAGGACTGTAACCGTAAGCTTGTACCGCCTTTCCCGGCGTT
AY593788_1_Foot_and_mouth_disease_virus_A_isolate_abrazil_iso67_complete_genome	7858	7978	ATTATGGAACTGGGTTTTACAAACCTGTGATGGCCTCAAAGACCCTTGAGGCTATCCTCTCCTTTGCACGCCGTGGGACCATACAGGAGAAGTTGATCTCGGTGGCAGGACTCGCCGTCC
DQ989308_1_Foot_and_mouth_disease_virus_type_Asia_1_isolate_IND_397_97_complete_genome	1559	1679	GTTGACGGAACGGACATGTGTTTGGCTGACTTCCACGCTGGCATTTTCTTGAAAGGACAAGAGCATGCTGTGTTTGCTTGTGTCACCTCCAACGGGTGGTACGCGATCGACGACGAGGAC
DQ989308_1_Foot_and_mouth_disease_virus_type_Asia_1_isolate_IND_397_97_complete_genome	2877	2997	TTGTGAAGACAGTGAACTCTGGTGACCGTCTGCTAGCCAAGTTTGATGTCTCGCTCGCTGCGGGGCACATGTCCAACACCTACTTGGCTGGCCTGGCACAGTACTACACACAGTATAGTG
HQ632770_1_Foot_and_mouth_disease_virus_type_O_isolate_MAY_1_2004_complete_genome	4036	4156	ACGGACCCGACTTTAACCGGTTGGTGTCTGCATTTGAGGAATTGGCCACTGGAGTGAAAGCTATCAGAACTGGTCTCGACGAGGCCAAACCCTGGTACAAGCTCATCAAGCTCCTGAGCC
AY593836_1_Foot_and_mouth_disease_virus_O_isolate_ouk2001x_iso84_complete_genome	1783	1903	ACCAGAACTCCATGGACACGCAGCTTGGTGACAACGCTATTAGCGGAGGCTCCAACGAGGGGTCCACGGACACCACCTCCACTCACACAACCAACACTCAGAACAATGACTGGTTTTCAA
HM854021_1_Foot_and_mouth_disease_virus_type_A_strain_IND81_00_complete_genome	3816	3936	GAACTTTGACCTGCTCAAGTTGGCGGGAGACGTTGAGTCCAACCCCGGGCCCTTCTTTTTCTCCGACGTTAGGTCGAACTTCTCCAAACTGGTGGAGACCATCAACCAGATGCAGGAAGA
AY593754_1_Foot_and_mouth_disease_virus_A_isolate_a14_spain_iso39_complete_genome	1667	1787	GAAAGCGATGGTTCAGAGGAAGCTTAAGGGTGCCGGGCAATCCAGCCCGGCGACCGGCTCCCAGAACCAGTCTGGCAACACTGGCAGCATAATTAACAACTACTATATGCAACAGTACCA
DQ989308_1_Foot_and_mouth_disease_virus_type_Asia_1_isolate_IND_397_97_complete_genome	3356	3476	ACAACCGGCGAGTCAGCGGACCCAGTAACAACCACGGTTGAGAACTACGGAGGAGAAACTCAGACAGCCAGACGGCTTCACACTGACGTTGCCTTCGTTCTTGACAGGTTTGTGAAACTC
HQ632768_1_Foot_and_mouth_disease_virus_type_O_isolate_MAY_3_2000_complete_genome	1781	1901	ACCAGAACTCCATGGACACGCAACTTGGTGACAACGCTATTAGCGGAGGCTCCAACGAGGGGTCCACGGACACCACCTCCACCCACACAACCAACACTCAGAACAATGACTGGTTTTCAA
HQ832581_1_Foot_and_mouth_disease_virus_type_A_isolate_IND_64_2004_complete_genome	7380	7500	ACCCAAATGCTGAGTGGATTCTGAAGACTCTCGTGAACACGGAGCACGCCTATGAGAACAAACGCATCACTGTGGAGGGCGGGATGCCATCTGGCTGTTCCGCAACGAGCATCATCAACA
DQ989319_1_Foot_and_mouth_disease_virus_type_Asia_1_isolate_IND_423_01_complete_genome	7554	7674	GTTTCCACCCAAACGCTGAGTGGATTCTGAAGACTCTTGTGAACACGGAGCACGCCTATGAGAACAAACGCATCACTGTTGAGGGCGGGATGCCGTCTGGTTGTTCCGCGACAAGCATCA
KY072818_1_Foot_and_mouth_disease_virus_type_O_isolate_YNTBa_complete_genome	2724	2844	CGTTTCTACACTTCGAAGGTGACGTACCGTACGTGACCACGAAGACGGACTCGGACAGGGTGCTGGCTCAGTTCGATTTGTCTTTGGCAGCAAAGCACATGTCGAACACCTTCCTTGCAG
KJ825802_1_Foot_and_mouth_disease_virus_type_O_isolate_IND142_311_2013_complete_genome	2258	2378	CTTATATGAGGAATGGTTGGGACGTCGAGGTCACCGCGGTGGGAAACCAGTTCAACGGAGGTTGCTTGTTGGTGGCCATGGTGCCAGAACTTTGCTCCATCCAAAAGAGAGAGCTGTACC
AY593771_1_Foot_and_mouth_disease_virus_A_isolate_a27columbia_iso78_complete_genome	1546	1666	CGTGTGTCACCTCCAACGGGTGGTACGCGATTGATGACGAGGAATTCTACCCCTGGACACCTGACCCATCAGATGTCTTGGTGTTTGTCCCGTACGATCAAGAACCACTCAACGGAGACT
GU384682_1_Foot_and_mouth_disease_virus_type_O_isolate_PAK_44_2008_complete_genome	4440	4560	GGTCGCCTCGAGTTTCTTCCGGTCCACACCCGAAGACCTTGAGAGAGCAGAAAAACAGCTCAAGGCACGTGACGTCAATGACATATTCGCCATTCTCAAGAACGGCGAGTGGCTGGTCAA
MH053331_1_Foot_and_mouth_disease_virus_type_SAT_2_isolate_BOT_BUFF_107_72_complete_genome	2760	2880	GCGACAAGGTCATGACCTGTTTTGACGTGGCGTTCACACACAAGGTTCACAAGAACACGTTTCTTGCGGGCCTCGCGGACTACTACACCCAGTACCAGGGTTCGCTGAACTACCACTTCA
AY593765_1_Foot_and_mouth_disease_virus_A_isolate_a22turkey_iso66_complete_genome	475	595	CGTCTTTCCCGGCGTAAATGGGATGTAACCACAAGACACACCTTCAGCCGGAAGTAAACGACAACACCACACAGTTTTGCCCGTTTTCACGAGAAATGGGACGTCTGCGCACGCAACGCG
MH053320_1_Foot_and_mouth_disease_virus_type_SAT_1_isolate_K303_83_complete_genome	6349	6469	AGACTCATCTTCTCAGGTGATGCACTGACCTACAAAGACCTAGTCGTTTGTATGGACGGTGACACCATGCCTGGTCTCTTTGCGTACCGCGCTGGGACCAAGGTAGGTTACTGCGGAGCT
AY687334_1_Foot_and_mouth_disease_virus_type_Asia_1_strain_IND_491_97_complete_genome	1896	2016	GCTAGTTCTGCTTTCAGCGGACTGTTTGGCGCGCTTCTGGCTGACAAGAAAACGGAAGAGACAACTTTGCTTGAAGACCGCATTCTCACCACCAGGAACGGCCACACAACGTCGACGACA
MH053343_1_Foot_and_mouth_disease_virus_type_SAT_3_isolate_RV_7_34_complete_genome	600	720	CCAACCACACCCGTGCAGCTGCAAGTTTCGCCCGGTCTTTCCGGGTCTAGAGAAACGAACAGATGTACTGAGACTGACTCCACGATCGGTCTACCAGCGGGTGCTAGTAACACTCATTTT
AY593845_1_Foot_and_mouth_disease_virus_SAT_1_isolate_sat1bot_iso47_complete_genome	5566	5686	CATGATCCGCGAGACTCGAAAGCGCCAGAAGATGGTGGACGACGCCCTCGATGAATACATTGAGAAGGCCAACATCACCACCGACGACAAAACGCTTGAAGAGGCGGAAAAGAACCCTCA
[truncated: 24,444 more rows]
