# Supplementary material for: Detection and genomic characterisation of foot-and-mouth disease virus serotypes circulating in Cameroon using environmental sampling
Source: Sci Rep. 2025 Jan 22;15:2834. doi: 10.1038/s41598-024-84724-2 (PMC11882811; doi:10.1038/s41598-024-84724-2)
Supplement: Supplementary file 4 — Supplementary Material 4 [file 41598_2024_84724_MOESM4_ESM.csv]

Additional information 4: EpiCollect questionnaire The sites included in this study are all located in ‘high risk areas for FMD occurrence’ as defined by the Ministry of Livestock, Fisheries and Animal Industries (MINEPIA) and the National Veterinary Laboratory (LANAVET) using a mapMCDA approach and considering livestock mobility, cattle density, production systems, proximity to national parks an…
Description	Date	Latitude	Longitude	Ecological zone	Site description: Market/Abattoir	Average daily animals	Is the site used daily or weekly?	Origin of cattle and mode of transportation	cattle farm	Destination of cattle and mode of transportation	Cattle housing system at destination	Average holding time for cattle	Vaccination	Inspection	History of FMD	Seasonality of FMDV	Estimated number of FMDV cases reported per month	Nearby cattle farm?	Near by pig farm	Near by small ruminant farm	Number of near by farms	Size of near by farms	Share equipment with near by farms?	Types of equipment shared?	Method of disposal of carcasses	Access to facility?	cattle taken to animal shows?	Protective clothing for staff?	Other biosecurity provisions?	Ongoing treatments?	Past treatments	disinfection of facility and equipment	Frequency of cleaning and disinfection?	Products used for cleaning and disinfection?
Foumban cattle market	7/26/19	5.705	10.831	Western Highlands	Market	1500	Daily	From Foumban, Ngaoundéré and transported by vehicle or foot	Pastoral	Douala,Yaounde and Baffoussam transported by vehicle	Pasture	3 days	Others	Yes	Yes	Dry season	Don't know	Yes	No	Yes	Not known exactly	Not known	NA	NA	Given to people especially non Muslims to eat	Open	Yes	None	None	NA	NA	No	NA	NA
Maroua abattoir lairage	7/24/19	10.647	14.341	Sudan-Sahelian	abattoir Lairage Maroua	21	Daily	Marché comice, marché de Bogo, Moulvoudaye etc. Transported by trekking	Pastoral	abattoir Maroua	Restraint	1.5 Hours	Others	No	Don't know	Not known	Not known	None	None	None	None	None	No	No	Burning in trenches	Open	No	Boots and coats	First aid kit available	None	None	Yes	Daily	Water and bleach
Garoua cattle/small ruminant market	7/23/19	9.297	13.402	Sudan-Sahelian	cattle and small ruminants market Pont Benue Garoua	100	Daily	Adoumri, Pitoa , Ngong, Nakong, Gachiga, etc. Transported by trekking	Pastoral	Marché pont Benue. Transported by trekking	Restraint, Pasture	24 hours or longer	Others	No	Don't know	Signs and symptoms of FMD noticed during heavy rains	Not known	None	None	cattle are sold together with sheep and goats in the market	None	None	No	None	Burning in open fields	Open	Yes	None	None	None	None	Yes	Occasionally	Sweeping
Garoua abattoir lairage	7/23/19	9.293	13.4	Sudan-Sahelian	Garoua abattoir lairage	50	Daily	Adoumri, Ngong, Pitoa, Nakong, marchÃ© pont Benue. Transported by trekking	Pastoral	Garoua by trekking	Restraint	2 hours	Others	No	Don't know	Not known	Not known	None	None	None	None	None	No	None	Carcasses are burnt in pits	Open	No	Boots/ coats	TB vaccination for staff	None	None	Yes	Daily with water only	Water
abattoir, Bertoua	7/23/19	4.562	13.687	Humid Forest Bimodal	Lairage	30	Daily	Adamawa, Far North, North by vehicle	Pastoral	Slaughtered and distributed in Bertoua	Pasture	Slaughtered immediately	Others, FMD	Yes	Don't know	Dry season	No Records	None	None	None	None	NA	NA	None	NA	Open	No	Yes, overalls and rain boots	None	None	None	Yes	Daily	Use water only
cattle market, Bertoua	7/22/19	4.592	13.75	Humid Forest Bimodal	cattle market	150	Daily	North, East and Extreme North	Pastoral	Bertoua by vehicle and by foot	Pasture	3 days	Others	Yes	Yes	Dry Season	No records	Yes	No	Yes	2 Farms	Small sizes	Don't share any equipments	NA	Given to non Muslims to eat	Open	No	None	None	None	NA	No	NA	None
abattoir lairage Ngaoundéré	7/22/19	7.334	13.57	High Guinea Savannah	abattoir Lairage Ngaoundéré	75	Daily	Goprey, Vogzom, Dialingo, Touboro, and Ngaoundéré environs Transported by trucks and by trekking	Pastoral	Ngaoundéré abattoir Transported by truck/trekking	Restraint	2 hours	Others	Not done	Don't know	Not known	Not known	None	None	None	None	None	No	None	Buried in trenches and acid added.	Open	No	Coats, boots, gloves	Alcohol for disinfection	None	None	Yes	Daily	With water and bleach
cattle market Ngaoundéré	7/22/19	7.34	13.536	High Guinea Savannah	cattle market Ngaoundéré	800 to	Daily. Main market day is Thursday	cattle come from Kousseri, Touboro, Maroua, Anloa, Tchinyere, Martap, Likok, Loga, Tello, Dialingo, and other localities. Transported by truck and by trekking	Pastoral	Ngaoundéré, Yaoundé, Douala, Ebolowa, Sangmelima, Dschang, Bertoua, and others. Transported by truck and train	Restraint	12 hours or more	Others	No	Don't know	No information	Not known	None	None	None	None	None	No	None	Buried	Open	No	None	None	None	None	Yes	Occasionally	Sweeping
Market truck Ngaoundéré	7/22/19	7.339	13.536	High Guinea Savannah	Market truck Ngaoundéré	30	cattle are transported weekly with this truck; at times after 10 days	Gidigis (Far North). Transported by truck	Pastoral	Douala. Transported by truck	Restraint	Up to 3 days	Others	Not done	Don't know	Not known	Not known	Not known	Not known	Not known	Not known	Not known	Don't know	Don't know	Not known	Controlled	No	No	None	Not known	Not known	Yes	Cleaning is done after each delivery of cattle.	With water and pax
Douala	07/10/2019	4.101	9.614	Humid Forest Monomodal	Market	1500	Daily	cattle is from the North region (Baibou) and transported by a truck (34 cattle were transported)	Pastoral	Douala market to be sold	Pasture	1 day	Others	Yes	Yes	Dry season	No exact records	NA	NA	NA	None	NA	NA	None	Given to people to eat	Open	No	Some put on boots	None	None	None	No	NA	NA
Douala	07/10/2019	4.101	9.614	Humid Forest Monomodal	Market	1500	Daily	cattle are from Ngaoundéré transported by trucks	Pastoral	Douala market to be sold	Pasture	One day	Others	Yes	Yes	Dry season	No exact records	NA	NA	NA	None	NA	NA	NA	Given to people to eat	Open	No	Some put on boots	None	None	None	No	NA	None
Douala	07/10/2019	4.101	9.615	Humid Forest Monomodal	Market	1500	Daily	North transported by vehicle carrying 32 cattle	Pastoral	Douala Market for sale	Pasture	1 day	Others	Yes	Yes	Dry season	No exact records	NA	NA	NA	NA	NA	NA	NA	Give to people to eat	Open	No	Some pit on boots	None	None	None	None	None	NA
Maroua Abbatoir lairage	07/10/2019	10.647	14.341	Sudan-Sahelian	abattoir Lairage Maroua	21	Daily	Marché Comice, marché de Bogo, Moulvoudayé. Transported by trekking.	Pastoral	abattoir Maroua	Restraint	1.5 hours	Others	No	Don't know	Not known	No information	None	None	None	None	None	No	None	Burning in trenches	Open	No	Boots, coats	First aid kit available	None	None	Yes	Daily with water	With bleach twice a week
Douala cattle market, truck from West region	07/10/2019	4.101	9.614	Humid Forest Monomodal	Market	1500	Daily	Foumban west region transported by truck carrying 38 cattle	Pastoral	Douala market to be sold and when bought is transported by foot or vehicle to various des\na\ons like Douala Lairage, south west region of Cameroon	Pasture	1 day	Others	Yes	Yes	Dry season	No exact records	NA	NA	NA	None	NA	NA	NA	Give to people to eat	Open	No	Some put on boots	None	None	None	None	NA	NA
Douala cattle market	07/10/2019	4.101	9.615	Humid Forest Monomodal	Market	1500	Daily	-	Pastoral	Douala market	Pasture	1 day	Others	Yes	Yes	Dry season	No exact records	NA	NA	NA	NA	NA	NA	None	Give to people to eat	Open	No	Some put on boots	None	None	None	None	None	NA
Douala cattle market, truck from West region	07/10/2019	4.101	9.614	Humid Forest Monomodal	Market	1500	Daily	West region (Foumban) transported by truck carrying 28 cattles	Pastoral	Douala market where they will be sold to people. Some will be transported by foot to the Douala lairage for slaughtering and some to other nearby towns/regions on foot and vehicle.	Pasture	One day	Others	Yes	Yes	Dry season	No exact records	NA	NA	NA	NA	NA	NA	None	Given to people to eat	Open	No	Some people put on boots	None	None	NA	None	NA	None
Garoua cattle/small ruminant market	07/09/2019	9.297	13.402	Sudan-Sahelian	cattle/small ruminant market	100	Daily	Adoumvi, Pitoa, Ngong, Nakong, Gachiga, etc. Transported by trekking	Pastoral	Garoua marché pont benue.	Restraint, Pasture	24 hours and more	Others	No	Don't know	Usually during heavy rains	No information	None	None	None	None	None	No	None	Carcasses are burnt in open space	Open	Yes	None	None	None	None	Yes	Weekly by sweeping	None
Garoua abattoir lairage	07/09/2019	9.293	13.4	Sudan- Sahelian	abattoir Lairage Garoua	50	Daily	Adoumvi, Ngong, Pitoa, Nakong, Marché pont Benue. Transported by trekking	Pastoral	Garoua by trekking	Restraint	2 hours	Others	No	Don't know	Not known	No information	None	None	None	None	None	No	None	Burning in pits	Open	No	Boots, coats	Vaccination against TB of abattoir personnel	None	None	Yes	Daily	Water
Foumban cattle market	07/08/2019	5.729	10.895	Western Highlands	Foumban cattle Market	1500	Daily	Foumban and North west and Adamawa	Pastoral	Baffoussam, Douala and Yaounde	Pasture	3days	Others	No	Yes	Dry Season	They dont know	Yes	Dont know	No	Not applicable	Not applicable	No	Not applicable	Give to people to eat	Open	Yes	None	Non	None	Not	No	Not Applicable	Not Applicable
Ngaoundéré, lairage	07/08/2019	7.334	13.57	High Guinea Savannah	abattoir Lairage Ngaoundéré	75	Daily	Goprey, Vogzom, Dialingo, Touboro etc. Transported by trucks and and by trekking	Pastoral	Ngaoundéré municipal abattoir. Transported by truck and trekking.	Restraint	2 hours	Others	No	Don't know	Not known	No information	No	No	No	None	None	No	None	Carcasses are dumped in trenches, acid added to speed up decay	Open	No	Gloves, coats, boots	Alcohol for disinfection	None	None	Yes	Daily	Water and bleach
Ngaoundéré, cattle market truck	07/08/2019	7.339	13.536	High Guinea Savannah	Ngaoundéré cattle market truck	32	This truck transports cattle weekly	Touboro. Transported by truck	Pastoral	Yaoundé. By the same truck	Restraint	48 hours	Others	Not known	Don't know	Don't know	Not known	Don't know	Don’t know	Don’t know	Not known	Not known	Not known	Not known	Not known	Controlled	No	None	None	None	None	Yes	Weekly by removing bedding and washing	Water is used for washing truck
Ngaoundéré, cattle market	07/08/2019	7.339	13.536	High Guinea Savannah	Ngaoundéré cattle market	800 to	Yes daily. However the main market day is Thursday.	Kousseri, Touboro, Maroua, Anloa, Tchinyere, Likok, Martap, Loga, Tello, Dialingo. Transported by trucks, trekking, and train.	Pastoral	Ngaoundéré, Yaoundé, Douala, Ebolowa, Sangmelima, Dschang, Bertoua. By train and truck	Restraint	12 hours (usually overnight)	Others	No	Don't know	No information	No information	None	None	None	None	None	No	None	None	Open	No	None	None	None	None	Yes	Occasionally by sweeping	None
cattle market, Bertoua	07/04/2019	4.593	13.75	Humid Forest Bimodal	cattle market	150	Daily	North, East and Extreme North transported by vehicle	Pastoral	Bertoua transported by vehicle and by foot	Pasture	3 days	Others	Yes	Don't know	Dry season	Don't know	Yes	Don't know	Yes	Two	Small sizes	No	NA	Give non Muslims to eat	Open	No	None	None	None	NA	No	NA	None
Lairage, Bertoua (East Cameroon)	07/04/2019	4.566	13.684	Humid Forest Bimodal	cattle Lairage	30	Daily	Adamawa, Far North, North/ transported by vehicle	Pastoral	Slaughtered and distributed in Bertoua	Pasture	Slaughtered immediately	FMD	Yes	Yes	Dry season	Don't know	None	None	None	None	NA	NA	NA	NA	Open	No	Yes (overalls, rain fall)	None	NA	NA	Yes	Daily	Water only
Douala cattle market	6/26/19	4.105	9.614	Humid forest Monomodal	Douala cattle Market	1500	Daily	Touborou (North Region). Animals transported by vehicles	Pastoral	From Douala market the cattle are slaughtered in Douala and few taken on foot to southwest region and other neighbouring parts of Douala	Pasture	1day	Others	No	Yes	Dry season	Do not know	No	None	None	None	None	Not applicable	Not applicable	People take and eat	Open	No	Yes, some workers put on rain boots	None	None	None	Not done	Not applicable	Not applicable
Douala slaughterhouse	6/26/19	4.105	9.643	Humid forest Monomodal	Lairage	350	Daily	From all over the na\on where cattle is reared and transported by Vehicle	Pastoral	All cattle slaughtered here	Pasture	1hour	Others	Not done	Yes	No Records	No records	No	No	No	Not applicable	Not applicable	Not applicable	Not Applicable	People take and eat	Open	No	Yes (boots, overall and plastic aprons)	No	No	No	Yes	Twice a month	Detractant (detergent)
Maroua abattoir lairage, North Cameroon	6/26/19	10.648	14.34	Sudan-Sahelian	abattoir Lairage	21	Daily	Marché Comice, marché de Bogo; marché Moulvoudaye	Pastoral	abattoir Djounde, Maroua second	Restraint	1.5 hours	Others	No inspection	Don't know	No information	Not known	None	None	None	None	None	No	None	Burning in trenches	Open	No	Boots and coats	First aid kit	None	None	Yes	Daily	With water daily; twice a week with bleach (La Croix).
Garoua cattle market (North Cameroon)	6/25/19	9.297	13.403	Sudan-Sahelian	Garoua cattle market	100	Daily	Gachiga, Pitoa, Ngong, Nakong, Adoumvi. By trekking	Pastoral	Marché pont Benue, Garoua.	Restraint	24 hours; however others stay longer	Others	None	Yes	During severe rainy seasons with floods.	Not know,	None. However, market is	None	None	None	None	Feeding troughs and fencing shared with sheep and goats	Feeding troughs, fencing	Carcasses are burnt in open spaces nearby	Open	Yes, agric shows and cultural shows	None	None	None	None	Yes	Occasionally	None, just sweeping
Garoua abattoir lairage	6/25/19	9.293	13.4	Sudan-Sahelian	abattoir lairage	50	Daily	Adoumvi, Ngong, Pitoa, Nakong, and others. By trekking	Pastoral	Garoua municipal abattoir. By trekking	Restraint	2 hours	Others	No	Don't know	Not known	Not known	No	None	None	None	None	No	None	Burning of carcasses in pits and trenches	Open	No	Boots and coats	Vaccination of abattoir personnel against TB	None	None	Yes	Daily	Water only
Foumban cattle market	6/24/19	5.724	10.864	Western highlands	Foumban cattle market	1500	Dailly	cattle reared by farmers in Foumbot and Foumban a few from North west region of the country	Pastoral	Bafoussam, Douala, Yaounde and other areas transported by vehicles and by foot to distance and nearby towns respec\vely	Pasture	Not applicable	Others	Yes	Yes	Dry season	Three	Yes	No	Yes (some farmers rear their cattle together with sheep)	There are near by farms but farmer could not give us the number	Don't Know	No	Not applicable	Some people take and eat	Open	Yes	None	None	None	Regularly treat cattle medication with some tics and like antibio antiparasitics	None	Not applicable	Not applicable
Ngaoundéré, lairage	6/24/19	7.334	13.57	High Guinea Savannah	Ngaoundéré abattoir lairage	75	Daily	GOP-rey, Vo gzom, Dialingo, Touboro, and other locali\es around Ngaoundéré. cattle are transported by vehicle and trekking	Pastoral	Municipal abattoir Ngaoundéré. Transported by vehicle and trekking.	Restraint	2 hours	Others	Not done	No	Not known	No information	None	None	None	None	None	No	None	Carcasses put in trenches and covered; acid poured to speed up decay.	Open	No	Gloves, coats and boots	Alcohol for hand disinfection	None	None	Yes	Daily	Bleach (La Croix)
Ngaoundéré, cattle market	6/24/19	7.339	13.536	High Guinea Savannah	cattle market Ngaoundéré.		Yes but the main market days are Thursdays.	cattle are from Kousseri, Touboro, Maroua, Anloa, Tignere, Likok, Libong, Martap, Loga, Tello, Dialingo. cattle are transported by train, lorries and by trekking.	Pastoral	Ngaoundéré, Yaounde, Douala, Ebolowa, Bertoua, Nanga Eboko, Mvomeka, Sangmelima, Dschang. cattle transported by train and trucks.	Restraint	12 hours (overnight)	Others	None	Don't know	No information.	None	None	None	None	None	None	None	None	By burying.	Open	No	None	Boots	None	None	Yes	Occasionally by sweeping	None
Bertoua, Lairage	6/20/19	4.562	13.687	Humid forest bimodal	Lairage	30	Daily	Adamawa, Far North, and North. Transported by vehicle	Pastoral	Slaughtered and distributed in Bertoua	Pasture	Slaughtered immediately	FMD	Yes	Yes	No idea	No records	None	None	None	None	No apl	None	NA	NA	Open	No	Yes, overalls and rain boots	None	NA	NA	Yes	Daily	Water only
Bertoua, cattle market	6/19/19	4.594	13.743	Humid forest bimodal	cattle market	150	Daily	North (Touborou), East (Bazama and Ebulembe),	Pastoral	Bertoua from which buyers buy and slaughter.	Pasture	3 days	Others	Yes	Yes	Dry season	20 during the high season	Yes	No	No	Two	Small sizes	None	None	Give to non Muslims to eat	Open	No	None	None	None	None	None	None	None
Douala cattle market	06/12/2019	4.105	9.614	Humid forest monomodal	Douala cattle Market	1500	Daily	Adamawa transported by vehicles	Pastoral	Douala market for sale. Ager being sold some are taken to nearby towns like Buea, Loum on foot by herdsmen	Pasture	1 to 2 days	Others	Yes	Yes	Dry season	No records but acknowledge that they have cases	None	None	None	None	None	None	None	Some non Muslims take and eat	Open	No	Rare, but some wearer boots	None	None	Not infomation	No	Not applicable	Not applicable
Douala	06/12/2019	4.105	9.614	Humid forest monomodal	Douala cattle market	1500	Daily	North region (Touboru)	Pastoral	Douala. cattle transported by vehicle	Pasture	2 days	Others	Yes	Yes	Dry season	Could not give us any details but acknowledge there are usually cases mostly in dry season	None	None	None	None	Not applicable	Not applicable	Not aplicable	People take and eat	Open	No	Some put on boots	None	None	None	None	None	None
Douala	06/12/2019	4.101	9.614	Humid forest monomodal	Douala cattle market	1500	Daily	Foumban (West Region) transported by truck of 34 cattle in a duration of 2 days.	Pastoral	Douala cattle Market, where the cattle are sold and when bought some are taken to the abattoir for slaughtering and some transported on foot to other towns around Douala and the South west region	Pasture	1 - 2 days	Others	Yes	Yes	Dry season	Don't know exactly due to lack of records, but most frequent in the dry season	none	None	None	None	NA (not applicable)	NA	NA	Burned by market authorities but if authorities delay to come the population will take and eat	Open	No	Rare, few wear boots	None	NA	NA	None	None	None
Douala	06/12/2019	4.105	9.614	Humid Forest monomodal	Douala cattle Market	1500	Daily	West Region (Koutaba)	Pastoral	Douala transported by vehicles	Pasture	2 days	Others	Yes	Yes	Dry season	Don't have records	None	None	None	None	Not applicable	No	None	Some people take and eat especially non Muslims	Open	No	Some workers put on rainboots but others do not	None	None	None	None	None	None
Douala	06/12/2019	4.101	9.62	Humid forest monomodal	Douala cattle market	1500	Daily	Maganga (Adamawa)/ transported by truck	Pastoral	Douala Market for sale, when bought some are slaughtered at the Douala abbatoire and some taken to near by towns around Douala and to the South west region on foot.	Pasture	1-2 days	Others	Yes	Yes	Dry season	Don't know exactly, they lack records but acknowledge that there are cases and usually it varies depending on season with more observed during the dry season.	None	None	None	No applicable	NA	None	None	People especially non muslims take and eat	Open	None	Rare, some staff put on mostly boots.	None	None	NA	NA	NA	None
Maroua, Lairage	06/12/2019	10.648	14.34	Sudan-Sahelian	Lairage	21	Daily	Marché Comice, marché de Bogo, marché de Moulvoudaye. By trekking	Pastoral	abattoir Djounde, Maroua second. By trekking	Restraint	1.5 hrs	Others	No	Don't know	Not known	None	None	None	None	None	None	No	None	Burning in pits	Open	No	Boots and coats	First aid for abattoir personal	None	None	Yes	Daily	Water everyday and bleach two times a week
Garoua	06/11/2019	9.298	13.403	Sudan-Sahelian	cattle farm	100	Daily	Doumvi, Pitoa, Ngong, Nakong, Gachiga. By trekking	Pastoral	Garoua By trekking	Restraint	Some cattle stay for 24 hours. Some have been there for longer periods	Others	No	Don't know	None	None	No cattle farm nearby	None	No ruminant farm nearby however sheep are kept together with the cattle at the market	None	None	No	None	Burying of carcasses	Open	Yes	No	No	None	None	No however the market is swept	Market is swept weekly	None
Garoua lairage	06/11/2019	9.293	13.4	Sudan-Sahelian	Lairage	50	Daily	Adoumvi, Ngong, Pitoa, Nakong. By trekking	Pastoral	Garoua By trekking	Restraint	2 hours	Others	None	Don't know	Don't know	Don't know	No	No	No	None	None	No	None	Burning, burying in holes	Open	No	Boots, coats	Vaccination of personnel against tuberculosis.	None	None	Yes	Daily	Water only
Ngaoundéré, cattle market	06/10/2019	7.335	13.574	High Guinea Savannah	cattle Market	30	Daily	Ngaoundéré and environs. Trekking	Pastoral	abattoir. Trekking	Restraint	12 hours	Others	None	Don't know	Not known	None	None	None	None	None	None	No	None	None	Open	No	None	None	None	None	Yes	Once a week	None
Ngaoundéré, lairage	06/10/2019	7.334	13.57	High Guinea Savannah	Lairage	75	Daily	Gop-Rey, Vogzom, Dialongo, Touboro, and other neighboring localitities. Trekking / lorries	Pastoral	Ngaoundéré. Trekking / lorries	Restraint	Four to five hours	Others	None	No	Not known	Not known	None	None	None	None	None	No	None	Covered trenches plus acid	Open	No	Gloves, coat, boots, apron	Alcohol for hand disinfection	None	None	Yes	Daily	Bleach (La Croix)
cattle market, Foumban (North West Camer o	06/10/2019	5.706	10.831	Western Highlands	cattle Market	Average	Daily, and once every week there is a large influx of cattle for sale from other neighbouring farms like farms in Foumbot, Foumban and Northwest.	cattle pastured arround, reared and grown by farmers in Foumban, Foumban and the Northwest region of Cameroon.	Pastoral	Douala, Yaounde, Baffoussam and transported by vehicles and on foot by nomads.	Pasture	Not applicable	Others	Yes, cattle a	Yes	Mostly during the dry season	Average three per month	Yes	None	Yes	Don't know the exact number. Some farmers rear their ruminants together with the cattle. The farms are the mountainous areas round.	Don't know	No	None, although they don't have equipment they share, they share things like streams from which cattle drink, and drinking pools, pasture like at the cattle market.	When farmers notice signs of FMD and and other diseases affecting the cattle, they kill and sell to people.	Open	Yes, old, healthy and huge cattle are taken for agro-pastoral shows.	None	None	None	Regularly treat their cattle with some medications.	No	None	None
cattle market, Bertoua (East Cameroon)	06/06/2019	4.593	13.75	Humid Forest Bimodal	cattle market	150	Daily	Touboro and Central African Republic. cattle arrive by vehicle transporta\on	Pastoral	Sold to customers	Pasture	One week	Others, FMD	Yes, cattle in	Yes	Common in the dry season. The farmers do not call it foot-and-mouth disease but refer to it locally as "bonjo". However, they are able to describe all the signs of "bonjo" which are identical to foot-and-mouth disease	20 in the peak of the dry season.	None	None	None	None	None	None	None	All dead animals are eaten	Controlled	None	None	None	None	cattle are given monthly doses of Veridium 125mg (antiparasitic).	None. There are no equipment because the cattle graze around the site and drink from a nearby stream	None	None
Douala abattoir lairage	5/29/19	4.107	9.653	Humid forest monomodal	Douala abattoir lairage	350	Daily	From all over the country arriving by vehicle transporta\on	Sedentary	All cattle slaughtered at abattoir	Restraint	1 hour	Others	Not done	Don't know	No information	No information	None	None	None	None	Not applicable	None	None	Not applicable	Open	Not applicable	Yes: boots, overall, gloves, and plas\c aprons	None	None	None	Yes	Bimonthly	Detractant detergent used
